# Supplementary material for: RNA-Sequencing of Heterorhabditis nematodes to identify factors involved in symbiosis with Photorhabdus bacteria
Source: BMC Genomics. 2022 Nov 7;23:741. doi: 10.1186/s12864-022-08952-4 (PMC9639317; doi:10.1186/s12864-022-08952-4)
Supplement: Supplementary file 2 — Additional file 2: Supplementary information 2A. A list of all the H. bacteriophora transcripts identified in the experiment. Supplementary information 2B. A list of the differentially expressed transcripts in symbiotic H. bacteriophora nematodes as compared to axenic H. bacteriophora nematodes. Supplementary information 2C. The transcripts unique to symbiotic H. bacteriophora nematodes. Supplementary information 2D. The transcripts unique to axenic H. bacteriophora nematodes. [file 12864_2022_8952_MOESM2_ESM.xlsx]

## Sheet: (A) All_46599_transcripts
	Supplementary information 2A. A list of all the H. bacteriophora transcripts identified in the experiment.
ID	FPKM_Symbiotic	FPKM_Axenic	log2FoldChange	pvalue	status	Uniprot ID	Refseq ID	Organism	Organism taxon ID	GENE	Protein Description	GO (Biology_process)	GO (Cellular_component)	GO (Molecular_function)	Kegg_Pathway_ID	KEGG ID	KEGG pathway
TRINITY_DN1_c0_g1_i1--LEN=810	460.758	627.452	0.445496	0.607402	BASELINE	B0CAZ0	XP_002637710.1	Caenorhabditis briggsae	6238	dnaJ AM1_0423	Chaperone protein DnaJ	DNA replication [GO:0006260]; protein folding [GO:0006457]; response to heat [GO:0009408]	cytoplasm [GO:0005737]	ATP binding [GO:0005524]; heat shock protein binding [GO:0031072]; unfolded protein binding [GO:0051082]; zinc ion binding [GO:0008270]	amr:AM1_0423;
TRINITY_DN10_c0_g1_i1--LEN=1269	13.73	0	-	-	Sample S specific
TRINITY_DN1000_c0_g1_i1--LEN=967	76.7931	25.7315	-1.57744	0.0897058	BASELINE	P34488	XP_002635120.1	Caenorhabditis briggsae	6238	F59B2.13	Putative G-protein coupled receptor F59B2.13	-	integral component of membrane [GO:0016021]; plasma membrane [GO:0005886]	G protein-coupled peptide receptor activity [GO:0008528]	cel:CELE_F59B2.13;
TRINITY_DN1002_c0_g2_i1--LEN=1007	3348.58	7642.25	1.19045	0.0665446	BASELINE	P58684	XP_013307928.1	Necator americanus (Human hookworm)	51031	At2g39960 T28M21.12	Probable signal peptidase complex subunit 2 (EC 3.4.-.-) (Microsomal signal peptidase 25 kDa subunit) (SPase 25 kDa subunit)	protein targeting to ER [GO:0045047]; signal peptide processing [GO:0006465]	endoplasmic reticulum [GO:0005783]; integral component of membrane [GO:0016021]; signal peptidase complex [GO:0005787]	peptidase activity [GO:0008233]	ath:AT2G39960;	K12947	SPCS2, SPC2 - signal peptidase complex subunit 2 [EC:3.4.-.-]
TRINITY_DN1005_c0_g1_i1--LEN=813	2.61	0	-	-	Sample S specific		NP_491170.3	Caenorhabditis elegans	6239
TRINITY_DN1006_c0_g1_i1--LEN=1377	5.97	0	-	-	Sample S specific	Q8VXY4	XP_013291937.1	Necator americanus (Human hookworm)	51031	TIP41L At4g34270 F10M10.40	TIP41-like protein	regulation of phosphoprotein phosphatase activity [GO:0043666]; signal transduction [GO:0007165]; TOR signaling [GO:0031929]	cytoplasm [GO:0005737]; cytosol [GO:0005829]; nucleus [GO:0005634]	-	ath:AT4G34270;	K17607	TIPRL, TIP41 - type 2A phosphatase activator TIP41
TRINITY_DN1007_c0_g1_i1--LEN=569	3.55	0	-	-	Sample S specific
TRINITY_DN101_c0_g1_i1--LEN=772	2.37	0	-	-	Sample S specific	Q09235		Caenorhabditis elegans	6239	C13B9.2	Uncharacterized protein C13B9.2	protein phosphorylation [GO:0006468]	cytoplasm [GO:0005737]	glycerate kinase activity [GO:0008887]	cel:CELE_C13B9.2;
TRINITY_DN1010_c0_g1_i1--LEN=725	0.19	1.94	-	-	BASELINE	G4NH08	XP_002641210.1	Caenorhabditis briggsae	6238	GSK1 MGG_12122	Glycogen synthase kinase 1 (EC 2.7.11.1)	pathogenesis [GO:0009405]; positive regulation of chromosome segregation [GO:0051984]; positive regulation of protein localization to kinetochore [GO:1905342]; regulation of mitotic sister chromatid segregation [GO:0033047]	cytoplasm [GO:0005737]	ATP binding [GO:0005524]; protein serine/threonine/tyrosine kinase activity [GO:0004712]; protein serine/threonine kinase activity [GO:0004674]; protein tyrosine kinase activity [GO:0004713]	mgr:MGG_12122;
TRINITY_DN1013_c0_g1_i2--LEN=560	2.48	0	-	-	Sample S specific
TRINITY_DN1015_c0_g1_i1--LEN=523	151.74	0	-	-	Sample S specific
TRINITY_DN1015_c0_g2_i1--LEN=511	1911.74	395.869	-2.27179	0.00311025	DOWNREGULATED
TRINITY_DN1016_c0_g1_i1--LEN=554	0	3.81	-	-	Sample A specific
TRINITY_DN102_c0_g1_i2--LEN=864	12.66	0	-	-	Sample S specific
TRINITY_DN1021_c0_g1_i1--LEN=570	22.2296	35.6282	0.68054	0.376742	BASELINE	P16375	XP_003135926.1	Loa loa (Eye worm) (Filaria loa)	7209	svp NR2F3 CG11502	Steroid receptor seven-up, isoforms B/C (Nuclear receptor subfamily 2 group F member 3, isoforms B/C)	anatomical structure development [GO:0048856]; cardioblast cell fate determination [GO:0007510]; cell differentiation [GO:0030154]; epithelial cell proliferation involved in Malpighian tubule morphogenesis [GO:0061331]; fat body development [GO:0007503]; glial cell development [GO:0021782]; heart development [GO:0007507]; neuroblast development [GO:0014019]; neuron-neuron synaptic transmission [G…	cytoplasm [GO:0005737]; nucleus [GO:0005634]; synapse [GO:0045202]	DNA-binding transcription factor activity [GO:0003700]; DNA-binding transcription repressor activity, RNA polymerase II-specific [GO:0001227]; nuclear receptor activity [GO:0004879]; protein heterodimerization activity [GO:0046982]; protein homodimerization activity [GO:0042803]; RNA polymerase II regulatory region sequence-specific DNA binding [GO:0000977]; steroid hormone receptor activity [GO:…	dme:Dmel_CG11502;
TRINITY_DN1023_c0_g1_i1--LEN=581	107.106	170.224	0.668391	0.525246	BASELINE
TRINITY_DN1024_c0_g1_i1--LEN=1099	826.536	1838.81	1.15362	0.111208	BASELINE					MRPS21 RPMS21	28S ribosomal protein S21, mitochondrial (MRP-S21) (S21mt)	mitochondrial translation [GO:0032543]	mitochondrial inner membrane [GO:0005743]; mitochondrial small ribosomal subunit [GO:0005763]	structural constituent of ribosome [GO:0003735]	bta:614343;	K02970	RP-S21, MRPS21, rpsU - small subunit ribosomal protein S21
TRINITY_DN1025_c0_g1_i1--LEN=640	210.17	116.781	-0.84775	0.418517	BASELINE
TRINITY_DN1028_c0_g1_i1--LEN=1232	6208.11	13093.4	1.07661	0.123563	BASELINE		XP_002630197.1	Caenorhabditis briggsae	6238
TRINITY_DN1028_c0_g1_i2--LEN=816	1758.16	3835.97	1.12553	0.0848539	BASELINE
TRINITY_DN103_c0_g1_i1--LEN=735	92.96	112.823	0.279375	0.793908	BASELINE
TRINITY_DN1032_c0_g1_i1--LEN=935	17.9	0	-	-	Sample S specific	Q3SYS1	NP_492067.1	Caenorhabditis elegans	6239	MRPL13	39S ribosomal protein L13, mitochondrial (L13mt) (MRP-L13)	negative regulation of translation [GO:0017148]; translation [GO:0006412]	mitochondrial inner membrane [GO:0005743]; mitochondrial large ribosomal subunit [GO:0005762]; mitochondrial ribosome [GO:0005761]; ribosome [GO:0005840]	mRNA binding [GO:0003729]; structural constituent of ribosome [GO:0003735]	bta:617901;	K02871	RP-L13, MRPL13, rplM - large subunit ribosomal protein L13
TRINITY_DN1035_c0_g1_i1--LEN=793	34.3548	170.224	2.30885	0.0326537	UPREGULATED	P34490	XP_002633071.1	Caenorhabditis briggsae	6238	srx-45 K01B6.2	Serpentine receptor class X 45 (Protein srx-45)	-	integral component of membrane [GO:0016021]; plasma membrane [GO:0005886]	G protein-coupled receptor activity [GO:0004930]	cel:CELE_K01B6.2;
TRINITY_DN1037_c0_g1_i1--LEN=534	2.06	0	-	-	Sample S specific	Q17025	XP_002631790.1	Caenorhabditis briggsae	6238	CHYM2 AGAP006711	Chymotrypsin-2 (EC 3.4.21.1) (AnChym2)	digestion [GO:0007586]	extracellular region [GO:0005576]	serine-type endopeptidase activity [GO:0004252]	aga:AgaP_AGAP006711;
TRINITY_DN1039_c0_g1_i1--LEN=566	8.44	0	-	-	Sample S specific		XP_001902477.1	Brugia malayi (Filarial nematode worm)	6279
TRINITY_DN104_c0_g1_i1--LEN=613	2.75	0	-	-	Sample S specific
TRINITY_DN1040_c0_g1_i1--LEN=669	173.795	233.563	0.426425	0.680708	BASELINE	Q03610	XP_013290391.1	Necator americanus (Human hookworm)	51031	ZC84.1	Uncharacterized protein ZC84.1	-	extracellular region [GO:0005576]	serine-type endopeptidase inhibitor activity [GO:0004867]	cel:CELE_ZC84.1;
TRINITY_DN1041_c0_g1_i1--LEN=1074	200.066	203.873	0.0271907	0.984282	BASELINE
TRINITY_DN1043_c0_g1_i1--LEN=534	1.27	1.53	-	-	BASELINE	P34352	XP_013291808.1	Necator americanus (Human hookworm)	51031	C30A5.10	Uncharacterized protein C30A5.10	G protein-coupled glutamate receptor signaling pathway [GO:0007216]; regulation of synaptic transmission, glutamatergic [GO:0051966]	integral component of plasma membrane [GO:0005887]	glutamate receptor activity [GO:0008066]; group II metabotropic glutamate receptor activity [GO:0001641]	cel:CELE_C30A5.10;
TRINITY_DN1043_c0_g2_i1--LEN=711	1.39	0.11	-	-	BASELINE	P34352	NP_498793.3	Caenorhabditis elegans	6239	C30A5.10	Uncharacterized protein C30A5.10	G protein-coupled glutamate receptor signaling pathway [GO:0007216]; regulation of synaptic transmission, glutamatergic [GO:0051966]	integral component of plasma membrane [GO:0005887]	glutamate receptor activity [GO:0008066]; group II metabotropic glutamate receptor activity [GO:0001641]	cel:CELE_C30A5.10;
TRINITY_DN1047_c0_g1_i1--LEN=844	84.8765	23.7521	-1.83731	0.0537568	BASELINE
TRINITY_DN1049_c0_g1_i1--LEN=1826	11.48	0	-	-	Sample S specific					C1D	Nuclear nucleic acid-binding protein C1D	apoptotic process [GO:0006915]; maturation of 5.8S rRNA [GO:0000460]; negative regulation of transcription, DNA-templated [GO:0045892]	cytoplasm [GO:0005737]; nucleolus [GO:0005730]; transcriptional repressor complex [GO:0017053]	DNA binding [GO:0003677]; nuclear receptor binding [GO:0016922]; RNA binding [GO:0003723]; transcription corepressor activity [GO:0003714]	bta:506667;	K12592	C1D, LRP1 - exosome complex protein LRP1
TRINITY_DN105_c0_g1_i1--LEN=580	9.06	0	-	-	Sample S specific
TRINITY_DN1050_c0_g1_i1--LEN=892	4.52	0	-	-	Sample S specific					MGMT	Methylated-DNA--protein-cysteine methyltransferase (EC 2.1.1.63) (6-O-methylguanine-DNA methyltransferase) (MGMT) (O-6-methylguanine-DNA-alkyltransferase) (Fragment)	DNA repair [GO:0006281]	nucleus [GO:0005634]	DNA binding [GO:0003677]; metal ion binding [GO:0046872]; methylated-DNA-[protein]-cysteine S-methyltransferase activity [GO:0003908]	-
TRINITY_DN1052_c0_g1_i2--LEN=562	80.8348	25.7315	-1.65144	0.0794499	BASELINE
TRINITY_DN1053_c0_g1_i2--LEN=877	8.44	0	-	-	Sample S specific
TRINITY_DN1060_c0_g1_i1--LEN=1414	88.9183	158.348	0.832543	0.427998	BASELINE					SAP4 At2g36320 F2H17.7	Zinc finger A20 and AN1 domain-containing stress-associated protein 4 (AtSAP4)	-	-	DNA binding [GO:0003677]; zinc ion binding [GO:0008270]	ath:AT2G36320;
TRINITY_DN1060_c0_g1_i3--LEN=1337	82.8557	152.41	0.879281	0.40183	BASELINE	Q9SJM6	XP_013307849.1	Necator americanus (Human hookworm)	51031	SAP4 At2g36320 F2H17.7	Zinc finger A20 and AN1 domain-containing stress-associated protein 4 (AtSAP4)	-	-	DNA binding [GO:0003677]; zinc ion binding [GO:0008270]	ath:AT2G36320;
TRINITY_DN1065_c0_g1_i1--LEN=1014	123.273	89.0705	-0.468837	0.655433	BASELINE
TRINITY_DN1067_c0_g1_i1--LEN=927	76.7931	63.3391	-0.277881	0.788307	BASELINE
TRINITY_DN107_c0_g1_i1--LEN=790	14.11	0	-	-	Sample S specific	Q3T0U1	XP_003108977.1	Caenorhabditis remanei (Caenorhabditis vulgaris)	31234	MESD MESDC2	LRP chaperone MESD (LDLR chaperone MESD) (Mesoderm development candidate 2) (Mesoderm development protein)	phagocytosis [GO:0006909]; positive regulation of skeletal muscle acetylcholine-gated channel clustering [GO:1904395]; protein folding [GO:0006457]; protein localization to cell surface [GO:0034394]; Wnt signaling pathway [GO:0016055]	endoplasmic reticulum [GO:0005783]; plasma membrane [GO:0005886]	identical protein binding [GO:0042802]; low-density lipoprotein particle receptor binding [GO:0050750]	bta:514610;
TRINITY_DN1071_c0_g1_i1--LEN=573	4.48	0	-	-	Sample S specific
TRINITY_DN1074_c0_g1_i2--LEN=955	32.3339	79.1738	1.29197	0.171467	BASELINE
TRINITY_DN1078_c0_g1_i1--LEN=664	735.597	1122.29	0.609457	0.427712	BASELINE											K00419	QCR9, UCRC - ubiquinol-cytochrome c reductase subunit 9
TRINITY_DN1079_c0_g1_i1--LEN=925	1.98	0.65	-	-	BASELINE	Q9FGK4		Arabidopsis thaliana (Mouse-ear cress)	3702	FRRS1	Ferric-chelate reductase 1 (EC 1.-.-.-)	-	integral component of membrane [GO:0016021]	metal ion binding [GO:0046872]; oxidoreductase activity [GO:0016491]	bta:516522;
TRINITY_DN108_c0_g1_i1--LEN=776	216.233	120.74	-0.840683	0.421781	BASELINE
TRINITY_DN1081_c0_g1_i1--LEN=904	3.03	0.07	-	-	BASELINE	Q10046	XP_013304260.1	Necator americanus (Human hookworm)	51031	vglu-3 T07A5.3	Potential vesicular glutamate transporter vglu-3	neurotransmitter loading into synaptic vesicle [GO:0098700]; regulation of synapse structure or activity [GO:0050803]; sodium ion transport [GO:0006814]; synaptic transmission, glutamatergic [GO:0035249]	excitatory synapse [GO:0060076]; integral component of membrane [GO:0016021]; integral component of plasma membrane [GO:0005887]; integral component of synaptic vesicle membrane [GO:0030285]; synaptic vesicle membrane [GO:0030672]	L-glutamate transmembrane transporter activity [GO:0005313]; neurotransmitter transmembrane transporter activity [GO:0005326]; symporter activity [GO:0015293]	cel:CELE_T07A5.3;
TRINITY_DN1082_c0_g1_i1--LEN=664	1.32	0.94	-	-	BASELINE	Q24498		Drosophila melanogaster (Fruit fly)	7227	RyR dry Rya-r44F CG10844	Ryanodine receptor (Ryanodine receptor 44F)	calcium ion transport [GO:0006816]; heart contraction [GO:0060047]; multicellular organism development [GO:0007275]; muscle contraction [GO:0006936]; regulation of hemocyte proliferation [GO:0035206]; release of sequestered calcium ion into cytosol [GO:0051209]; response to anesthetic [GO:0072347]	calcium channel complex [GO:0034704]; cell [GO:0005623]; cytoplasmic vesicle membrane [GO:0030659]; integral component of membrane [GO:0016021]; plasma membrane [GO:0005886]; sarcolemma [GO:0042383]; sarcoplasmic reticulum membrane [GO:0033017]; smooth endoplasmic reticulum [GO:0005790]; Z disc [GO:0030018]	calcium-induced calcium release activity [GO:0048763]; calcium ion binding [GO:0005509]; ryanodine-sensitive calcium-release channel activity [GO:0005219]	dme:Dmel_CG10844;
TRINITY_DN1083_c0_g1_i1--LEN=637	0.24	2.13	-	-	BASELINE	Q9VCE9	NP_494948.2	Caenorhabditis elegans	6239	CG13604	Protein UBASH3A homolog	dephosphorylation [GO:0016311]	cytosol [GO:0005829]	phosphatase activity [GO:0016791]	dme:Dmel_CG13604;
TRINITY_DN1085_c0_g1_i1--LEN=965	78.8139	39.5869	-0.993427	0.298442	BASELINE
TRINITY_DN1087_c0_g1_i1--LEN=1028	6	0	-	-	Sample S specific					LFG2 BIL4 At3g63310 MAA21.11	Protein LIFEGUARD 2 (AtLFG2) (Protein BRZ-INSENSITIVE-LONG HYPOCOTYLS 4)	brassinosteroid mediated signaling pathway [GO:0009742]; defense response to fungus [GO:0050832]; multicellular organism development [GO:0007275]; negative regulation of cell death [GO:0060548]; regulation of plant organ morphogenesis [GO:1905421]; unidimensional cell growth [GO:0009826]	integral component of membrane [GO:0016021]	-	ath:AT3G63310;
TRINITY_DN1087_c0_g1_i2--LEN=952	16.8	0	-	-	Sample S specific	Q7Z429		Homo sapiens (Human)	9606	LFG2 BIL4 At3g63310 MAA21.11	Protein LIFEGUARD 2 (AtLFG2) (Protein BRZ-INSENSITIVE-LONG HYPOCOTYLS 4)	brassinosteroid mediated signaling pathway [GO:0009742]; defense response to fungus [GO:0050832]; multicellular organism development [GO:0007275]; negative regulation of cell death [GO:0060548]; regulation of plant organ morphogenesis [GO:1905421]; unidimensional cell growth [GO:0009826]	integral component of membrane [GO:0016021]	-	ath:AT3G63310;
TRINITY_DN1088_c0_g1_i1--LEN=815	11.3	0	-	-	Sample S specific
TRINITY_DN109_c0_g1_i1--LEN=932	111.148	47.5043	-1.22635	0.22641	BASELINE		XP_003118394.1	Caenorhabditis remanei (Caenorhabditis vulgaris)	31234
TRINITY_DN1091_c0_g1_i1--LEN=693	2.58	0	-	-	Sample S specific
TRINITY_DN1096_c0_g1_i1--LEN=1702	135.398	95.0086	-0.51108	0.62726	BASELINE	Q03611	XP_013302261.1	Necator americanus (Human hookworm)	51031	tax-4 ZC84.2	Cyclic nucleotide-gated cation channel (Abnormal chemotaxis protein 4)	aerotaxis [GO:0009454]; calcium-mediated signaling [GO:0019722]; cation transmembrane transport [GO:0098655]; chemosensory behavior [GO:0007635]; chemotaxis [GO:0006935]; detection of carbon dioxide [GO:0003031]; detection of chemical stimulus involved in sensory perception [GO:0050907]; G protein-coupled receptor signaling pathway coupled to cGMP nucleotide second messenger [GO:0007199]; multice…	cation channel complex [GO:0034703]; ciliary inversin compartment [GO:0097543]; dendrite [GO:0030425]; integral component of membrane [GO:0016021]; non-motile cilium [GO:0097730]	cGMP binding [GO:0030553]; intracellular cAMP-activated cation channel activity [GO:0005222]; intracellular cGMP-activated cation channel activity [GO:0005223]; voltage-gated potassium channel activity [GO:0005249]	cel:CELE_ZC84.2;	K04950	Maturity onset diabetes of the young
TRINITY_DN1096_c0_g2_i1--LEN=507	1.22	2.24	-	-	BASELINE	Q03611	NP_499033.1	Caenorhabditis elegans	6239	tax-4 ZC84.2	Cyclic nucleotide-gated cation channel (Abnormal chemotaxis protein 4)	aerotaxis [GO:0009454]; calcium-mediated signaling [GO:0019722]; cation transmembrane transport [GO:0098655]; chemosensory behavior [GO:0007635]; chemotaxis [GO:0006935]; detection of carbon dioxide [GO:0003031]; detection of chemical stimulus involved in sensory perception [GO:0050907]; G protein-coupled receptor signaling pathway coupled to cGMP nucleotide second messenger [GO:0007199]; multice…	cation channel complex [GO:0034703]; ciliary inversin compartment [GO:0097543]; dendrite [GO:0030425]; integral component of membrane [GO:0016021]; non-motile cilium [GO:0097730]	cGMP binding [GO:0030553]; intracellular cAMP-activated cation channel activity [GO:0005222]; intracellular cGMP-activated cation channel activity [GO:0005223]; voltage-gated potassium channel activity [GO:0005249]	cel:CELE_ZC84.2;
TRINITY_DN1097_c0_g1_i1--LEN=1135	125.294	186.058	0.570439	0.587278	BASELINE					srx-45 K01B6.2	Serpentine receptor class X 45 (Protein srx-45)	-	integral component of membrane [GO:0016021]; plasma membrane [GO:0005886]	G protein-coupled receptor activity [GO:0004930]	cel:CELE_K01B6.2;
TRINITY_DN1099_c0_g2_i1--LEN=952	0.92	1.81	-	-	BASELINE					gsp-3 W09C3.6	Serine/threonine-protein phosphatase PP1-gamma (EC 3.1.3.16) (CeGLC-7-gamma) (Glc seven-like phosphatase 3)	amoeboid sperm motility [GO:0097723]; cell differentiation [GO:0030154]; male meiosis chromosome segregation [GO:0007060]; oviposition [GO:0018991]; regulation of pseudopodium assembly [GO:0031272]; reproduction [GO:0000003]; spermatogenesis [GO:0007283]	chromatin [GO:0000785]; cytoplasm [GO:0005737]; nuclear chromatin [GO:0000790]; nucleus [GO:0005634]; pseudopodium [GO:0031143]	metal ion binding [GO:0046872]; protein serine/threonine phosphatase activity [GO:0004722]	cel:CELE_W09C3.6;	K06269	PPP1C - serine/threonine-protein phosphatase PP1 catalytic subunit [EC:3.1.3.16]
TRINITY_DN1102_c0_g1_i1--LEN=875	5.82	0	-	-	Sample S specific
TRINITY_DN1103_c0_g1_i1--LEN=505	1.23	2.45	-	-	BASELINE	P24798	XP_003087308.1	Caenorhabditis remanei (Caenorhabditis vulgaris)	31234	ATP1A3	Sodium/potassium-transporting ATPase subunit alpha-3 (Na(+)/K(+) ATPase alpha-3 subunit) (EC 7.2.2.13) (Na(+)/K(+) ATPase alpha(III) subunit) (Sodium pump subunit alpha-3)	cellular potassium ion homeostasis [GO:0030007]; cellular sodium ion homeostasis [GO:0006883]; potassium ion import across plasma membrane [GO:1990573]; sodium ion export across plasma membrane [GO:0036376]	cell [GO:0005623]; endoplasmic reticulum [GO:0005783]; Golgi apparatus [GO:0005794]; integral component of membrane [GO:0016021]; plasma membrane [GO:0005886]; synapse [GO:0045202]	ATP binding [GO:0005524]; metal ion binding [GO:0046872]; sodium:potassium-exchanging ATPase activity [GO:0005391]	-
TRINITY_DN1105_c0_g1_i1--LEN=805	56.5844	47.5043	-0.252346	0.799997	BASELINE
TRINITY_DN1106_c0_g1_i2--LEN=658	4.92	0	-	-	Sample S specific		XP_003109327.1	Caenorhabditis remanei (Caenorhabditis vulgaris)	31234
TRINITY_DN111_c0_g1_i1--LEN=1055	119.231	49.4836	-1.26874	0.215127	BASELINE	Q96C23		Homo sapiens (Human)	9606	mro	Aldose 1-epimerase (EC 5.1.3.3) (Galactose mutarotase) (Type-1 mutarotase)	hexose metabolic process [GO:0019318]	periplasmic space [GO:0042597]	aldose 1-epimerase activity [GO:0004034]; carbohydrate binding [GO:0030246]	-	K01785	galM, GALM - aldose 1-epimerase [EC:5.1.3.3]
TRINITY_DN1111_c0_g1_i1--LEN=521	72.7513	71.2564	-0.0299532	0.991777	BASELINE
TRINITY_DN1113_c0_g1_i1--LEN=1379	7.27	0	-	-	Sample S specific	Q621Q3	XP_013298470.1	Necator americanus (Human hookworm)	51031	tofu-6 mel-47 CBG02394	Embryonic developmental protein tofu-6 (21U-RNA biogenesis fouled up protein 6) (Maternal effect lethal protein 47)	cell division [GO:0051301]; DNA replication [GO:0006260]; embryo development ending in birth or egg hatching [GO:0009792]; embryonic cleavage [GO:0040016]; mitotic sister chromatid separation [GO:0051306]	-	RNA binding [GO:0003723]	cbr:CBG02394;
TRINITY_DN1113_c0_g2_i1--LEN=2035	1121.58	3218.42	1.52081	0.0252187	BASELINE	Q621Q3	XP_013298470.1	Necator americanus (Human hookworm)	51031	tofu-6 mel-47 CBG02394	Embryonic developmental protein tofu-6 (21U-RNA biogenesis fouled up protein 6) (Maternal effect lethal protein 47)	cell division [GO:0051301]; DNA replication [GO:0006260]; embryo development ending in birth or egg hatching [GO:0009792]; embryonic cleavage [GO:0040016]; mitotic sister chromatid separation [GO:0051306]	-	RNA binding [GO:0003723]	cbr:CBG02394;
TRINITY_DN1114_c0_g1_i1--LEN=608	50.5218	19.7935	-1.35188	0.0984832	BASELINE
TRINITY_DN1118_c0_g1_i2--LEN=1028	86.8974	53.4423	-0.70133	0.480044	BASELINE	Q0EEE2		Mus musculus (Mouse)	10090
TRINITY_DN1122_c0_g2_i1--LEN=560	46.48	25.7315	-0.853075	0.301626	BASELINE
TRINITY_DN1123_c0_g1_i1--LEN=1186	90.9392	465.146	2.35471	0.0235346	UPREGULATED
TRINITY_DN1123_c0_g1_i3--LEN=1121	107.106	558.175	2.38168	0.0181972	UPREGULATED
TRINITY_DN1128_c0_g1_i1--LEN=817	29.29	0	-	-	Sample S specific		NP_001123177.1	Caenorhabditis elegans	6239
TRINITY_DN1128_c0_g1_i2--LEN=1000	6.99	0	-	-	Sample S specific
TRINITY_DN1128_c0_g1_i3--LEN=579	1.22	0	-	-	Sample S specific
TRINITY_DN1131_c0_g1_i1--LEN=859	3.55	0	-	-	Sample S specific
TRINITY_DN1132_c0_g1_i1--LEN=882	4.3	0	-	-	Sample S specific		XP_003096330.1	Caenorhabditis remanei (Caenorhabditis vulgaris)	31234
TRINITY_DN1133_c0_g1_i1--LEN=619	38.3965	19.7935	-0.955953	0.208769	BASELINE
TRINITY_DN1140_c0_g1_i1--LEN=587	2.69	1	-	-	BASELINE	O02213	NP_001024336.1	Caenorhabditis elegans	6239	ser-2 C02D4.2	Tyramine receptor Ser-2	adenylate cyclase-activating adrenergic receptor signaling pathway [GO:0071880]; adenylate cyclase-modulating G protein-coupled receptor signaling pathway [GO:0007188]; dopamine receptor signaling pathway [GO:0007212]; octopamine or tyramine signaling pathway [GO:0007211]	integral component of membrane [GO:0016021]; integral component of plasma membrane [GO:0005887]	adrenergic receptor activity [GO:0004935]; octopamine receptor activity [GO:0004989]; tyramine receptor activity [GO:0008226]	cel:CELE_C02D4.2;
TRINITY_DN1142_c0_g1_i1--LEN=843	141.461	61.3597	-1.20504	0.247875	BASELINE
TRINITY_DN1142_c0_g1_i2--LEN=1066	125.294	53.4423	-1.22926	0.232804	BASELINE
TRINITY_DN1143_c0_g1_i1--LEN=690	28.22	0	-	-	Sample S specific	Q9M4B5	XP_013291182.1	Necator americanus (Human hookworm)	51031	AIP3 At1g08780 F22O13.27	Probable prefoldin subunit 4 (ABI3-interacting protein 3)	protein folding [GO:0006457]	cytoplasm [GO:0005737]; cytosol [GO:0005829]; prefoldin complex [GO:0016272]	unfolded protein binding [GO:0051082]	ath:AT1G08780;	K09550	PFDN4 - prefoldin subunit 4
TRINITY_DN1143_c0_g1_i2--LEN=886	2.69	0	-	-	Sample S specific					AIP3 At1g08780 F22O13.27	Probable prefoldin subunit 4 (ABI3-interacting protein 3)	protein folding [GO:0006457]	cytoplasm [GO:0005737]; cytosol [GO:0005829]; prefoldin complex [GO:0016272]	unfolded protein binding [GO:0051082]	ath:AT1G08780;
TRINITY_DN1147_c0_g2_i1--LEN=615	3.36	0	-	-	Sample S specific					cla-1 tag-80 F45E4.3	Protein clarinet	calcium-ion regulated exocytosis [GO:0017156]; cellular response to calcium ion [GO:0071277]; maintenance of presynaptic active zone structure [GO:0048790]; regulation of calcium ion-dependent exocytosis [GO:0017158]; regulation of dopamine secretion [GO:0014059]; spontaneous synaptic transmission [GO:0098814]; synaptic vesicle clustering [GO:0097091]; synaptic vesicle exocytosis [GO:0016079]; ve…	axon [GO:0030424]; cell junction [GO:0030054]; exocytic vesicle [GO:0070382]; plasma membrane [GO:0005886]; presynaptic active zone [GO:0048786]	calcium-dependent phospholipid binding [GO:0005544]; calcium ion binding [GO:0005509]; clathrin binding [GO:0030276]; phosphatidylserine binding [GO:0001786]; SNARE binding [GO:0000149]	cel:CELE_F45E4.3;
TRINITY_DN115_c0_g1_i1--LEN=1000	3.45	0	-	-	Sample S specific
TRINITY_DN1150_c0_g1_i1--LEN=1921	145.503	152.41	0.0669083	0.955716	BASELINE					col-155 F55C10.3	Putative cuticle collagen 155	-	collagen trimer [GO:0005581]	structural constituent of cuticle [GO:0042302]	cel:CELE_F55C10.3;
TRINITY_DN1151_c0_g1_i1--LEN=531	30.3131	49.4836	0.707012	0.410857	BASELINE	Q22717	XP_003108790.1	Caenorhabditis remanei (Caenorhabditis vulgaris)	31234	hlh-3 T24B8.6	Helix-loop-helix protein 3	apoptotic process [GO:0006915]; neuron differentiation [GO:0030182]; positive regulation of programmed cell death [GO:0043068]; positive regulation of transcription by RNA polymerase II [GO:0045944]; regulation of axon extension involved in axon guidance [GO:0048841]; regulation of oviposition [GO:0046662]; regulation of transcription by RNA polymerase II [GO:0006357]; serotonin biosynthetic proc…	nucleus [GO:0005634]; RNA polymerase II transcription factor complex [GO:0090575]	protein heterodimerization activity [GO:0046982]; RNA polymerase II regulatory region sequence-specific DNA binding [GO:0000977]; sequence-specific DNA binding [GO:0043565]; transcription factor binding [GO:0008134]	cel:CELE_T24B8.6;
TRINITY_DN1153_c0_g1_i1--LEN=700	2625.11	2303.96	-0.188264	0.774336	BASELINE					F47B7.1	UPF0057 membrane protein F47B7.1	-	integral component of membrane [GO:0016021]	-	cel:CELE_F47B7.1;
TRINITY_DN1157_c0_g1_i1--LEN=638	1.64	0.5	-	-	BASELINE	Q8WXS5	NP_001021976.1	Caenorhabditis elegans	6239	CACNG8 CACNG6	Voltage-dependent calcium channel gamma-8 subunit (Neuronal voltage-gated calcium channel gamma-8 subunit) (Transmembrane AMPAR regulatory protein gamma-8) (TARP gamma-8)	calcium ion transport [GO:0006816]; cardiac conduction [GO:0061337]; neurotransmitter receptor internalization [GO:0099590]; neurotransmitter receptor transport, postsynaptic endosome to lysosome [GO:0098943]; postsynaptic neurotransmitter receptor diffusion trapping [GO:0098970]; regulation of AMPA receptor activity [GO:2000311]; transmission of nerve impulse [GO:0019226]	AMPA glutamate receptor complex [GO:0032281]; cell junction [GO:0030054]; endocytic vesicle membrane [GO:0030666]; L-type voltage-gated calcium channel complex [GO:1990454]; plasma membrane [GO:0005886]; postsynaptic density [GO:0014069]; postsynaptic density membrane [GO:0098839]; voltage-gated calcium channel complex [GO:0005891]	calcium channel regulator activity [GO:0005246]; voltage-gated calcium channel activity [GO:0005245]	hsa:59283;
TRINITY_DN1158_c0_g1_i1--LEN=638	31.09	0	-	-	Sample S specific
TRINITY_DN116_c0_g1_i1--LEN=991	107.106	160.327	0.581976	0.580635	BASELINE	Q9Y663	XP_003109600.1	Caenorhabditis remanei (Caenorhabditis vulgaris)	31234	HS3ST3A1 3OST3A1 HS3ST3A UNQ2551/PRO6180	Heparan sulfate glucosamine 3-O-sulfotransferase 3A1 (EC 2.8.2.30) (Heparan sulfate D-glucosaminyl 3-O-sulfotransferase 3A1) (3-OST-3A) (Heparan sulfate 3-O-sulfotransferase 3A1) (h3-OST-3A)	glycosaminoglycan biosynthetic process [GO:0006024]	Golgi membrane [GO:0000139]; integral component of membrane [GO:0016021]	[heparan sulfate]-glucosamine 3-sulfotransferase 1 activity [GO:0008467]; [heparan sulfate]-glucosamine 3-sulfotransferase 3 activity [GO:0033872]; sulfotransferase activity [GO:0008146]	hsa:9955;
TRINITY_DN1160_c0_g1_i1--LEN=1091	9.23	0	-	-	Sample S specific
TRINITY_DN1160_c0_g2_i1--LEN=773	1103.4	302.84	-1.86532	0.0266408	BASELINE
TRINITY_DN1161_c0_g1_i1--LEN=1171	2.36	0.37	-	-	BASELINE	Q11095	NP_510154.3	Caenorhabditis elegans	6239	frpr-1 C02B8.5	Probable G-protein coupled receptor frpr-1	-	integral component of membrane [GO:0016021]; plasma membrane [GO:0005886]	G protein-coupled receptor activity [GO:0004930]	cel:CELE_C02B8.5;
TRINITY_DN1162_c0_g1_i1--LEN=803	1590.42	3271.86	1.0407	0.116398	BASELINE	Q3T0U1	XP_003108977.1	Caenorhabditis remanei (Caenorhabditis vulgaris)	31234	MESD MESDC2	LRP chaperone MESD (LDLR chaperone MESD) (Mesoderm development candidate 2) (Mesoderm development protein)	phagocytosis [GO:0006909]; positive regulation of skeletal muscle acetylcholine-gated channel clustering [GO:1904395]; protein folding [GO:0006457]; protein localization to cell surface [GO:0034394]; Wnt signaling pathway [GO:0016055]	endoplasmic reticulum [GO:0005783]; plasma membrane [GO:0005886]	identical protein binding [GO:0042802]; low-density lipoprotein particle receptor binding [GO:0050750]	bta:514610;
TRINITY_DN1164_c0_g2_i1--LEN=604	3.33	0	-	-	Sample S specific
TRINITY_DN1167_c0_g1_i1--LEN=517	1.18	0.54	-	-	BASELINE	Q6DNF7		Caenorhabditis elegans	6239	gcy-36 C46E1.2	Soluble guanylate cyclase gcy-36 (EC 4.6.1.2)	cGMP-mediated signaling [GO:0019934]; feeding behavior [GO:0007631]; response to oxygen levels [GO:0070482]	cytoplasm [GO:0005737]; dendrite [GO:0030425]; neuronal cell body [GO:0043025]	GTP binding [GO:0005525]; guanylate cyclase activity [GO:0004383]; heme binding [GO:0020037]; metal ion binding [GO:0046872]; oxygen sensor activity [GO:0019826]	cel:CELE_C46E1.2;
TRINITY_DN1168_c0_g1_i1--LEN=512	1.89	0	-	-	Sample S specific
TRINITY_DN117_c0_g1_i1--LEN=615	125.294	205.852	0.71629	0.493958	BASELINE
TRINITY_DN1171_c0_g1_i1--LEN=507	50.5218	23.7521	-1.08885	0.190502	BASELINE
TRINITY_DN1172_c0_g1_i1--LEN=577	20.2087	17.8141	-0.181956	0.853321	BASELINE		XP_003100424.1	Caenorhabditis remanei (Caenorhabditis vulgaris)	31234
TRINITY_DN1175_c0_g1_i1--LEN=1578	2.73	0	-	-	Sample S specific
TRINITY_DN1176_c0_g1_i1--LEN=942	202.087	106.885	-0.918922	0.381676	BASELINE
TRINITY_DN1176_c0_g2_i1--LEN=657	5.49	0	-	-	Sample S specific
TRINITY_DN1178_c0_g1_i1--LEN=1186	173.795	219.707	0.338198	0.745856	BASELINE		XP_003089141.1	Caenorhabditis remanei (Caenorhabditis vulgaris)	31234
TRINITY_DN1178_c0_g1_i2--LEN=913	107.106	132.616	0.308216	0.773048	BASELINE		XP_002637445.1	Caenorhabditis briggsae	6238
TRINITY_DN1179_c0_g1_i1--LEN=1135	0.68	4.76	-	-	BASELINE	O31626	XP_001898779.1	Brugia malayi (Filarial nematode worm)	6279	yjcD BSU11820	Putative ATP-dependent DNA helicase YjcD (EC 3.6.4.12)	DNA repair [GO:0006281]; recombinational repair [GO:0000725]	cytosol [GO:0005829]; DNA helicase complex [GO:0033202]	ATP binding [GO:0005524]; DNA binding [GO:0003677]; DNA helicase activity [GO:0003678]	bsu:BSU11820;
TRINITY_DN1179_c0_g1_i2--LEN=1051	0	0.67	-	-	Sample A specific	Q5F389	XP_001898779.1	Brugia malayi (Filarial nematode worm)	6279	WWOX RCJMB04_28b1	WW domain-containing oxidoreductase (EC 1.1.1.-)	apoptotic process [GO:0006915]; Wnt signaling pathway [GO:0016055]	cytoplasm [GO:0005737]; nucleus [GO:0005634]	oxidoreductase activity [GO:0016491]	gga:415801;
TRINITY_DN118_c0_g1_i1--LEN=694	97.0018	17.8141	-2.44499	0.0137918	DOWNREGULATED
TRINITY_DN1185_c0_g1_i1--LEN=1318	189.962	463.167	1.28582	0.188351	BASELINE					CBG03556	Leishmanolysin-like peptidase (EC 3.4.24.-)	cell adhesion [GO:0007155]; cell cycle [GO:0007049]; cell division [GO:0051301]	cytoplasm [GO:0005737]; membrane [GO:0016020]	metal ion binding [GO:0046872]; metalloendopeptidase activity [GO:0004222]; peptidase activity [GO:0008233]	-
TRINITY_DN1185_c0_g1_i3--LEN=1371	194.004	326.592	0.751406	0.455166	BASELINE					CBG03556	Leishmanolysin-like peptidase (EC 3.4.24.-)	cell adhesion [GO:0007155]; cell cycle [GO:0007049]; cell division [GO:0051301]	cytoplasm [GO:0005737]; membrane [GO:0016020]	metal ion binding [GO:0046872]; metalloendopeptidase activity [GO:0004222]; peptidase activity [GO:0008233]	-
TRINITY_DN1187_c0_g1_i1--LEN=727	1.22	0	-	-	Sample S specific	Q03607	XP_003112944.1	Caenorhabditis remanei (Caenorhabditis vulgaris)	31234	T23G5.3	Uncharacterized protein T23G5.3	protein homooligomerization [GO:0051260]	-	-	cel:CELE_T23G5.3;
TRINITY_DN1187_c0_g1_i2--LEN=1013	3.71	1.02	-	-	BASELINE	Q03607		Caenorhabditis elegans	6239	T23G5.3	Uncharacterized protein T23G5.3	protein homooligomerization [GO:0051260]	-	-	cel:CELE_T23G5.3;
TRINITY_DN1188_c0_g1_i2--LEN=1923	1143.81	4598.02	2.00716	0.00264197	UPREGULATED					BUB1B BUBR1 MAD3L SSK1	Mitotic checkpoint serine/threonine-protein kinase BUB1 beta (EC 2.7.11.1) (MAD3/BUB1-related protein kinase) (hBUBR1) (Mitotic checkpoint kinase MAD3L) (Protein SSK1)	anaphase-promoting complex-dependent catabolic process [GO:0031145]; apoptotic process [GO:0006915]; cell division [GO:0051301]; meiotic sister chromatid cohesion, centromeric [GO:0051754]; mitotic cell cycle [GO:0000278]; mitotic cell cycle checkpoint [GO:0007093]; mitotic spindle assembly checkpoint [GO:0007094]; regulation of mitotic cell cycle phase transition [GO:1901990]; ubiquitin-dependen…	anaphase-promoting complex [GO:0005680]; condensed chromosome kinetochore [GO:0000777]; condensed chromosome outer kinetochore [GO:0000940]; condensed nuclear chromosome kinetochore [GO:0000778]; cytoplasm [GO:0005737]; cytosol [GO:0005829]; kinetochore [GO:0000776]; microtubule organizing center [GO:0005815]; perinuclear region of cytoplasm [GO:0048471]; spindle [GO:0005819]	ATP binding [GO:0005524]; protein kinase activity [GO:0004672]; protein serine/threonine kinase activity [GO:0004674]	hsa:701;	K02178	BUB1 - checkpoint serine/threonine-protein kinase [EC:2.7.11.1]
TRINITY_DN1188_c0_g2_i1--LEN=938	3.42	0	-	-	Sample S specific		NP_491846.2	Caenorhabditis elegans	6239
TRINITY_DN119_c0_g1_i1--LEN=650	169.753	463.167	1.44809	0.142419	BASELINE
TRINITY_DN1192_c0_g1_i1--LEN=532	133.377	55.4217	-1.26699	0.221858	BASELINE		NP_508137.1	Caenorhabditis elegans	6239
TRINITY_DN1193_c0_g1_i1--LEN=898	974.059	1278.66	0.392548	0.595407	BASELINE
TRINITY_DN1197_c0_g1_i1--LEN=1389	105.085	49.4836	-1.08654	0.280987	BASELINE	B4F785		Rattus norvegicus (Rat)	10116	EGFLAM	Pikachurin (EGF-like, fibronectin type-III and laminin G-like domain-containing protein)	animal organ morphogenesis [GO:0009887]; dendrite development [GO:0016358]; motor neuron axon guidance [GO:0008045]; tissue development [GO:0009888]	basement membrane [GO:0005604]; cell junction [GO:0030054]; cell projection [GO:0042995]; synapse [GO:0045202]	calcium ion binding [GO:0005509]	bta:534427;
TRINITY_DN1197_c0_g1_i2--LEN=533	0	0.3	-	-	Sample A specific	A2ASQ1		Mus musculus (Mouse)	10090	EGFLAM	Pikachurin (EGF-like, fibronectin type-III and laminin G-like domain-containing protein)	animal organ morphogenesis [GO:0009887]; dendrite development [GO:0016358]; motor neuron axon guidance [GO:0008045]; tissue development [GO:0009888]	basement membrane [GO:0005604]; cell junction [GO:0030054]; cell projection [GO:0042995]; synapse [GO:0045202]	calcium ion binding [GO:0005509]	bta:534427;
TRINITY_DN1198_c0_g1_i1--LEN=615	185.92	320.654	0.786335	0.436159	BASELINE
TRINITY_DN1199_c0_g1_i1--LEN=794	303.131	447.332	0.561407	0.550593	BASELINE
TRINITY_DN1199_c0_g1_i2--LEN=818	644.658	1518.16	1.23572	0.100842	BASELINE
TRINITY_DN12_c0_g1_i1--LEN=768	50.5218	45.5249	-0.150247	0.88928	BASELINE
TRINITY_DN120_c0_g1_i1--LEN=1107	1351.96	3200.6	1.24329	0.0638923	BASELINE					SRRM2 KIAA0324 SRL300 SRM300 HSPC075	Serine/arginine repetitive matrix protein 2 (300 kDa nuclear matrix antigen) (Serine/arginine-rich splicing factor-related nuclear matrix protein of 300 kDa) (SR-related nuclear matrix protein of 300 kDa) (Ser/Arg-related nuclear matrix protein of 300 kDa) (Splicing coactivator subunit SRm300) (Tax-responsive enhancer element-binding protein 803) (TaxREB803)	mRNA splicing, via spliceosome [GO:0000398]	Cajal body [GO:0015030]; catalytic step 2 spliceosome [GO:0071013]; nuclear speck [GO:0016607]; nucleoplasm [GO:0005654]; nucleus [GO:0005634]; U2-type catalytic step 2 spliceosome [GO:0071007]; U2-type precatalytic spliceosome [GO:0071005]	C2H2 zinc finger domain binding [GO:0070742]; mRNA binding [GO:0003729]; protein N-terminus binding [GO:0047485]; RNA binding [GO:0003723]	hsa:23524;	K13172	SRRM2, SRM300 - serine/arginine repetitive matrix protein 2
TRINITY_DN1200_c0_g1_i1--LEN=905	5.84	0	-	-	Sample S specific		XP_013309377.1	Necator americanus (Human hookworm)	51031
TRINITY_DN1204_c0_g1_i1--LEN=774	383.965	1395.44	1.86167	0.0195333	BASELINE		XP_013292534.1	Necator americanus (Human hookworm)	51031							K10734	GINS3 - GINS complex subunit 3
TRINITY_DN1204_c0_g2_i1--LEN=795	38.3965	77.1945	1.00752	0.289104	BASELINE
TRINITY_DN1205_c0_g1_i1--LEN=564	6.91	0	-	-	Sample S specific
TRINITY_DN1205_c0_g2_i1--LEN=780	410.237	104.905	-1.96737	0.0573913	BASELINE
TRINITY_DN1208_c0_g1_i1--LEN=533	3.02	0	-	-	Sample S specific
TRINITY_DN1211_c0_g1_i1--LEN=671	46.48	23.7521	-0.968553	0.23517	BASELINE
TRINITY_DN1213_c0_g1_i1--LEN=642	553.718	932.272	0.751598	0.353202	BASELINE
TRINITY_DN1214_c0_g1_i1--LEN=577	2.91	1.18	-	-	BASELINE	P34299	NP_498887.2	Caenorhabditis elegans	6239	glr-1 C06E1.4	Glutamate receptor 1	adult locomotory behavior [GO:0008344]; associative learning [GO:0008306]; feeding behavior [GO:0007631]; forward locomotion [GO:0043056]; habituation [GO:0046959]; hyperosmotic response [GO:0006972]; ionotropic glutamate receptor signaling pathway [GO:0035235]; modulation of chemical synaptic transmission [GO:0050804]; positive regulation of backward locomotion [GO:1905852]; positive regulation …	AMPA glutamate receptor complex [GO:0032281]; cell junction [GO:0030054]; cell surface [GO:0009986]; dendrite [GO:0030425]; ionotropic glutamate receptor complex [GO:0008328]; neuronal cell body [GO:0043025]; neuron projection [GO:0043005]; neuron projection membrane [GO:0032589]; perinuclear endoplasmic reticulum [GO:0097038]; plasma membrane [GO:0005886]; postsynaptic density [GO:0014069]; post…	AMPA glutamate receptor activity [GO:0004971]; enzyme binding [GO:0019899]; glutamate receptor activity [GO:0008066]; ionotropic glutamate receptor activity [GO:0004970]; transmitter-gated ion channel activity involved in regulation of postsynaptic membrane potential [GO:1904315]	cel:CELE_C06E1.4;
TRINITY_DN1215_c0_g1_i1--LEN=1548	1115.52	5848.97	2.39046	0.000330262	UPREGULATED	Q09575	XP_003104360.1	Caenorhabditis remanei (Caenorhabditis vulgaris)	31234	K02A2.6	Uncharacterized protein K02A2.6	DNA integration [GO:0015074]	-	nucleic acid binding [GO:0003676]; zinc ion binding [GO:0008270]	-
TRINITY_DN1218_c0_g1_i1--LEN=529	1.61	0	-	-	Sample S specific
TRINITY_DN122_c0_g1_i1--LEN=875	0.88	1.64	-	-	BASELINE					hslV Acry_1410	ATP-dependent protease subunit HslV (EC 3.4.25.2)	proteolysis involved in cellular protein catabolic process [GO:0051603]	HslUV protease complex [GO:0009376]; proteasome core complex [GO:0005839]	metal ion binding [GO:0046872]; threonine-type endopeptidase activity [GO:0004298]	acr:Acry_1410;
TRINITY_DN1221_c0_g1_i1--LEN=573	54.5635	19.7935	-1.46291	0.0804854	BASELINE
TRINITY_DN1222_c0_g1_i2--LEN=912	137.419	122.719	-0.16322	0.882493	BASELINE					AGAP012180	Transmembrane protein 234 homolog	-	integral component of membrane [GO:0016021]	-	aga:AgaP_AGAP012180;
TRINITY_DN1223_c0_g1_i1--LEN=814	0.45	0.35	-	-	BASELINE	P34576		Caenorhabditis elegans	6239	mua-3 K08E5.3	Transmembrane cell adhesion receptor mua-3 (Muscle attachment abnormal protein 3)	cell-matrix adhesion [GO:0007160]	hemidesmosome [GO:0030056]; integral component of membrane [GO:0016021]; intermediate filament [GO:0005882]; plasma membrane [GO:0005886]	calcium ion binding [GO:0005509]; collagen binding [GO:0005518]; intermediate filament binding [GO:0019215]	cel:CELE_K08E5.3;
TRINITY_DN1223_c0_g1_i2--LEN=502	1.68	0	-	-	Sample S specific	P34576		Caenorhabditis elegans	6239	mua-3 K08E5.3	Transmembrane cell adhesion receptor mua-3 (Muscle attachment abnormal protein 3)	cell-matrix adhesion [GO:0007160]	hemidesmosome [GO:0030056]; integral component of membrane [GO:0016021]; intermediate filament [GO:0005882]; plasma membrane [GO:0005886]	calcium ion binding [GO:0005509]; collagen binding [GO:0005518]; intermediate filament binding [GO:0019215]	cel:CELE_K08E5.3;
TRINITY_DN1226_c0_g1_i1--LEN=769	414.278	482.96	0.221304	0.807655	BASELINE		XP_013306157.1	Necator americanus (Human hookworm)	51031
TRINITY_DN1226_c0_g2_i1--LEN=723	5.32	0	-	-	Sample S specific		XP_013306157.1	Necator americanus (Human hookworm)	51031
TRINITY_DN1229_c0_g1_i1--LEN=713	2.96	0	-	-	Sample S specific		NP_001293553.1	Caenorhabditis elegans	6239
TRINITY_DN123_c0_g1_i1--LEN=1037	5.12	0	-	-	Sample S specific	O66921	XP_013291875.1	Necator americanus (Human hookworm)	51031	dnaJ2 aq_703	Chaperone protein DnaJ 2	chaperone cofactor-dependent protein refolding [GO:0051085]; DNA replication [GO:0006260]; protein refolding [GO:0042026]; response to heat [GO:0009408]	cytoplasm [GO:0005737]	ATP binding [GO:0005524]; heat shock protein binding [GO:0031072]; unfolded protein binding [GO:0051082]; zinc ion binding [GO:0008270]	aae:aq_703;
TRINITY_DN123_c0_g1_i2--LEN=746	0.44	0	-	-	Sample S specific		XP_013291875.1	Necator americanus (Human hookworm)	51031
TRINITY_DN1230_c0_g1_i1--LEN=638	2.58	0	-	-	Sample S specific	Q13472		Homo sapiens (Human)	9606	topB BALH_0373	DNA topoisomerase 3 (EC 5.6.2.1) (DNA topoisomerase III)	DNA topological change [GO:0006265]	-	DNA binding [GO:0003677]; DNA topoisomerase type I (single strand cut, ATP-independent) activity [GO:0003917]; magnesium ion binding [GO:0000287]	btl:BALH_0373;
TRINITY_DN1236_c0_g2_i1--LEN=1518	115.19	89.0705	-0.37099	0.725318	BASELINE		NP_505875.2	Caenorhabditis elegans	6239
TRINITY_DN1239_c0_g1_i1--LEN=851	42.4383	37.6076	-0.174343	0.864306	BASELINE
TRINITY_DN124_c0_g1_i1--LEN=1400	1.9	0.81	-	-	BASELINE	Q9U320		Caenorhabditis elegans	6239	daf-38 Y105C5A.23	G-protein coupled receptor daf-38 (Abnormal dauer formation protein 38)	G protein-coupled receptor signaling pathway involved in dauer larval development [GO:1904066]; neuropeptide signaling pathway [GO:0007218]	integral component of plasma membrane [GO:0005887]	G protein-coupled peptide receptor activity [GO:0008528]; protein heterodimerization activity [GO:0046982]	cel:CELE_Y105C5A.23;
TRINITY_DN1241_c0_g1_i1--LEN=1991	4.31	0	-	-	Sample S specific
TRINITY_DN1242_c0_g1_i1--LEN=1049	42.4383	37.6076	-0.174343	0.864306	BASELINE		XP_003090148.1	Caenorhabditis remanei (Caenorhabditis vulgaris)	31234
TRINITY_DN1244_c0_g1_i1--LEN=750	133.377	57.401	-1.21637	0.240949	BASELINE
TRINITY_DN1244_c0_g1_i2--LEN=1116	228.358	116.781	-0.967489	0.355188	BASELINE
TRINITY_DN1248_c0_g1_i1--LEN=1365	381.944	680.895	0.834069	0.339471	BASELINE	Q6R2W3	XP_013304977.1	Necator americanus (Human hookworm)	51031	ZBED9 Buster4 KIAA1925 SCAND3 ZNF305P2 ZNF452	SCAN domain-containing protein 3 (Transposon-derived Buster4 transposase-like protein) (Zinc finger BED domain-containing protein 9)	DNA integration [GO:0015074]	nucleoplasm [GO:0005654]	DNA-binding transcription factor activity [GO:0003700]; nucleic acid binding [GO:0003676]	hsa:114821;
TRINITY_DN1248_c0_g1_i2--LEN=1091	317.277	488.898	0.623793	0.50041	BASELINE	Q6R2W3	XP_013304977.1	Necator americanus (Human hookworm)	51031	ZBED9 Buster4 KIAA1925 SCAND3 ZNF305P2 ZNF452	SCAN domain-containing protein 3 (Transposon-derived Buster4 transposase-like protein) (Zinc finger BED domain-containing protein 9)	DNA integration [GO:0015074]	nucleoplasm [GO:0005654]	DNA-binding transcription factor activity [GO:0003700]; nucleic acid binding [GO:0003676]	hsa:114821;
TRINITY_DN1250_c0_g1_i1--LEN=1485	159.649	106.885	-0.578846	0.582637	BASELINE	Q11082	XP_013301452.1	Necator americanus (Human hookworm)	51031	B0563.6	Probable G-protein coupled receptor B0563.6	-	integral component of membrane [GO:0016021]; plasma membrane [GO:0005886]	G protein-coupled receptor activity [GO:0004930]	-
TRINITY_DN1253_c0_g1_i1--LEN=810	30.3131	39.5869	0.385084	0.654898	BASELINE		XP_013298335.1	Necator americanus (Human hookworm)	51031
TRINITY_DN1256_c0_g1_i1--LEN=683	2.85	0.56	-	-	BASELINE	B0C1E7	XP_001902933.1	Brugia malayi (Filarial nematode worm)	6279	rplF rpl6 AM1_4710	50S ribosomal protein L6	translation [GO:0006412]	ribosome [GO:0005840]	rRNA binding [GO:0019843]; structural constituent of ribosome [GO:0003735]	amr:AM1_4710;
TRINITY_DN1257_c0_g1_i1--LEN=692	1.45	1.43	-	-	BASELINE					smg AHA_0261	Protein Smg homolog	-	-	-	aha:AHA_0261;
TRINITY_DN1259_c0_g1_i1--LEN=513	86.8974	37.6076	-1.20829	0.212072	BASELINE
TRINITY_DN1261_c0_g1_i1--LEN=894	78.8139	79.1738	0.00657265	1	BASELINE
TRINITY_DN1261_c0_g1_i2--LEN=782	99.0226	104.905	0.0832574	0.945655	BASELINE
TRINITY_DN1266_c0_g1_i1--LEN=737	62.647	31.6695	-0.98415	0.273661	BASELINE	O95863	XP_013296527.1	Necator americanus (Human hookworm)	51031	SNAI1 SNAH	Zinc finger protein SNAI1 (Protein snail homolog 1) (Protein sna)	aortic valve morphogenesis [GO:0003180]; cartilage morphogenesis [GO:0060536]; cell migration [GO:0016477]; epithelial to mesenchymal transition [GO:0001837]; epithelial to mesenchymal transition involved in endocardial cushion formation [GO:0003198]; hair follicle morphogenesis [GO:0031069]; heterochromatin organization [GO:0070828]; left/right pattern formation [GO:0060972]; mesoderm formation …	cytoplasm [GO:0005737]; cytosol [GO:0005829]; nucleoplasm [GO:0005654]; nucleus [GO:0005634]; pericentric heterochromatin [GO:0005721]	DNA-binding transcription factor activity, RNA polymerase II-specific [GO:0000981]; DNA-binding transcription repressor activity, RNA polymerase II-specific [GO:0001227]; E-box binding [GO:0070888]; kinase binding [GO:0019900]; metal ion binding [GO:0046872]; RNA polymerase II regulatory region sequence-specific DNA binding [GO:0000977]	hsa:6615;
TRINITY_DN1276_c0_g1_i1--LEN=1122	115.19	332.53	1.52947	0.140526	BASELINE					MEP1 ARB_02406	Probable extracellular metalloproteinase 1 (EC 3.4.24.-) (Fungalysin MEP1)	pathogenesis [GO:0009405]	extracellular space [GO:0005615]	metalloendopeptidase activity [GO:0004222]; zinc ion binding [GO:0008270]	abe:ARB_02406;
TRINITY_DN1276_c0_g1_i2--LEN=814	82.8557	180.12	1.12029	0.288004	BASELINE
TRINITY_DN1277_c0_g1_i1--LEN=1109	474.904	221.687	-1.09912	0.252757	BASELINE
TRINITY_DN1278_c0_g1_i1--LEN=601	2.84	0	-	-	Sample S specific
TRINITY_DN1279_c0_g1_i1--LEN=1024	99.0226	29.6902	-1.73777	0.0786877	BASELINE	Q19238	XP_003100247.1	Caenorhabditis remanei (Caenorhabditis vulgaris)	31234	F09A5.2	Putative tyrosine-protein kinase F09A5.2 (EC 2.7.10.1)	transmembrane receptor protein tyrosine kinase signaling pathway [GO:0007169]	integral component of plasma membrane [GO:0005887]; receptor complex [GO:0043235]	ATP binding [GO:0005524]; transmembrane receptor protein tyrosine kinase activity [GO:0004714]	cel:CELE_F09A5.2;
TRINITY_DN1280_c0_g1_i1--LEN=529	26.14	0	-	-	Sample S specific
TRINITY_DN1281_c0_g1_i1--LEN=524	16.167	33.6489	1.05751	0.139109	BASELINE
TRINITY_DN1288_c0_g1_i1--LEN=554	5.94	0	-	-	Sample S specific		XP_013291891.1	Necator americanus (Human hookworm)	51031
TRINITY_DN1288_c0_g2_i1--LEN=922	183.899	132.616	-0.471659	0.654078	BASELINE		XP_013291891.1	Necator americanus (Human hookworm)	51031
TRINITY_DN129_c0_g1_i1--LEN=656	8.98	0	-	-	Sample S specific
TRINITY_DN1290_c0_g1_i1--LEN=619	464.8	312.737	-0.571663	0.540121	BASELINE
TRINITY_DN1290_c0_g1_i2--LEN=933	359.715	205.852	-0.805247	0.418252	BASELINE
TRINITY_DN1290_c0_g1_i3--LEN=881	343.548	203.873	-0.752844	0.451217	BASELINE
TRINITY_DN1294_c0_g1_i1--LEN=707	34.3548	37.6076	0.130511	0.90728	BASELINE
TRINITY_DN1296_c0_g1_i1--LEN=628	2.17	0	-	-	Sample S specific	Q9TXQ1	NP_001024306.1	Caenorhabditis elegans	6239	tank-1 pme-5 ZK1005.1	Poly [ADP-ribose] polymerase tankyrase (EC 2.4.2.30) (Poly ADP-ribose metabolism enzyme 5) (Protein poly-ADP-ribosyltransferase tankyrase) (EC 2.4.2.-)	cellular response to DNA damage stimulus [GO:0006974]; double-strand break repair [GO:0006302]; intrinsic apoptotic signaling pathway in response to DNA damage [GO:0008630]; negative regulation of programmed cell death [GO:0043069]; protein poly-ADP-ribosylation [GO:0070212]; response to gamma radiation [GO:0010332]	chromosome [GO:0005694]; nucleolus [GO:0005730]; nucleus [GO:0005634]	NAD+ ADP-ribosyltransferase activity [GO:0003950]; protein ADP-ribosylase activity [GO:1990404]	cel:CELE_ZK1005.1;
TRINITY_DN1299_c0_g1_i1--LEN=820	175.816	587.866	1.74142	0.0689888	BASELINE
TRINITY_DN13_c0_g1_i2--LEN=908	44.4591	154.389	1.79602	0.0893946	BASELINE		NP_492434.2	Caenorhabditis elegans	6239
TRINITY_DN130_c0_g1_i1--LEN=1021	32.3339	116.781	1.85269	0.0696573	BASELINE	P91420	XP_013295098.1	Necator americanus (Human hookworm)	51031	gsp-4 T03F1.5	Serine/threonine-protein phosphatase PP1-delta (EC 3.1.3.16) (CeGLC-7-delta) (Glc seven-like phosphatase 4)	amoeboid sperm motility [GO:0097723]; cell differentiation [GO:0030154]; male meiosis chromosome segregation [GO:0007060]; oviposition [GO:0018991]; regulation of pseudopodium assembly [GO:0031272]; reproduction [GO:0000003]; spermatogenesis [GO:0007283]	chromatin [GO:0000785]; cytoplasm [GO:0005737]; nuclear chromatin [GO:0000790]; nucleus [GO:0005634]; pseudopodium [GO:0031143]	metal ion binding [GO:0046872]; protein serine/threonine phosphatase activity [GO:0004722]	cel:CELE_T03F1.5;	K06269	PPP1C - serine/threonine-protein phosphatase PP1 catalytic subunit [EC:3.1.3.16]
TRINITY_DN1300_c0_g2_i1--LEN=843	230.379	166.265	-0.470526	0.65016	BASELINE		NP_001255495.1	Caenorhabditis elegans	6239
TRINITY_DN1306_c0_g1_i1--LEN=862	2.1	0	-	-	Sample S specific	P34534		Caenorhabditis elegans	6239	TOP2 At3g23890 F14O13.7	DNA topoisomerase 2 (EC 5.6.2.2) (DNA topoisomerase II)	DNA topological change [GO:0006265]; mitotic DNA integrity checkpoint [GO:0044774]; resolution of meiotic recombination intermediates [GO:0000712]; sister chromatid segregation [GO:0000819]	nucleus [GO:0005634]	ATP binding [GO:0005524]; DNA binding [GO:0003677]; DNA topoisomerase activity [GO:0003916]; DNA topoisomerase type II (double strand cut, ATP-hydrolyzing) activity [GO:0003918]; metal ion binding [GO:0046872]	ath:AT3G23890;
TRINITY_DN131_c0_g1_i1--LEN=1720	42.94	0.07	-	-	BASELINE					elo-6 F41H10.8	Elongation of very long chain fatty acids protein 6 (EC 2.3.1.199) (3-keto acyl-CoA synthase elo-6) (Very-long-chain 3-oxoacyl-CoA synthase 6)	fatty acid elongation, monounsaturated fatty acid [GO:0034625]; fatty acid elongation, polyunsaturated fatty acid [GO:0034626]; fatty acid elongation, saturated fatty acid [GO:0019367]; sphingolipid biosynthetic process [GO:0030148]; very long-chain fatty acid biosynthetic process [GO:0042761]	integral component of endoplasmic reticulum membrane [GO:0030176]	3-oxo-arachidoyl-CoA synthase activity [GO:0102336]; 3-oxo-cerotoyl-CoA synthase activity [GO:0102337]; 3-oxo-lignoceronyl-CoA synthase activity [GO:0102338]; fatty acid elongase activity [GO:0009922]; very-long-chain 3-ketoacyl-CoA synthase activity [GO:0102756]	cel:CELE_F41H10.8;
TRINITY_DN1312_c0_g1_i1--LEN=604	1.54	0.68	-	-	BASELINE	P35072	XP_003091566.1	Caenorhabditis remanei (Caenorhabditis vulgaris)	31234	-	Transposable element Tcb1 transposase (Transposable element Barney transposase)	DNA integration [GO:0015074]; transposition, DNA-mediated [GO:0006313]	nucleus [GO:0005634]	DNA binding [GO:0003677]	-
TRINITY_DN1313_c0_g1_i1--LEN=2225	782.077	607.659	-0.364048	0.657518	BASELINE		NP_001040930.2	Caenorhabditis elegans	6239
TRINITY_DN1313_c0_g1_i2--LEN=518	40.4174	33.6489	-0.264418	0.774157	BASELINE		NP_001040930.2	Caenorhabditis elegans	6239
TRINITY_DN1314_c0_g1_i1--LEN=725	34.3548	41.5663	0.274901	0.765454	BASELINE
TRINITY_DN1321_c0_g1_i1--LEN=600	1.69	0	-	-	Sample S specific	G4SLH0	XP_002636803.1	Caenorhabditis briggsae	6238	ttn-1 W06H8.8	Titin homolog (EC 2.7.11.1)	-	A band [GO:0031672]; I band [GO:0031674]; nuclear membrane [GO:0031965]	actin filament binding [GO:0051015]; ATP binding [GO:0005524]; metal ion binding [GO:0046872]; myosin binding [GO:0017022]; protein serine/threonine kinase activity [GO:0004674]	-
TRINITY_DN1326_c0_g1_i1--LEN=977	157.628	817.47	2.37464	0.0104876	UPREGULATED	Q8IMC6	XP_013296038.1	Necator americanus (Human hookworm)	51031	Asator CG11533	Tau-tubulin kinase homolog Asator (EC 2.7.11.1)	peptidyl-serine phosphorylation [GO:0018105]	cytoplasm [GO:0005737]; nucleus [GO:0005634]; spindle [GO:0005819]	ATP binding [GO:0005524]; protein serine/threonine kinase activity [GO:0004674]	dme:Dmel_CG11533;
TRINITY_DN1327_c0_g1_i1--LEN=609	24.2504	21.7728	-0.155484	0.883294	BASELINE
TRINITY_DN133_c0_g1_i1--LEN=673	311.214	461.187	0.567446	0.543734	BASELINE
TRINITY_DN1336_c0_g1_i1--LEN=1589	2.84	0.51	-	-	BASELINE	Q9Y5X5	XP_002643491.1	Caenorhabditis briggsae	6238	NPFFR2 GPR74 NPFF2 NPGPR	Neuropeptide FF receptor 2 (G-protein coupled receptor 74) (G-protein coupled receptor HLWAR77) (Neuropeptide G-protein coupled receptor)	cellular response to hormone stimulus [GO:0032870]; detection of abiotic stimulus [GO:0009582]; G protein-coupled receptor signaling pathway [GO:0007186]; regulation of adenylate cyclase activity [GO:0045761]; regulation of cAMP-dependent protein kinase activity [GO:2000479]; regulation of MAPK cascade [GO:0043408]	actin cytoskeleton [GO:0015629]; integral component of plasma membrane [GO:0005887]; plasma membrane [GO:0005886]	G protein-coupled receptor activity [GO:0004930]; neuropeptide receptor activity [GO:0008188]; opioid receptor binding [GO:0031628]	hsa:10886;
TRINITY_DN1338_c0_g1_i1--LEN=573	181.878	39.5869	-2.19988	0.0418574	DOWNREGULATED
TRINITY_DN1342_c0_g1_i1--LEN=997	157.628	73.2358	-1.1059	0.292187	BASELINE		NP_493656.2	Caenorhabditis elegans	6239
TRINITY_DN135_c0_g1_i1--LEN=668	34.3548	37.6076	0.130511	0.90728	BASELINE		NP_501956.2	Caenorhabditis elegans	6239
TRINITY_DN1350_c0_g1_i1--LEN=900	99.0226	33.6489	-1.5572	0.115402	BASELINE
TRINITY_DN1353_c0_g1_i1--LEN=629	3.87	0	-	-	Sample S specific		XP_002631144.1	Caenorhabditis briggsae	6238
TRINITY_DN1353_c0_g1_i2--LEN=683	3.67	0	-	-	Sample S specific		XP_002631144.1	Caenorhabditis briggsae	6238
TRINITY_DN1356_c0_g1_i1--LEN=576	1.94	0	-	-	Sample S specific
TRINITY_DN1366_c0_g1_i1--LEN=1260	86.8974	55.4217	-0.648863	0.515172	BASELINE
TRINITY_DN1369_c0_g1_i1--LEN=569	18.1878	15.8348	-0.199878	0.831444	BASELINE
TRINITY_DN1369_c0_g2_i2--LEN=926	252.609	405.766	0.683743	0.479661	BASELINE
TRINITY_DN137_c0_g1_i1--LEN=729	2.01	0	-	-	Sample S specific	A8XNX8	XP_003106673.1	Caenorhabditis remanei (Caenorhabditis vulgaris)	31234	lgc-4 CBG16183	Ligand-gated ion channel 4	chemical synaptic transmission [GO:0007268]; ion transmembrane transport [GO:0034220]; nervous system process [GO:0050877]; regulation of membrane potential [GO:0042391]; signal transduction [GO:0007165]	cell junction [GO:0030054]; integral component of plasma membrane [GO:0005887]; neuron projection [GO:0043005]; postsynaptic membrane [GO:0045211]; synapse [GO:0045202]	acetylcholine-gated cation-selective channel activity [GO:0022848]; transmembrane signaling receptor activity [GO:0004888]	-
TRINITY_DN1375_c0_g1_i1--LEN=604	2845.39	4964.2	0.802937	0.205393	BASELINE	Q9CR21		Mus musculus (Mouse)	10090	NDUFAB1	Acyl carrier protein, mitochondrial (ACP) (CI-SDAP) (NADH-ubiquinone oxidoreductase 9.6 kDa subunit)	fatty acid biosynthetic process [GO:0006633]; mitochondrial electron transport, NADH to ubiquinone [GO:0006120]; mitochondrial respiratory chain complex I assembly [GO:0032981]	mitochondrial matrix [GO:0005759]; mitochondrial membrane [GO:0031966]; mitochondrial respiratory chain complex I [GO:0005747]; mitochondrion [GO:0005739]	acyl binding [GO:0000035]; acyl carrier activity [GO:0000036]; fatty acid binding [GO:0005504]; NADH dehydrogenase (ubiquinone) activity [GO:0008137]; oxidoreductase activity [GO:0016491]	bta:327702;	K03955	NDUFAB1 - NADH dehydrogenase (ubiquinone) 1 alpha/beta subcomplex 1,acyl-carrier protein
TRINITY_DN1375_c0_g2_i1--LEN=641	64.29	0	-	-	Sample S specific	Q9CR21		Mus musculus (Mouse)	10090	NDUFAB1	Acyl carrier protein, mitochondrial (ACP) (CI-SDAP) (NADH-ubiquinone oxidoreductase 9.6 kDa subunit)	fatty acid biosynthetic process [GO:0006633]; mitochondrial electron transport, NADH to ubiquinone [GO:0006120]; mitochondrial respiratory chain complex I assembly [GO:0032981]	mitochondrial matrix [GO:0005759]; mitochondrial membrane [GO:0031966]; mitochondrial respiratory chain complex I [GO:0005747]; mitochondrion [GO:0005739]	acyl binding [GO:0000035]; acyl carrier activity [GO:0000036]; fatty acid binding [GO:0005504]; NADH dehydrogenase (ubiquinone) activity [GO:0008137]; oxidoreductase activity [GO:0016491]	bta:327702;	K03955	NDUFAB1 - NADH dehydrogenase (ubiquinone) 1 alpha/beta subcomplex 1,acyl-carrier protein
TRINITY_DN1377_c0_g1_i1--LEN=622	339.506	114.802	-1.56429	0.131445	BASELINE
TRINITY_DN1377_c0_g1_i2--LEN=536	464.8	166.265	-1.48313	0.133532	BASELINE
TRINITY_DN1381_c0_g1_i1--LEN=878	6.52	0	-	-	Sample S specific	Q02333	XP_013303770.1	Necator americanus (Human hookworm)	51031	ZK370.6	Uncharacterized protein ZK370.6	-	-	-	cel:CELE_ZK370.6;
TRINITY_DN1383_c0_g1_i1--LEN=669	321.318	350.344	0.124769	0.89938	BASELINE		XP_003107772.1	Caenorhabditis remanei (Caenorhabditis vulgaris)	31234
TRINITY_DN1387_c0_g1_i1--LEN=897	3.49	0	-	-	Sample S specific
TRINITY_DN1387_c0_g2_i1--LEN=1024	2.57	0	-	-	Sample S specific
TRINITY_DN1391_c0_g1_i1--LEN=511	1.38	0	-	-	Sample S specific		XP_003118435.1	Caenorhabditis remanei (Caenorhabditis vulgaris)	31234
TRINITY_DN1392_c0_g1_i1--LEN=1632	1600.53	3667.73	1.19634	0.0693193	BASELINE					aq_274	Pyridoxal phosphate homeostasis protein (PLP homeostasis protein)	-	-	pyridoxal phosphate binding [GO:0030170]	aae:aq_274;	K06997	yggS, PROSC - PLP dependent protein
TRINITY_DN1392_c0_g2_i1--LEN=1158	12.89	0	-	-	Sample S specific	O66631	XP_013304219.1	Necator americanus (Human hookworm)	51031	aq_274	Pyridoxal phosphate homeostasis protein (PLP homeostasis protein)	-	-	pyridoxal phosphate binding [GO:0030170]	aae:aq_274;	K06997	yggS, PROSC - PLP dependent protein
TRINITY_DN1393_c0_g1_i1--LEN=843	2.09	0	-	-	Sample S specific	Q8S8S9	XP_003106617.1	Caenorhabditis remanei (Caenorhabditis vulgaris)	31234	MES1 At2g23620 F26B6.27	Methylesterase 1 (AtMES1) (EC 3.1.1.-)	defense response to fungus, incompatible interaction [GO:0009817]; jasmonic acid metabolic process [GO:0009694]; salicylic acid metabolic process [GO:0009696]; systemic acquired resistance [GO:0009627]	-	hydrolase activity, acting on ester bonds [GO:0016788]; methyl indole-3-acetate esterase activity [GO:0080030]; methyl jasmonate esterase activity [GO:0080032]; methyl salicylate esterase activity [GO:0080031]	ath:AT2G23620;
TRINITY_DN1394_c0_g1_i1--LEN=1272	3.76	0	-	-	Sample S specific	P26436	NP_001040930.2	Caenorhabditis elegans	6239	ACRV1	Acrosomal protein SP-10 (Acrosomal vesicle protein 1)	multicellular organism development [GO:0007275]	acrosomal vesicle [GO:0001669]	-	hsa:56;
TRINITY_DN1395_c0_g1_i1--LEN=641	90.9392	35.6282	-1.35188	0.165269	BASELINE
TRINITY_DN1396_c0_g1_i1--LEN=1510	214.212	154.389	-0.472471	0.650697	BASELINE
TRINITY_DN1398_c0_g1_i1--LEN=673	92.96	35.6282	-1.38359	0.157287	BASELINE
TRINITY_DN14_c0_g1_i1--LEN=604	3.59	0.41	-	-	BASELINE	A8Y3H3	NP_741615.2	Caenorhabditis elegans	6239	bre-2.1 bre-2 CBG22997	Beta-1,3-galactosyltransferase bre-2 (EC 2.4.1.-) (Bacillus thuringiensis toxin-resistant protein 2) (Bt toxin-resistant protein 2)	protein glycosylation [GO:0006486]; protein O-linked glycosylation [GO:0006493]	endoplasmic reticulum [GO:0005783]; Golgi apparatus [GO:0005794]; Golgi membrane [GO:0000139]; integral component of membrane [GO:0016021]	acetylgalactosaminyltransferase activity [GO:0008376]; acetylglucosaminyltransferase activity [GO:0008375]; galactosyltransferase activity [GO:0008378]	cbr:CBG22997;
TRINITY_DN140_c0_g1_i1--LEN=593	15.74	0	-	-	Sample S specific	Q6NW29	XP_013300895.1	Necator americanus (Human hookworm)	51031	RWDD4 FAM28A RWDD4A	RWD domain-containing protein 4 (Protein FAM28A)	-	-	-	hsa:201965;
TRINITY_DN140_c0_g2_i1--LEN=539	2.18	0	-	-	Sample S specific
TRINITY_DN1401_c0_g1_i1--LEN=547	62.647	23.7521	-1.39919	0.111396	BASELINE
TRINITY_DN1405_c0_g1_i1--LEN=1173	64.6678	75.2151	0.217974	0.836732	BASELINE	P34269	XP_003114829.1	Caenorhabditis remanei (Caenorhabditis vulgaris)	31234	tyr-1 C02C2.1/C02C2.2	Putative tyrosinase-like protein tyr-1	-	-	metal ion binding [GO:0046872]; monooxygenase activity [GO:0004497]	cel:CELE_C02C2.1;
TRINITY_DN1407_c0_g1_i2--LEN=1266	181.878	577.969	1.66802	0.0811966	BASELINE
TRINITY_DN1411_c0_g1_i1--LEN=880	3.8	0	-	-	Sample S specific
TRINITY_DN1411_c0_g2_i1--LEN=1175	5.95	0	-	-	Sample S specific
TRINITY_DN1412_c0_g1_i1--LEN=971	171.774	459.208	1.41864	0.150647	BASELINE	Q23246	XP_003112069.1	Caenorhabditis remanei (Caenorhabditis vulgaris)	31234	ssp-34 ZC168.6	Sperm-specific class P protein 34	-	-	-	cel:CELE_ZC168.6;
TRINITY_DN1414_c0_g1_i1--LEN=771	42.4383	25.7315	-0.721831	0.375108	BASELINE
TRINITY_DN1416_c0_g1_i1--LEN=1149	194.004	45.5249	-2.09135	0.0529024	BASELINE		XP_003117878.1	Caenorhabditis remanei (Caenorhabditis vulgaris)	31234
TRINITY_DN1416_c0_g2_i1--LEN=1071	40.4174	300.861	2.89605	0.00944014	UPREGULATED	A8WUV1	NP_492682.1	Caenorhabditis elegans	6239	clec-87 cpg-5 CBG03358	C-type lectin domain-containing protein 87 (Chondroitin proteoglycan 5)	-	-	carbohydrate binding [GO:0030246]	cbr:CBG03358;
TRINITY_DN1418_c0_g1_i1--LEN=4373	763.889	156.368	-2.28841	0.0145202	DOWNREGULATED
TRINITY_DN1419_c0_g1_i1--LEN=840	84.8765	75.2151	-0.174343	0.873543	BASELINE
TRINITY_DN142_c0_g1_i1--LEN=1124	1420.67	1209.38	-0.232306	0.746824	BASELINE		XP_002640116.1	Caenorhabditis briggsae	6238
TRINITY_DN142_c0_g1_i2--LEN=678	771.972	785.8	0.0256131	0.976131	BASELINE		XP_002640116.1	Caenorhabditis briggsae	6238
TRINITY_DN1422_c0_g1_i1--LEN=1102	2.93	0	-	-	Sample S specific
TRINITY_DN1423_c0_g1_i1--LEN=1363	3.08	0.44	-	-	BASELINE	A6H7J1	NP_504694.1	Caenorhabditis elegans	6239	INSM1 IA1	Insulinoma-associated protein 1 (Zinc finger protein IA-1)	adrenal chromaffin cell differentiation [GO:0061104]; cell cycle [GO:0007049]; negative regulation of cell population proliferation [GO:0008285]; negative regulation of protein phosphorylation [GO:0001933]; negative regulation of transcription by RNA polymerase II [GO:0000122]; neuron differentiation [GO:0030182]; noradrenergic neuron development [GO:0003358]; norepinephrine biosynthetic process …	nucleus [GO:0005634]; transcriptional repressor complex [GO:0017053]	chromatin DNA binding [GO:0031490]; DNA-binding transcription factor activity [GO:0003700]; DNA-binding transcription repressor activity, RNA polymerase II-specific [GO:0001227]; metal ion binding [GO:0046872]; RNA polymerase II proximal promoter sequence-specific DNA binding [GO:0000978]	bta:100137721;
TRINITY_DN1427_c0_g1_i1--LEN=512	214.212	47.5043	-2.17291	0.0454517	DOWNREGULATED
TRINITY_DN143_c0_g1_i1--LEN=1045	4.13	0	-	-	Sample S specific	Q75DG4	XP_003108002.1	Caenorhabditis remanei (Caenorhabditis vulgaris)	31234	BLI1 ABR062W	Biogenesis of lysosome-related organelles complex 1 subunit BLI1 (BLOC-1 subunit BLI1) (BLOC-1 interactor 1)	-	endosome [GO:0005768]	-	ago:AGOS_ABR062W;
TRINITY_DN1432_c0_g1_i1--LEN=578	26.2713	25.7315	-0.0299532	1	BASELINE
TRINITY_DN1435_c0_g1_i1--LEN=596	48.5009	140.534	1.53483	0.141546	BASELINE
TRINITY_DN1435_c0_g1_i2--LEN=887	86.8974	383.993	2.14369	0.0417669	UPREGULATED
TRINITY_DN1436_c0_g1_i1--LEN=1056	187.941	285.026	0.600813	0.554947	BASELINE	A7YWP2	XP_002636816.1	Caenorhabditis briggsae	6238	PGAP3 PERLD1	Post-GPI attachment to proteins factor 3 (PER1-like domain-containing protein 1)	GPI anchor biosynthetic process [GO:0006506]; GPI anchor metabolic process [GO:0006505]	Golgi membrane [GO:0000139]; integral component of membrane [GO:0016021]; intrinsic component of endoplasmic reticulum membrane [GO:0031227]	hydrolase activity, acting on ester bonds [GO:0016788]	bta:513258;	K23553	PGAP3, PER1 - post-GPI attachment to proteins factor 3
TRINITY_DN1438_c0_g1_i1--LEN=561	7.56	0	-	-	Sample S specific		XP_013303059.1	Necator americanus (Human hookworm)	51031
TRINITY_DN1439_c0_g1_i1--LEN=910	485.009	787.779	0.699781	0.404109	BASELINE					ZC84.1	Uncharacterized protein ZC84.1	-	extracellular region [GO:0005576]	serine-type endopeptidase inhibitor activity [GO:0004867]	cel:CELE_ZC84.1;
TRINITY_DN1439_c0_g2_i1--LEN=818	52.5426	39.5869	-0.408465	0.658659	BASELINE
TRINITY_DN144_c0_g1_i1--LEN=553	210.17	285.026	0.439532	0.664684	BASELINE
TRINITY_DN1440_c0_g1_i1--LEN=691	2.38	0	-	-	Sample S specific
TRINITY_DN1440_c0_g2_i1--LEN=1429	509.259	1862.56	1.87082	0.0130863	BASELINE
TRINITY_DN1442_c0_g1_i1--LEN=637	24.2504	33.6489	0.472547	0.551611	BASELINE
TRINITY_DN1444_c0_g1_i1--LEN=942	17.85	0	-	-	Sample S specific					At1g08110 T6D22.20	Lactoylglutathione lyase (EC 4.4.1.5) (Aldoketomutase) (Glyoxalase I) (Glx I) (Ketone-aldehyde mutase) (Methylglyoxalase) (S-D-lactoylglutathione methylglyoxal lyase)	-	-	lactoylglutathione lyase activity [GO:0004462]; metal ion binding [GO:0046872]; protein domain specific binding [GO:0019904]	ath:AT1G08110;	K01759	GLO1, gloA - lactoylglutathione lyase [EC:4.4.1.5]
TRINITY_DN1445_c0_g1_i1--LEN=699	24.2504	61.3597	1.33928	0.126291	BASELINE	Q3SZU4	XP_013291191.1	Necator americanus (Human hookworm)	51031	CDO1	Cysteine dioxygenase type 1 (EC 1.13.11.20) (Cysteine dioxygenase type I) (CDO) (CDO-I)	L-cysteine catabolic process [GO:0019448]; taurine biosynthetic process [GO:0042412]	-	cysteine dioxygenase activity [GO:0017172]; ferrous iron binding [GO:0008198]; oxidoreductase activity, acting on single donors with incorporation of molecular oxygen, incorporation of two atoms of oxygen [GO:0016702]	bta:514462;
TRINITY_DN145_c0_g1_i1--LEN=711	48.5009	57.401	0.243065	0.808721	BASELINE
TRINITY_DN1451_c0_g1_i1--LEN=566	3.15	0	-	-	Sample S specific		NP_741838.1	Caenorhabditis elegans	6239
TRINITY_DN1452_c0_g1_i1--LEN=754	2.91	0	-	-	Sample S specific	Q5E9D6	XP_013306037.1	Necator americanus (Human hookworm)	51031	HDHD3	Haloacid dehalogenase-like hydrolase domain-containing protein 3	-	-	hydrolase activity [GO:0016787]	bta:510680;
TRINITY_DN1453_c0_g1_i3--LEN=1365	0.29	3.87	-	-	BASELINE	P48460	NP_506632.2	Caenorhabditis elegans	6239	C27B7.6	Putative serine/threonine-protein phosphatase C27B7.6 (EC 3.1.3.16)	-	cytoplasm [GO:0005737]; nucleus [GO:0005634]	metal ion binding [GO:0046872]; protein serine/threonine phosphatase activity [GO:0004722]	cel:CELE_C27B7.6;	K06269	PPP1C - serine/threonine-protein phosphatase PP1 catalytic subunit [EC:3.1.3.16]
TRINITY_DN1456_c0_g1_i1--LEN=888	38.3965	31.6695	-0.277881	0.758012	BASELINE	P82956	XP_003087081.1	Caenorhabditis remanei (Caenorhabditis vulgaris)	31234	clpB	Chaperone protein ClpB (Fragment)	-	cytoplasm [GO:0005737]	ATP binding [GO:0005524]	-
TRINITY_DN1457_c0_g1_i1--LEN=1078	76.7931	83.1325	0.114437	0.921797	BASELINE
TRINITY_DN1459_c0_g1_i2--LEN=1028	189.962	346.385	0.866669	0.387633	BASELINE					RMDN2 FAM82A FAM82A1	Regulator of microtubule dynamics protein 2 (RMD-2) (Protein FAM82A1)	-	cytoplasm [GO:0005737]; integral component of membrane [GO:0016021]; microtubule [GO:0005874]; spindle pole [GO:0000922]	-	bta:506362;
TRINITY_DN1462_c0_g1_i1--LEN=1082	5.22	0	-	-	Sample S specific	O61902	XP_003138803.1	Loa loa (Eye worm) (Filaria loa)	7209	ndx-2 W02G9.1	Putative nudix hydrolase 2 (EC 3.6.1.-)	nucleoside phosphate metabolic process [GO:0006753]; ribose phosphate metabolic process [GO:0019693]	nucleus [GO:0005634]	ADP-ribose diphosphatase activity [GO:0047631]; metal ion binding [GO:0046872]	cel:CELE_W02G9.1;
TRINITY_DN1463_c0_g1_i1--LEN=601	3.88	0.55	-	-	BASELINE					ZC84.1	Uncharacterized protein ZC84.1	-	extracellular region [GO:0005576]	serine-type endopeptidase inhibitor activity [GO:0004867]	cel:CELE_ZC84.1;
TRINITY_DN1464_c0_g1_i3--LEN=1159	94.9809	93.0292	-0.0299532	0.9884	BASELINE
TRINITY_DN1467_c0_g1_i1--LEN=826	2.39	0	-	-	Sample S specific	O17861	NP_496397.1	Caenorhabditis elegans	6239	F37H8.5	GILT-like protein F37H8.5	-	cytoplasm [GO:0005737]; extracellular region [GO:0005576]	-	cel:CELE_F37H8.5;	K08059	IFI30, GILT - interferon, gamma-inducible protein 30
TRINITY_DN147_c0_g1_i1--LEN=543	2.92	0	-	-	Sample S specific
TRINITY_DN1472_c0_g1_i1--LEN=702	48.5009	17.8141	-1.44499	0.0717987	BASELINE		NP_504605.1	Caenorhabditis elegans	6239
TRINITY_DN1474_c0_g1_i1--LEN=914	955.872	1862.56	0.962401	0.17812	BASELINE	A4ZU96	NP_496151.1	Caenorhabditis elegans	6239	ORF156	Putative thymidylate kinase (EC 2.7.4.9) (dTMP kinase)	dTTP biosynthetic process [GO:0006235]	-	ATP binding [GO:0005524]; thymidylate kinase activity [GO:0004798]	vg:5129814;	K00943	tmk, DTYMK - dTMP kinase [EC:2.7.4.9]
TRINITY_DN1474_c0_g1_i2--LEN=1326	1329.73	2529.6	0.927775	0.172757	BASELINE					ORF156	Putative thymidylate kinase (EC 2.7.4.9) (dTMP kinase)	dTTP biosynthetic process [GO:0006235]	-	ATP binding [GO:0005524]; thymidylate kinase activity [GO:0004798]	vg:5129814;	K00943	tmk, DTYMK - dTMP kinase [EC:2.7.4.9]
TRINITY_DN1477_c0_g1_i1--LEN=1113	167.732	104.905	-0.677072	0.519808	BASELINE		NP_497179.1	Caenorhabditis elegans	6239
TRINITY_DN1478_c0_g1_i1--LEN=1238	3.14	0.79	-	-	BASELINE	P23468	NP_506416.2	Caenorhabditis elegans	6239	PTPRD	Receptor-type tyrosine-protein phosphatase delta (Protein-tyrosine phosphatase delta) (R-PTP-delta) (EC 3.1.3.48)	heterophilic cell-cell adhesion via plasma membrane cell adhesion molecules [GO:0007157]; neuron differentiation [GO:0030182]; phosphate-containing compound metabolic process [GO:0006796]; positive regulation of dendrite morphogenesis [GO:0050775]; positive regulation of synapse assembly [GO:0051965]; presynaptic membrane assembly [GO:0097105]; protein dephosphorylation [GO:0006470]; regulation o…	extracellular exosome [GO:0070062]; glutamatergic synapse [GO:0098978]; integral component of plasma membrane [GO:0005887]; plasma membrane [GO:0005886]	cell adhesion molecule binding [GO:0050839]; protein tyrosine phosphatase activity [GO:0004725]; signaling receptor binding [GO:0005102]; transmembrane receptor protein tyrosine phosphatase activity [GO:0005001]	hsa:5789;
TRINITY_DN148_c0_g1_i1--LEN=628	0.48	3.2	-	-	BASELINE	Q32L65	NP_001122964.1	Caenorhabditis elegans	6239	MARCH2	E3 ubiquitin-protein ligase MARCH2 (EC 2.3.2.27) (Membrane-associated RING finger protein 2) (Membrane-associated RING-CH protein II) (MARCH-II) (RING-type E3 ubiquitin transferase MARCH2)	endocytosis [GO:0006897]; protein ubiquitination [GO:0016567]	cytoplasmic vesicle [GO:0031410]; endoplasmic reticulum [GO:0005783]; endoplasmic reticulum membrane [GO:0005789]; endosome membrane [GO:0010008]; integral component of membrane [GO:0016021]; lysosomal membrane [GO:0005765]	ubiquitin-protein transferase activity [GO:0004842]; zinc ion binding [GO:0008270]	bta:508949;
TRINITY_DN1482_c0_g1_i1--LEN=595	35.24	0	-	-	Sample S specific	O01513	XP_003114724.1	Caenorhabditis remanei (Caenorhabditis vulgaris)	31234	C48B6.2	Putative 40S ribosomal protein S4-like	rRNA processing [GO:0006364]	mitochondrion [GO:0005739]; Mpp10 complex [GO:0034457]; ribosome [GO:0005840]; small-subunit processome [GO:0032040]	rRNA binding [GO:0019843]; snoRNA binding [GO:0030515]	cel:CELE_C48B6.2;	K14560	IMP3 - U3 small nucleolar ribonucleoprotein protein IMP3
TRINITY_DN1485_c0_g1_i1--LEN=648	26.2713	35.6282	0.439532	0.59093	BASELINE		NP_497674.3	Caenorhabditis elegans	6239
TRINITY_DN1487_c0_g1_i2--LEN=1037	3.23	0	-	-	Sample S specific
TRINITY_DN149_c0_g1_i1--LEN=630	2.16	0	-	-	Sample S specific		XP_002630712.1	Caenorhabditis briggsae	6238
TRINITY_DN1491_c0_g1_i1--LEN=940	17.9	0	-	-	Sample S specific					C02F5.13	TM2 domain-containing protein C02F5.13	-	integral component of membrane [GO:0016021]	-	cel:CELE_C02F5.13;
TRINITY_DN1496_c0_g1_i1--LEN=1088	54.5635	209.811	1.94308	0.0713377	BASELINE	P18433	XP_003112714.1	Caenorhabditis remanei (Caenorhabditis vulgaris)	31234	PTPRA PTPA PTPRL2	Receptor-type tyrosine-protein phosphatase alpha (Protein-tyrosine phosphatase alpha) (R-PTP-alpha) (EC 3.1.3.48)	axon guidance [GO:0007411]; insulin receptor signaling pathway [GO:0008286]; MAPK cascade [GO:0000165]; modulation of chemical synaptic transmission [GO:0050804]; protein dephosphorylation [GO:0006470]	extracellular exosome [GO:0070062]; integral component of plasma membrane [GO:0005887]; integral component of synaptic membrane [GO:0099699]; plasma membrane [GO:0005886]; receptor complex [GO:0043235]; Schaffer collateral - CA1 synapse [GO:0098685]	protein tyrosine phosphatase activity [GO:0004725]; transmembrane receptor protein tyrosine phosphatase activity [GO:0005001]	hsa:5786;
TRINITY_DN1498_c0_g1_i1--LEN=1238	7.27	0	-	-	Sample S specific
TRINITY_DN15_c0_g1_i1--LEN=750	13.38	0	-	-	Sample S specific		NP_491844.1	Caenorhabditis elegans	6239
TRINITY_DN150_c0_g1_i1--LEN=502	247.41	0	-	-	Sample S specific
TRINITY_DN1502_c0_g1_i1--LEN=750	3.12	0	-	-	Sample S specific		NP_001263718.1	Caenorhabditis elegans	6239
TRINITY_DN1506_c0_g1_i1--LEN=658	3.35	0	-	-	Sample S specific		XP_003117086.1	Caenorhabditis remanei (Caenorhabditis vulgaris)	31234
TRINITY_DN1506_c0_g2_i2--LEN=947	268.776	162.306	-0.727684	0.478828	BASELINE
TRINITY_DN1507_c0_g1_i3--LEN=930	171.774	300.861	0.808583	0.42714	BASELINE					srp CCA_00186	Sulfur-rich protein	-	integral component of membrane [GO:0016021]; outer membrane [GO:0019867]	-	cca:CCA_00186;
TRINITY_DN1508_c0_g1_i1--LEN=1042	60.6261	395.869	2.70701	0.0122765	UPREGULATED
TRINITY_DN1510_c0_g1_i2--LEN=1064	541.593	777.883	0.522343	0.529588	BASELINE
TRINITY_DN1512_c0_g1_i1--LEN=585	72.7513	21.7728	-1.74045	0.0566236	BASELINE		XP_013296475.1	Necator americanus (Human hookworm)	51031
TRINITY_DN1513_c0_g1_i1--LEN=1537	2.2	0.88	-	-	BASELINE	Q9C998	NP_496917.2	Caenorhabditis elegans	6239	RPI1 RSW10 At1g71100 F23N20.9	Probable ribose-5-phosphate isomerase 1 (EC 5.3.1.6) (Phosphoriboisomerase 1) (Protein RADIAL SWELLING 10)	cellulose biosynthetic process [GO:0030244]; pentose-phosphate shunt, non-oxidative branch [GO:0009052]; response to karrikin [GO:0080167]; uridine biosynthetic process [GO:0046109]	cytoplasm [GO:0005737]; cytosol [GO:0005829]	ribose-5-phosphate isomerase activity [GO:0004751]	ath:AT1G71100;
TRINITY_DN1514_c0_g1_i2--LEN=681	4.03	1.24	-	-	BASELINE	A5D787	NP_508708.3	Caenorhabditis elegans	6239	MPV17L2	Mpv17-like protein 2	mitochondrial ribosome assembly [GO:0061668]; positive regulation of mitochondrial translation [GO:0070131]	cytoplasm [GO:0005737]; integral component of membrane [GO:0016021]; mitochondrial inner membrane [GO:0005743]; mitochondrial large ribosomal subunit [GO:0005762]	-	bta:618791;	K13348	MPV17 - protein Mpv17
TRINITY_DN1515_c0_g1_i1--LEN=547	74.7722	100.947	0.433019	0.6766	BASELINE		XP_013308424.1	Necator americanus (Human hookworm)	51031
TRINITY_DN1515_c0_g1_i2--LEN=1466	297.068	227.625	-0.384136	0.703059	BASELINE
TRINITY_DN1515_c0_g1_i3--LEN=1395	339.506	292.943	-0.212817	0.828971	BASELINE		XP_013308424.1	Necator americanus (Human hookworm)	51031
TRINITY_DN1516_c0_g1_i1--LEN=1196	994.268	767.986	-0.372555	0.63153	BASELINE
TRINITY_DN1516_c0_g1_i2--LEN=869	398.111	316.695	-0.330077	0.729179	BASELINE
TRINITY_DN1517_c0_g1_i1--LEN=525	32.3339	23.7521	-0.444991	0.573276	BASELINE
TRINITY_DN1518_c0_g1_i1--LEN=1872	206.129	1759.64	3.09366	0.000160064	UPREGULATED
TRINITY_DN1519_c0_g1_i1--LEN=1500	270.797	597.762	1.14236	0.212574	BASELINE	Q9W678	XP_003143298.1	Loa loa (Eye worm) (Filaria loa)	7209	tp53 p53	Cellular tumor antigen p53 (Tumor suppressor p53)	apoptotic process [GO:0006915]; cell cycle [GO:0007049]; cellular response to DNA damage stimulus [GO:0006974]; positive regulation of transcription by RNA polymerase II [GO:0045944]; protein tetramerization [GO:0051262]	cytoplasm [GO:0005737]; nucleus [GO:0005634]	DNA-binding transcription factor activity [GO:0003700]; metal ion binding [GO:0046872]; promoter-specific chromatin binding [GO:1990841]; transcription regulatory region DNA binding [GO:0044212]	-
TRINITY_DN1520_c0_g1_i1--LEN=1753	153.586	239.501	0.640983	0.536161	BASELINE	G5ECT0	NP_001024239.1	Caenorhabditis elegans	6239	pbo-5 lgc-2 Y44A6E.1	Proton-gated ion channel subunit pbo-5 (PBoc defective protein pbo-5)	chemical synaptic transmission [GO:0007268]; defecation [GO:0030421]; ion transmembrane transport [GO:0034220]; lipid transport involved in lipid storage [GO:0010877]; nervous system process [GO:0050877]; positive regulation of intestinal lipid absorption [GO:1904731]; positive regulation of striated muscle contraction [GO:0045989]; regulation of membrane potential [GO:0042391]; signal transducti…	integral component of plasma membrane [GO:0005887]; neuron projection [GO:0043005]; synapse [GO:0045202]	extracellular ligand-gated ion channel activity [GO:0005230]; transmembrane signaling receptor activity [GO:0004888]	cel:CELE_Y44A6E.1;
TRINITY_DN1521_c0_g1_i1--LEN=802	18.46	0	-	-	Sample S specific	O02771		Canis lupus familiaris (Dog) (Canis familiaris)	9615	SMN1 SMN	Survival motor neuron protein	DNA-templated transcription, termination [GO:0006353]; nervous system development [GO:0007399]; spliceosomal snRNP assembly [GO:0000387]	axon [GO:0030424]; Cajal body [GO:0015030]; cytoplasm [GO:0005737]; cytoplasmic ribonucleoprotein granule [GO:0036464]; cytosol [GO:0005829]; Gemini of coiled bodies [GO:0097504]; neuron projection [GO:0043005]; nucleoplasm [GO:0005654]; nucleus [GO:0005634]; perikaryon [GO:0043204]; SMN complex [GO:0032797]; SMN-Sm protein complex [GO:0034719]; Z disc [GO:0030018]	RNA binding [GO:0003723]	bta:281492;
TRINITY_DN1522_c0_g1_i1--LEN=1025	6.61	0	-	-	Sample S specific	Q6TCH7	XP_002632695.1	Caenorhabditis briggsae	6238	PAQR3	Progestin and adipoQ receptor family member 3 (Progestin and adipoQ receptor family member III) (Raf kinase trapping to Golgi) (RKTG)	MAPK cascade [GO:0000165]; negative regulation of MAP kinase activity [GO:0043407]; negative regulation of neuron projection development [GO:0010977]; negative regulation of peptidyl-serine phosphorylation [GO:0033137]; negative regulation of protein phosphorylation [GO:0001933]; protein localization to Golgi apparatus [GO:0034067]	Golgi apparatus [GO:0005794]; Golgi membrane [GO:0000139]; integral component of membrane [GO:0016021]	signaling receptor activity [GO:0038023]	hsa:152559;
TRINITY_DN1523_c0_g1_i1--LEN=544	33.6	0	-	-	Sample S specific
TRINITY_DN1524_c0_g1_i2--LEN=656	1.82	0.64	-	-	BASELINE					nas-37 C17G1.6	Zinc metalloproteinase nas-37 (EC 3.4.24.-) (Nematode astacin 37)	collagen and cuticulin-based cuticle development [GO:0040002]; ecdysis, collagen and cuticulin-based cuticle [GO:0042395]; molting cycle, collagen and cuticulin-based cuticle [GO:0018996]	extracellular region [GO:0005576]	metalloendopeptidase activity [GO:0004222]; zinc ion binding [GO:0008270]	cel:CELE_C17G1.6;
TRINITY_DN1526_c0_g1_i1--LEN=1026	117.21	45.5249	-1.36437	0.181156	BASELINE		XP_003093656.1	Caenorhabditis remanei (Caenorhabditis vulgaris)	31234
TRINITY_DN1526_c0_g2_i1--LEN=622	1.59	0.52	-	-	BASELINE	Q9V477	XP_002633953.1	Caenorhabditis briggsae	6238	Tollo Tl-8 Toll-8 CG6890	Toll-like receptor Tollo (Toll-like receptor 8)	axis elongation [GO:0003401]; convergent extension [GO:0060026]; innate immune response in mucosa [GO:0002227]; peripheral nervous system neuron development [GO:0048935]; regulation of protein glycosylation [GO:0060049]; signal transduction [GO:0007165]	apical plasma membrane [GO:0016324]; integral component of membrane [GO:0016021]	-	dme:Dmel_CG6890;
TRINITY_DN1528_c0_g1_i1--LEN=635	145.503	128.657	-0.17751	0.871262	BASELINE					SP3	Transcription factor Sp3	B cell differentiation [GO:0030183]; definitive hemopoiesis [GO:0060216]; embryonic camera-type eye morphogenesis [GO:0048596]; embryonic skeletal system development [GO:0048706]; enucleate erythrocyte differentiation [GO:0043353]; granulocyte differentiation [GO:0030851]; liver development [GO:0001889]; lung development [GO:0030324]; megakaryocyte differentiation [GO:0030219]; monocyte different…	nucleus [GO:0005634]; PML body [GO:0016605]; transcriptional repressor complex [GO:0017053]	chromatin binding [GO:0003682]; DNA-binding transcription factor activity, RNA polymerase II-specific [GO:0000981]; DNA-binding transcription repressor activity, RNA polymerase II-specific [GO:0001227]; metal ion binding [GO:0046872]; RNA polymerase II proximal promoter sequence-specific DNA binding [GO:0000978]	gga:395302;
TRINITY_DN1528_c0_g1_i2--LEN=687	210.17	138.554	-0.60111	0.565118	BASELINE					SP1 DIAL1 At1g63900/At1g63890 T12P18.8/T12P18.9	E3 ubiquitin-protein ligase SP1 (EC 2.3.2.27) (DIAP1-like protein 1) (Protein SUPPRESSOR OF PPI1 LOCUS 1) (RING-type E3 ubiquitin transferase SP1)	organelle organization [GO:0006996]; regulation of protein import into chloroplast stroma [GO:1904215]	chloroplast outer membrane [GO:0009707]; integral component of membrane [GO:0016021]	metal ion binding [GO:0046872]; ubiquitin-protein transferase activity [GO:0004842]	ath:AT1G63900;
TRINITY_DN1528_c0_g1_i3--LEN=885	173.795	136.575	-0.347694	0.74284	BASELINE	Q6BEB4	XP_013298147.1	Necator americanus (Human hookworm)	51031	SP5	Transcription factor Sp5	bone morphogenesis [GO:0060349]; cellular response to organic cyclic compound [GO:0071407]; negative regulation of transcription by RNA polymerase II [GO:0000122]; post-anal tail morphogenesis [GO:0036342]; regulation of transcription by RNA polymerase II [GO:0006357]	nuclear chromatin [GO:0000790]; nucleus [GO:0005634]	DNA-binding transcription factor activity, RNA polymerase II-specific [GO:0000981]; metal ion binding [GO:0046872]; RNA polymerase II regulatory region sequence-specific DNA binding [GO:0000977]	hsa:389058;
TRINITY_DN153_c0_g1_i1--LEN=607	1.78	0	-	-	Sample S specific		XP_002639495.1	Caenorhabditis briggsae	6238
TRINITY_DN1530_c0_g1_i1--LEN=574	91.66	0.3	-	-	BASELINE	O29573	XP_003117033.1	Caenorhabditis remanei (Caenorhabditis vulgaris)	31234	sdhD AF_0684	Succinate dehydrogenase hydrophobic membrane anchor subunit	tricarboxylic acid cycle [GO:0006099]	integral component of membrane [GO:0016021]; plasma membrane [GO:0005886]; succinate dehydrogenase complex [GO:0045281]	metal ion binding [GO:0046872]; succinate dehydrogenase activity [GO:0000104]	afu:AF_0684;
TRINITY_DN1530_c0_g2_i1--LEN=1431	2224.98	4138.81	0.895425	0.16313	BASELINE					sdhD AF_0684	Succinate dehydrogenase hydrophobic membrane anchor subunit	tricarboxylic acid cycle [GO:0006099]	integral component of membrane [GO:0016021]; plasma membrane [GO:0005886]; succinate dehydrogenase complex [GO:0045281]	metal ion binding [GO:0046872]; succinate dehydrogenase activity [GO:0000104]	afu:AF_0684;
TRINITY_DN1531_c0_g1_i1--LEN=577	32.3339	166.265	2.36236	0.0288186	UPREGULATED
TRINITY_DN1532_c0_g1_i2--LEN=559	3.14	0	-	-	Sample S specific		XP_013308800.1	Necator americanus (Human hookworm)	51031
TRINITY_DN1535_c0_g1_i2--LEN=2520	5.89	0.02	-	-	BASELINE	Q9QZ81		Rattus norvegicus (Rat)	10116	C16C10.3	Uncharacterized protein C16C10.3	germ cell development [GO:0007281]; RNA interference [GO:0016246]	nucleus [GO:0005634]; RNAi effector complex [GO:0031332]	nucleic acid binding [GO:0003676]	cel:CELE_C16C10.3;	K11593	ELF2C, AGO - eukaryotic translation initiation factor 2C
TRINITY_DN1537_c0_g1_i2--LEN=600	76.7931	49.4836	-0.634025	0.515553	BASELINE
TRINITY_DN1537_c0_g1_i3--LEN=635	309.193	471.084	0.607477	0.514754	BASELINE		NP_001122892.1	Caenorhabditis elegans	6239
TRINITY_DN154_c0_g1_i1--LEN=1101	30.79	0	-	-	Sample S specific	Q7Y228	NP_508215.1	Caenorhabditis elegans	6239	LAMP1 At5g19740	Probable glutamate carboxypeptidase LAMP1 (EC 3.4.17.21) (Protein LIKE AMP1)	meristem maintenance [GO:0010073]; multicellular organism development [GO:0007275]; regulation of growth [GO:0040008]	endoplasmic reticulum [GO:0005783]; endoplasmic reticulum membrane [GO:0005789]; integral component of membrane [GO:0016021]; vacuole [GO:0005773]	carboxypeptidase activity [GO:0004180]; metal ion binding [GO:0046872]; metallopeptidase activity [GO:0008237]	ath:AT5G19740;
TRINITY_DN154_c0_g1_i2--LEN=737	1.62	0	-	-	Sample S specific	Q7Y228	NP_508215.1	Caenorhabditis elegans	6239	LAMP1 At5g19740	Probable glutamate carboxypeptidase LAMP1 (EC 3.4.17.21) (Protein LIKE AMP1)	meristem maintenance [GO:0010073]; multicellular organism development [GO:0007275]; regulation of growth [GO:0040008]	endoplasmic reticulum [GO:0005783]; endoplasmic reticulum membrane [GO:0005789]; integral component of membrane [GO:0016021]; vacuole [GO:0005773]	carboxypeptidase activity [GO:0004180]; metal ion binding [GO:0046872]; metallopeptidase activity [GO:0008237]	ath:AT5G19740;
TRINITY_DN1540_c0_g1_i1--LEN=627	1285.27	342.427	-1.90821	0.0191464	BASELINE		XP_013304228.1	Necator americanus (Human hookworm)	51031
TRINITY_DN1541_c0_g1_i2--LEN=1580	5.27	0	-	-	Sample S specific	Q9UBS8	XP_002641128.1	Caenorhabditis briggsae	6238	RNF14 ARA54 HRIHFB2038	E3 ubiquitin-protein ligase RNF14 (EC 2.3.2.31) (Androgen receptor-associated protein 54) (HFB30) (RING finger protein 14) (Triad2 protein)	androgen receptor signaling pathway [GO:0030521]; positive regulation of proteasomal ubiquitin-dependent protein catabolic process [GO:0032436]; positive regulation of transcription, DNA-templated [GO:0045893]; protein polyubiquitination [GO:0000209]; protein ubiquitination [GO:0016567]; regulation of androgen receptor signaling pathway [GO:0060765]; regulation of transcription, DNA-templated [GO…	cytoplasm [GO:0005737]; cytosol [GO:0005829]; nucleus [GO:0005634]; ubiquitin ligase complex [GO:0000151]	androgen receptor binding [GO:0050681]; metal ion binding [GO:0046872]; transcription coactivator activity [GO:0003713]; ubiquitin conjugating enzyme binding [GO:0031624]; ubiquitin-like protein transferase activity [GO:0019787]; ubiquitin protein ligase activity [GO:0061630]	hsa:9604;	K11971	RNF14, ARA54 - E3 ubiquitin-protein ligase RNF14 [EC:2.3.2.31]
TRINITY_DN1541_c0_g1_i3--LEN=880	0.45	0.08	-	-	BASELINE	Q9UBS8	XP_003110894.1	Caenorhabditis remanei (Caenorhabditis vulgaris)	31234	RNF14 ARA54 HRIHFB2038	E3 ubiquitin-protein ligase RNF14 (EC 2.3.2.31) (Androgen receptor-associated protein 54) (HFB30) (RING finger protein 14) (Triad2 protein)	androgen receptor signaling pathway [GO:0030521]; positive regulation of proteasomal ubiquitin-dependent protein catabolic process [GO:0032436]; positive regulation of transcription, DNA-templated [GO:0045893]; protein polyubiquitination [GO:0000209]; protein ubiquitination [GO:0016567]; regulation of androgen receptor signaling pathway [GO:0060765]; regulation of transcription, DNA-templated [GO…	cytoplasm [GO:0005737]; cytosol [GO:0005829]; nucleus [GO:0005634]; ubiquitin ligase complex [GO:0000151]	androgen receptor binding [GO:0050681]; metal ion binding [GO:0046872]; transcription coactivator activity [GO:0003713]; ubiquitin conjugating enzyme binding [GO:0031624]; ubiquitin-like protein transferase activity [GO:0019787]; ubiquitin protein ligase activity [GO:0061630]	hsa:9604;
TRINITY_DN1544_c0_g1_i1--LEN=1457	143.482	85.1119	-0.753436	0.471941	BASELINE	P34488	XP_003096220.1	Caenorhabditis remanei (Caenorhabditis vulgaris)	31234	F59B2.13	Putative G-protein coupled receptor F59B2.13	-	integral component of membrane [GO:0016021]; plasma membrane [GO:0005886]	G protein-coupled peptide receptor activity [GO:0008528]	cel:CELE_F59B2.13;
TRINITY_DN1545_c0_g1_i1--LEN=1284	3.96	0	-	-	Sample S specific					nudC Asuc_1981	NADH pyrophosphatase (EC 3.6.1.22)	-	-	magnesium ion binding [GO:0000287]; manganese ion binding [GO:0030145]; NAD+ diphosphatase activity [GO:0000210]; zinc ion binding [GO:0008270]	asu:Asuc_1981;
TRINITY_DN1545_c0_g1_i2--LEN=1120	24.19	0.06	-	-	BASELINE	A6VQT1	XP_001892948.1	Brugia malayi (Filarial nematode worm)	6279	nudC Asuc_1981	NADH pyrophosphatase (EC 3.6.1.22)	-	-	magnesium ion binding [GO:0000287]; manganese ion binding [GO:0030145]; NAD+ diphosphatase activity [GO:0000210]; zinc ion binding [GO:0008270]	asu:Asuc_1981;
TRINITY_DN1545_c0_g1_i3--LEN=595	3.89	0	-	-	Sample S specific					nudC Asuc_1981	NADH pyrophosphatase (EC 3.6.1.22)	-	-	magnesium ion binding [GO:0000287]; manganese ion binding [GO:0030145]; NAD+ diphosphatase activity [GO:0000210]; zinc ion binding [GO:0008270]	asu:Asuc_1981;
TRINITY_DN1546_c0_g1_i1--LEN=882	58.6052	55.4217	-0.0805793	0.951542	BASELINE					pebB glr1261	Phycoerythrobilin:ferredoxin oxidoreductase (EC 1.3.7.3)	phytochromobilin biosynthetic process [GO:0010024]	-	cobalt ion binding [GO:0050897]; phycoerythrobilin:ferredoxin oxidoreductase activity [GO:0050618]	gvi:gvip180;
TRINITY_DN1547_c0_g1_i2--LEN=759	34.3548	140.534	2.03233	0.0534205	BASELINE
TRINITY_DN1550_c0_g1_i1--LEN=884	44.4591	31.6695	-0.489385	0.571056	BASELINE
TRINITY_DN1551_c0_g1_i1--LEN=588	42.4383	23.7521	-0.837308	0.295836	BASELINE
TRINITY_DN1551_c0_g1_i2--LEN=844	70.7305	29.6902	-1.25235	0.17214	BASELINE
TRINITY_DN1552_c0_g1_i1--LEN=697	0.92	1.41	-	-	BASELINE	B0C1E6	XP_002640993.1	Caenorhabditis briggsae	6238	rpsH rps8 AM1_4709	30S ribosomal protein S8	translation [GO:0006412]	ribosome [GO:0005840]	rRNA binding [GO:0019843]; structural constituent of ribosome [GO:0003735]	amr:AM1_4709;
TRINITY_DN1555_c0_g1_i4--LEN=1319	4.51	0	-	-	Sample S specific					B0272.4	Uncharacterized protein B0272.4	-	peroxisome [GO:0005777]	isomerase activity [GO:0016853]	cel:CELE_B0272.4;
TRINITY_DN1555_c0_g1_i5--LEN=915	18.7	0	-	-	Sample S specific	P41942	NP_509583.1	Caenorhabditis elegans	6239	B0272.4	Uncharacterized protein B0272.4	-	peroxisome [GO:0005777]	isomerase activity [GO:0016853]	cel:CELE_B0272.4;
TRINITY_DN1556_c0_g1_i1--LEN=1023	187.941	160.327	-0.229262	0.829642	BASELINE
TRINITY_DN1556_c0_g2_i1--LEN=534	385.986	684.854	0.827246	0.342673	BASELINE	P00593	NP_001033458.1	Caenorhabditis elegans	6239	PLA2G1B	Phospholipase A2 (EC 3.1.1.4) (Group IB phospholipase A2) (Phosphatidylcholine 2-acylhydrolase 1B)	antibacterial humoral response [GO:0019731]; antimicrobial humoral immune response mediated by antimicrobial peptide [GO:0061844]; arachidonic acid secretion [GO:0050482]; defense response to Gram-positive bacterium [GO:0050830]; fatty acid biosynthetic process [GO:0006633]; innate immune response in mucosa [GO:0002227]; lipid catabolic process [GO:0016042]; phosphatidylcholine metabolic process …	cell surface [GO:0009986]; cytosol [GO:0005829]; extracellular space [GO:0005615]	calcium-dependent phospholipase A2 activity [GO:0047498]; calcium ion binding [GO:0005509]; phospholipase A2 activity (consuming 1,2-dipalmitoylphosphatidylcholine) [GO:0102567]; phospholipase A2 activity consuming 1,2-dioleoylphosphatidylethanolamine) [GO:0102568]; signaling receptor binding [GO:0005102]	bta:282457;	K01047	PLA2G, SPLA2 - secretory phospholipase A2 [EC:3.1.1.4]
TRINITY_DN1557_c0_g1_i1--LEN=2213	228.358	154.389	-0.56473	0.586698	BASELINE	A1TLH9	XP_002635521.1	Caenorhabditis briggsae	6238	dnaK Aave_1226	Chaperone protein DnaK (HSP70) (Heat shock 70 kDa protein) (Heat shock protein 70)	protein folding [GO:0006457]	-	ATP binding [GO:0005524]; unfolded protein binding [GO:0051082]	aav:Aave_1226;
TRINITY_DN1558_c0_g1_i1--LEN=881	127.315	71.2564	-0.837308	0.419738	BASELINE		XP_003102521.1	Caenorhabditis remanei (Caenorhabditis vulgaris)	31234
TRINITY_DN1559_c0_g1_i1--LEN=551	14.25	0	-	-	Sample S specific
TRINITY_DN1560_c0_g1_i1--LEN=651	9.09	0	-	-	Sample S specific	O01761	XP_013292601.1	Necator americanus (Human hookworm)	51031	unc-89 C09D1.1	Muscle M-line assembly protein unc-89 (Obscurin) (Uncoordinated protein 89)	cellular protein localization [GO:0034613]; myosin filament assembly [GO:0031034]; pharyngeal gland morphogenesis [GO:1905905]; positive regulation of gene expression [GO:0010628]; positive regulation of locomotion [GO:0040017]; positive regulation of protein localization to endoplasmic reticulum [GO:1905552]; positive regulation of sarcomere organization [GO:0060298]; positive regulation of stri…	A band [GO:0031672]; M band [GO:0031430]	ATP binding [GO:0005524]; MATH domain binding [GO:0090736]; phosphatase binding [GO:0019902]; protein kinase activity [GO:0004672]; Rho GTPase binding [GO:0017048]; Rho guanyl-nucleotide exchange factor activity [GO:0005089]	cel:CELE_C09D1.1;
TRINITY_DN1562_c0_g1_i1--LEN=639	1.64	0.87	-	-	BASELINE					smf-1 Smlt0706	Major fimbrial subunit SMF-1 (S. maltophilia fimbriae 1) (SMF-1)	cell adhesion [GO:0007155]; pathogenesis [GO:0009405]	pilus [GO:0009289]	-	sml:Smlt0706;
TRINITY_DN1566_c0_g1_i2--LEN=768	24.2504	102.926	2.08552	0.0369669	UPREGULATED
TRINITY_DN1567_c0_g1_i1--LEN=2198	1640.95	2375.21	0.53353	0.428244	BASELINE	O43292	XP_013304259.1	Necator americanus (Human hookworm)	51031	GPAA1 GAA1	Glycosylphosphatidylinositol anchor attachment 1 protein (GPI anchor attachment protein 1) (GAA1 protein homolog) (hGAA1)	attachment of GPI anchor to protein [GO:0016255]; protein-containing complex assembly [GO:0065003]; protein retention in ER lumen [GO:0006621]	endoplasmic reticulum membrane [GO:0005789]; GPI-anchor transamidase complex [GO:0042765]; membrane [GO:0016020]	tubulin binding [GO:0015631]	hsa:8733;
TRINITY_DN1567_c0_g1_i3--LEN=2233	1699.55	2351.46	0.468404	0.486054	BASELINE					GPAA1 GAA1	Glycosylphosphatidylinositol anchor attachment 1 protein (GPI anchor attachment protein 1) (GAA1 protein homolog) (hGAA1)	attachment of GPI anchor to protein [GO:0016255]; protein-containing complex assembly [GO:0065003]; protein retention in ER lumen [GO:0006621]	endoplasmic reticulum membrane [GO:0005789]; GPI-anchor transamidase complex [GO:0042765]; membrane [GO:0016020]	tubulin binding [GO:0015631]	hsa:8733;
TRINITY_DN1567_c0_g1_i4--LEN=2147	1830.91	2745.35	0.584432	0.378188	BASELINE	O43292	XP_013304259.1	Necator americanus (Human hookworm)	51031	GPAA1 GAA1	Glycosylphosphatidylinositol anchor attachment 1 protein (GPI anchor attachment protein 1) (GAA1 protein homolog) (hGAA1)	attachment of GPI anchor to protein [GO:0016255]; protein-containing complex assembly [GO:0065003]; protein retention in ER lumen [GO:0006621]	endoplasmic reticulum membrane [GO:0005789]; GPI-anchor transamidase complex [GO:0042765]; membrane [GO:0016020]	tubulin binding [GO:0015631]	hsa:8733;
TRINITY_DN1567_c0_g1_i6--LEN=2284	1653.07	2238.64	0.437473	0.517448	BASELINE					GPAA1 GAA1	Glycosylphosphatidylinositol anchor attachment 1 protein (GPI anchor attachment protein 1) (GAA1 protein homolog) (hGAA1)	attachment of GPI anchor to protein [GO:0016255]; protein-containing complex assembly [GO:0065003]; protein retention in ER lumen [GO:0006621]	endoplasmic reticulum membrane [GO:0005789]; GPI-anchor transamidase complex [GO:0042765]; membrane [GO:0016020]	tubulin binding [GO:0015631]	hsa:8733;
TRINITY_DN1568_c0_g1_i1--LEN=698	16.63	0	-	-	Sample S specific		XP_013302799.1	Necator americanus (Human hookworm)	51031
TRINITY_DN157_c0_g1_i1--LEN=917	13.68	0	-	-	Sample S specific	C6BYX0	XP_002640827.1	Caenorhabditis briggsae	6238	Desal_2673	UPF0178 protein Desal_2673	-	-	-	dsa:Desal_2673;
TRINITY_DN1571_c0_g1_i1--LEN=602	25.15	0	-	-	Sample S specific	Q148G7	XP_013300415.1	Necator americanus (Human hookworm)	51031	DCTN6	Dynactin subunit 6	-	centrosome [GO:0005813]; condensed chromosome kinetochore [GO:0000777]; cytoplasm [GO:0005737]; dynactin complex [GO:0005869]	-	bta:513751;
TRINITY_DN1574_c0_g2_i1--LEN=1626	171.774	294.922	0.779824	0.444314	BASELINE	Q14916	NP_502511.3	Caenorhabditis elegans	6239	SLC17A1 NPT1	Sodium-dependent phosphate transport protein 1 (Na(+)/PI cotransporter 1) (Na/Pi-4) (Renal Na(+)-dependent phosphate cotransporter 1) (Renal sodium-dependent phosphate transport protein 1) (Renal sodium-phosphate transport protein 1) (Sodium/phosphate cotransporter 1) (Solute carrier family 17 member 1)	ion transport [GO:0006811]; phosphate ion transport [GO:0006817]; sodium ion transport [GO:0006814]; urate metabolic process [GO:0046415]; urate transport [GO:0015747]	apical plasma membrane [GO:0016324]; integral component of membrane [GO:0016021]; integral component of plasma membrane [GO:0005887]; membrane [GO:0016020]; plasma membrane [GO:0005886]	sodium-dependent phosphate transmembrane transporter activity [GO:0015321]; symporter activity [GO:0015293]	hsa:6568;
TRINITY_DN1575_c0_g1_i1--LEN=554	40.71	0	-	-	Sample S specific	Q19165	XP_013294481.1	Necator americanus (Human hookworm)	51031	flp-6 F07D3.2	FMRFamide-like neuropeptides 6 [Cleaved into: QQDSEVEREMM; KSAYMRF-amide 1 (AF8 1) (PF3 1); KSAYMRF-amide 2 (AF8 2) (PF3 2); KSAYMRF-amide 3 (AF8 3) (PF3 3); KSAYMRF-amide 4 (AF8 4) (PF3 4); KSAYMRF-amide 5 (AF8 5) (PF3 5); KSAYMRF-amide 6 (AF8 6) (PF3 6)]	neuropeptide signaling pathway [GO:0007218]	extracellular region [GO:0005576]	-	cel:CELE_F07D3.2;
TRINITY_DN1576_c0_g1_i1--LEN=1410	3.6	0.04	-	-	BASELINE	P22323		Cavia porcellus (Guinea pig)	10141	-	Alpha-1-antiproteinase 2 (Alpha-1-antitrypsin 2) (Alpha-1-proteinase inhibitor 2) (SPI2)	acute-phase response [GO:0006953]; negative regulation of endopeptidase activity [GO:0010951]	extracellular space [GO:0005615]	serine-type endopeptidase inhibitor activity [GO:0004867]	ecb:100065158;	K13963	SERPINB - serpin B
TRINITY_DN1577_c0_g1_i1--LEN=1779	5.72	0	-	-	Sample S specific
TRINITY_DN1580_c0_g1_i1--LEN=1704	365.777	221.687	-0.722444	0.464692	BASELINE					FRRS1	Ferric-chelate reductase 1 (EC 1.-.-.-)	-	integral component of membrane [GO:0016021]	metal ion binding [GO:0046872]; oxidoreductase activity [GO:0016491]	bta:516522;
TRINITY_DN1582_c0_g1_i1--LEN=720	0.97	4.34	-	-	BASELINE					VAPB	Vesicle-associated membrane protein-associated protein B (VAMP-B) (VAMP-associated protein B) (VAP-B)	cellular calcium ion homeostasis [GO:0006874]; COPII-coated vesicle budding [GO:0090114]; endoplasmic reticulum membrane organization [GO:0090158]; endoplasmic reticulum-plasma membrane tethering [GO:0061817]; IRE1-mediated unfolded protein response [GO:0036498]; modulation by virus of host morphology or physiology [GO:0019048]; positive regulation of viral genome replication [GO:0045070]	cell [GO:0005623]; endoplasmic reticulum membrane [GO:0005789]; Golgi membrane [GO:0000139]; integral component of membrane [GO:0016021]; plasma membrane [GO:0005886]	beta-tubulin binding [GO:0048487]; enzyme binding [GO:0019899]; FFAT motif binding [GO:0033149]; microtubule binding [GO:0008017]; protein heterodimerization activity [GO:0046982]; protein homodimerization activity [GO:0042803]	bta:326580;
TRINITY_DN1584_c0_g1_i1--LEN=959	16.52	0	-	-	Sample S specific	Q8WV99	XP_013291693.1	Necator americanus (Human hookworm)	51031	ZFAND2B AIRAPL	AN1-type zinc finger protein 2B (Arsenite-inducible RNA-associated protein-like protein) (AIRAP-like protein)	proteasome-mediated ubiquitin-dependent protein catabolic process [GO:0043161]; protein targeting to ER [GO:0045047]; regulation of insulin-like growth factor receptor signaling pathway [GO:0043567]; SRP-dependent cotranslational protein targeting to membrane, translocation [GO:0006616]	anchored component of membrane [GO:0031225]; endoplasmic reticulum [GO:0005783]; endoplasmic reticulum membrane [GO:0005789]; proteasome complex [GO:0000502]	K48-linked polyubiquitin modification-dependent protein binding [GO:0036435]; ubiquitin binding [GO:0043130]; zinc ion binding [GO:0008270]	hsa:130617;
TRINITY_DN1586_c0_g1_i2--LEN=594	50.08	0.14	-	-	BASELINE	Q3SZM1	XP_013290405.1	Necator americanus (Human hookworm)	51031	NIFK MKI67IP	MKI67 FHA domain-interacting nucleolar phosphoprotein (Nucleolar protein interacting with the FHA domain of pKI-67)	-	condensed nuclear chromosome [GO:0000794]; cytoplasm [GO:0005737]; nucleolus [GO:0005730]; nucleoplasm [GO:0005654]	RNA binding [GO:0003723]	bta:509598;	K14838	NOP15 - nucleolar protein 15
TRINITY_DN1586_c0_g1_i3--LEN=757	72.25	0	-	-	Sample S specific	Q3SZM1	XP_013290405.1	Necator americanus (Human hookworm)	51031	NIFK MKI67IP	MKI67 FHA domain-interacting nucleolar phosphoprotein (Nucleolar protein interacting with the FHA domain of pKI-67)	-	condensed nuclear chromosome [GO:0000794]; cytoplasm [GO:0005737]; nucleolus [GO:0005730]; nucleoplasm [GO:0005654]	RNA binding [GO:0003723]	bta:509598;	K14838	NOP15 - nucleolar protein 15
TRINITY_DN1588_c0_g1_i1--LEN=930	5.56	0	-	-	Sample S specific
TRINITY_DN1588_c0_g2_i1--LEN=530	2.57	0	-	-	Sample S specific
TRINITY_DN159_c0_g1_i1--LEN=522	194.004	25.7315	-2.91448	0.00904345	DOWNREGULATED
TRINITY_DN1590_c0_g1_i1--LEN=560	2.19	0	-	-	Sample S specific
TRINITY_DN1591_c0_g1_i1--LEN=552	1.79	0.48	-	-	BASELINE	O43511	XP_002644714.1	Caenorhabditis briggsae	6238	SLC26A4 PDS	Pendrin (Sodium-independent chloride/iodide transporter) (Solute carrier family 26 member 4)	inorganic anion transport [GO:0015698]; ion transport [GO:0006811]; regulation of pH [GO:0006885]; regulation of protein localization [GO:0032880]; sensory perception of sound [GO:0007605]; sulfate transport [GO:0008272]	apical plasma membrane [GO:0016324]; brush border membrane [GO:0031526]; extracellular exosome [GO:0070062]; integral component of membrane [GO:0016021]; integral component of plasma membrane [GO:0005887]; plasma membrane [GO:0005886]	anion:anion antiporter activity [GO:0015301]; bicarbonate transmembrane transporter activity [GO:0015106]; chloride transmembrane transporter activity [GO:0015108]; iodide transmembrane transporter activity [GO:0015111]; oxalate transmembrane transporter activity [GO:0019531]; secondary active sulfate transmembrane transporter activity [GO:0008271]; sulfate transmembrane transporter activity [GO:…	hsa:5172;
TRINITY_DN1594_c0_g1_i2--LEN=747	2.78	0	-	-	Sample S specific
TRINITY_DN1596_c0_g1_i1--LEN=642	1109.46	2062.48	0.894524	0.201367	BASELINE
TRINITY_DN16_c0_g1_i1--LEN=1430	58.6052	95.0086	0.697028	0.489464	BASELINE					ZK507.3	Putative serine/threonine-protein kinase ZK507.3 (EC 2.7.11.1)	peptidyl-serine phosphorylation [GO:0018105]	cytoplasm [GO:0005737]; nucleus [GO:0005634]	ATP binding [GO:0005524]; protein serine/threonine kinase activity [GO:0004674]	cel:CELE_ZK507.3;
TRINITY_DN1600_c0_g1_i1--LEN=1077	123.273	45.5249	-1.43713	0.161811	BASELINE
TRINITY_DN1605_c0_g1_i1--LEN=623	5.85	0	-	-	Sample S specific
TRINITY_DN1607_c0_g1_i1--LEN=635	533.51	132.616	-2.00826	0.043375	DOWNREGULATED
TRINITY_DN161_c0_g1_i1--LEN=549	2.42	0.65	-	-	BASELINE	B1Q257		Caenorhabditis elegans	6239	odr-1 gcy-10 R01E6.1	Receptor-type guanylate cyclase gcy-10 (EC 4.6.1.2) (Odorant response abnormal protein 1)	cGMP biosynthetic process [GO:0006182]; chemosensory behavior [GO:0007635]; intracellular signal transduction [GO:0035556]; negative chemotaxis [GO:0050919]; negative regulation of multicellular organism growth [GO:0040015]; olfactory behavior [GO:0042048]; olfactory learning [GO:0008355]; phototransduction [GO:0007602]; positive chemotaxis [GO:0050918]; positive regulation of gene expression [GO…	integral component of membrane [GO:0016021]; non-motile cilium [GO:0097730]; plasma membrane [GO:0005886]	ATP binding [GO:0005524]; GTP binding [GO:0005525]; guanylate cyclase activity [GO:0004383]; peptide receptor activity [GO:0001653]; protein kinase activity [GO:0004672]	cel:CELE_R01E6.1;
TRINITY_DN1610_c0_g1_i1--LEN=952	226.337	51.463	-2.13687	0.0489275	DOWNREGULATED
TRINITY_DN1612_c0_g1_i1--LEN=1198	145.503	45.5249	-1.67632	0.11004	BASELINE		XP_013300430.1	Necator americanus (Human hookworm)	51031
TRINITY_DN1614_c0_g1_i1--LEN=986	175.816	47.5043	-1.88793	0.0773863	BASELINE
TRINITY_DN1614_c0_g1_i2--LEN=932	202.087	85.1119	-1.24754	0.237771	BASELINE		XP_013301948.1	Necator americanus (Human hookworm)	51031
TRINITY_DN1614_c0_g1_i3--LEN=1312	280.901	118.761	-1.242	0.23287	BASELINE
TRINITY_DN1614_c0_g1_i4--LEN=700	119.231	61.3597	-0.9584	0.351331	BASELINE		XP_013301948.1	Necator americanus (Human hookworm)	51031
TRINITY_DN1615_c0_g2_i1--LEN=678	398.111	87.0912	-2.19257	0.0369916	DOWNREGULATED
TRINITY_DN1616_c0_g1_i1--LEN=1246	325.36	233.563	-0.478227	0.631344	BASELINE
TRINITY_DN1617_c0_g1_i1--LEN=1845	3.65	0.52	-	-	BASELINE	Q09459	NP_001254261.1	Caenorhabditis elegans	6239	mks-5 ftm nphp-8 C09G5.8	Protein fantom (Meckel syndrome protein homolog)	chemotaxis [GO:0006935]; cilium assembly [GO:0060271]; non-motile cilium assembly [GO:1905515]; protein localization to ciliary transition zone [GO:1904491]; protein to membrane docking [GO:0022615]; receptor localization to non-motile cilium [GO:0097500]	ciliary basal body [GO:0036064]; ciliary transition zone [GO:0035869]	-	cel:CELE_C09G5.8;
TRINITY_DN1619_c0_g1_i1--LEN=636	32.3339	21.7728	-0.570522	0.452986	BASELINE
TRINITY_DN1620_c0_g1_i2--LEN=1084	145.503	148.451	0.0289405	0.985194	BASELINE
TRINITY_DN1621_c0_g1_i1--LEN=1373	5.29	0	-	-	Sample S specific	C6H208	XP_003104017.1	Caenorhabditis remanei (Caenorhabditis vulgaris)	31234	RTC5 HCDG_00740	Restriction of telomere capping protein 5	-	cytoplasm [GO:0005737]	-	-
TRINITY_DN1622_c0_g1_i1--LEN=697	14.93	0	-	-	Sample S specific	Q3T178	XP_013308331.1	Necator americanus (Human hookworm)	51031	VPS28	Vacuolar protein sorting-associated protein 28 homolog (ESCRT-I complex subunit VPS28)	negative regulation of protein ubiquitination [GO:0031397]; protein transport to vacuole involved in ubiquitin-dependent protein catabolic process via the multivesicular body sorting pathway [GO:0043328]; ubiquitin-dependent protein catabolic process via the multivesicular body sorting pathway [GO:0043162]	cytoplasm [GO:0005737]; ESCRT I complex [GO:0000813]; late endosome membrane [GO:0031902]; plasma membrane [GO:0005886]	protein-containing complex binding [GO:0044877]	bta:618785;	K12184	VPS28 - ESCRT-I complex subunit VPS28
TRINITY_DN1623_c0_g1_i1--LEN=528	24.2504	27.7108	0.192439	0.838617	BASELINE		XP_013298679.1	Necator americanus (Human hookworm)	51031
TRINITY_DN1624_c0_g1_i1--LEN=905	44.4591	63.3391	0.510615	0.590511	BASELINE
TRINITY_DN1624_c0_g1_i2--LEN=689	36.3757	51.463	0.500561	0.578248	BASELINE
TRINITY_DN1626_c0_g1_i1--LEN=865	42.4383	186.058	2.13232	0.0484199	UPREGULATED
TRINITY_DN1629_c0_g1_i1--LEN=1026	113.169	271.17	1.26072	0.227526	BASELINE					GLIPR2 C9orf19 GAPR1	Golgi-associated plant pathogenesis-related protein 1 (GAPR-1) (Golgi-associated PR-1 protein) (Glioma pathogenesis-related protein 2) (GliPR 2)	positive regulation of epithelial cell migration [GO:0010634]; positive regulation of epithelial to mesenchymal transition [GO:0010718]; positive regulation of ERK1 and ERK2 cascade [GO:0070374]	extracellular exosome [GO:0070062]; extracellular space [GO:0005615]; Golgi membrane [GO:0000139]	protein homodimerization activity [GO:0042803]	hsa:152007;
TRINITY_DN1629_c0_g1_i2--LEN=790	86.8974	211.79	1.28525	0.224107	BASELINE	Q9H4G4	XP_013306267.1	Necator americanus (Human hookworm)	51031	GLIPR2 C9orf19 GAPR1	Golgi-associated plant pathogenesis-related protein 1 (GAPR-1) (Golgi-associated PR-1 protein) (Glioma pathogenesis-related protein 2) (GliPR 2)	positive regulation of epithelial cell migration [GO:0010634]; positive regulation of epithelial to mesenchymal transition [GO:0010718]; positive regulation of ERK1 and ERK2 cascade [GO:0070374]	extracellular exosome [GO:0070062]; extracellular space [GO:0005615]; Golgi membrane [GO:0000139]	protein homodimerization activity [GO:0042803]	hsa:152007;
TRINITY_DN163_c0_g1_i1--LEN=1232	131.357	45.5249	-1.52876	0.139966	BASELINE	Q9I9D5	XP_003098294.1	Caenorhabditis remanei (Caenorhabditis vulgaris)	31234	rx1	Retinal homeobox protein Rx1	multicellular organism development [GO:0007275]; regulation of transcription, DNA-templated [GO:0006355]	nucleus [GO:0005634]	sequence-specific DNA binding [GO:0043565]	-
TRINITY_DN1630_c0_g1_i1--LEN=866	105.085	67.2977	-0.64293	0.530652	BASELINE
TRINITY_DN1630_c0_g1_i2--LEN=1130	194.004	156.368	-0.311135	0.768108	BASELINE
TRINITY_DN1630_c0_g1_i3--LEN=1325	212.191	164.286	-0.369159	0.724052	BASELINE
TRINITY_DN1632_c0_g1_i1--LEN=1225	6103.03	18950.3	1.63462	0.0283839	BASELINE	A8XP79	XP_003099195.1	Caenorhabditis remanei (Caenorhabditis vulgaris)	31234	clec-160 CBG16647	C-type lectin protein 160	-	extracellular region [GO:0005576]	carbohydrate binding [GO:0030246]	cbr:CBG16647;
TRINITY_DN1634_c0_g1_i1--LEN=1171	2.71	0	-	-	Sample S specific					ccoP cytP	Cbb3-type cytochrome c oxidase subunit CcoP (Cbb3-Cox subunit CcoP) (C-type cytochrome CcoP) (Cyt c(P)) (Cytochrome c oxidase subunit III)	ion transport [GO:0006811]; oxidative phosphorylation [GO:0006119]	integral component of membrane [GO:0016021]; plasma membrane [GO:0005886]; respirasome [GO:0070469]	electron transfer activity [GO:0009055]; heme binding [GO:0020037]; iron ion binding [GO:0005506]	-
TRINITY_DN1636_c0_g1_i1--LEN=1188	121.252	67.2977	-0.849381	0.410852	BASELINE	Q17298	XP_013305908.1	Necator americanus (Human hookworm)	51031	mec-4 CBG16250	Degenerin mec-4 (Mechanosensory protein 4)	detection of mechanical stimulus involved in sensory perception of touch [GO:0050976]; mechanosensory behavior [GO:0007638]; negative regulation of turning behavior involved in mating [GO:0061096]; positive regulation of detection of mechanical stimulus involved in sensory perception of touch [GO:1905789]; positive regulation of mechanosensory behavior [GO:1905792]	axon [GO:0030424]; integral component of plasma membrane [GO:0005887]; neuron projection membrane [GO:0032589]	ligand-gated sodium channel activity [GO:0015280]	-	K03440	Homologous recombination
TRINITY_DN1636_c0_g2_i1--LEN=759	24.2504	39.5869	0.707012	0.374698	BASELINE	Q17298	XP_013305908.1	Necator americanus (Human hookworm)	51031	mec-4 CBG16250	Degenerin mec-4 (Mechanosensory protein 4)	detection of mechanical stimulus involved in sensory perception of touch [GO:0050976]; mechanosensory behavior [GO:0007638]; negative regulation of turning behavior involved in mating [GO:0061096]; positive regulation of detection of mechanical stimulus involved in sensory perception of touch [GO:1905789]; positive regulation of mechanosensory behavior [GO:1905792]	axon [GO:0030424]; integral component of plasma membrane [GO:0005887]; neuron projection membrane [GO:0032589]	ligand-gated sodium channel activity [GO:0015280]	-
TRINITY_DN1637_c0_g1_i1--LEN=1028	1224.65	2169.36	0.824905	0.23326	BASELINE					MRPL18	39S ribosomal protein L18, mitochondrial (L18mt) (MRP-L18)	rRNA import into mitochondrion [GO:0035928]; translation [GO:0006412]	mitochondrial inner membrane [GO:0005743]; mitochondrial large ribosomal subunit [GO:0005762]; mitochondrion [GO:0005739]	5S rRNA binding [GO:0008097]; structural constituent of ribosome [GO:0003735]	bta:534352;	K02881	RP-L18, MRPL18, rplR - large subunit ribosomal protein L18
TRINITY_DN1637_c0_g2_i1--LEN=726	16.44	0	-	-	Sample S specific	Q3ZBR7	XP_002641969.1	Caenorhabditis briggsae	6238	MRPL18	39S ribosomal protein L18, mitochondrial (L18mt) (MRP-L18)	rRNA import into mitochondrion [GO:0035928]; translation [GO:0006412]	mitochondrial inner membrane [GO:0005743]; mitochondrial large ribosomal subunit [GO:0005762]; mitochondrion [GO:0005739]	5S rRNA binding [GO:0008097]; structural constituent of ribosome [GO:0003735]	bta:534352;	K02881	RP-L18, MRPL18, rplR - large subunit ribosomal protein L18
TRINITY_DN164_c0_g1_i1--LEN=885	12.25	0	-	-	Sample S specific
TRINITY_DN1641_c0_g1_i1--LEN=1431	214.212	122.719	-0.803677	0.442424	BASELINE	Q18593		Caenorhabditis elegans	6239	clhm-1 C44B7.4	Calcium homeostasis modulator protein	calcium ion transmembrane transport [GO:0070588]; regulation of ion transmembrane transport [GO:0034765]; regulation of locomotion [GO:0040012]	integral component of plasma membrane [GO:0005887]; non-motile cilium [GO:0097730]; plasma membrane [GO:0005886]	voltage-gated calcium channel activity [GO:0005245]	cel:CELE_C44B7.4;
TRINITY_DN1641_c0_g1_i2--LEN=825	129.336	59.3804	-1.12306	0.277755	BASELINE					clhm-1 C44B7.4	Calcium homeostasis modulator protein	calcium ion transmembrane transport [GO:0070588]; regulation of ion transmembrane transport [GO:0034765]; regulation of locomotion [GO:0040012]	integral component of plasma membrane [GO:0005887]; non-motile cilium [GO:0097730]; plasma membrane [GO:0005886]	voltage-gated calcium channel activity [GO:0005245]	cel:CELE_C44B7.4;
TRINITY_DN1642_c0_g1_i1--LEN=1504	3.37	0.55	-	-	BASELINE	G5EEE9		Caenorhabditis elegans	6239	odr-1 gcy-10 R01E6.1	Receptor-type guanylate cyclase gcy-10 (EC 4.6.1.2) (Odorant response abnormal protein 1)	cGMP biosynthetic process [GO:0006182]; chemosensory behavior [GO:0007635]; intracellular signal transduction [GO:0035556]; negative chemotaxis [GO:0050919]; negative regulation of multicellular organism growth [GO:0040015]; olfactory behavior [GO:0042048]; olfactory learning [GO:0008355]; phototransduction [GO:0007602]; positive chemotaxis [GO:0050918]; positive regulation of gene expression [GO…	integral component of membrane [GO:0016021]; non-motile cilium [GO:0097730]; plasma membrane [GO:0005886]	ATP binding [GO:0005524]; GTP binding [GO:0005525]; guanylate cyclase activity [GO:0004383]; peptide receptor activity [GO:0001653]; protein kinase activity [GO:0004672]	cel:CELE_R01E6.1;
TRINITY_DN1643_c0_g1_i1--LEN=1869	260.692	233.563	-0.158537	0.878496	BASELINE	Q3MHH6	XP_002634474.1	Caenorhabditis briggsae	6238	PYROXD2	Pyridine nucleotide-disulfide oxidoreductase domain-containing protein 2 (EC 1.-.-.-)	-	-	oxidoreductase activity [GO:0016491]	bta:519120;
TRINITY_DN1643_c0_g1_i2--LEN=743	139.44	69.2771	-1.00919	0.333013	BASELINE	Q3MHH6	NP_500428.1	Caenorhabditis elegans	6239	PYROXD2	Pyridine nucleotide-disulfide oxidoreductase domain-containing protein 2 (EC 1.-.-.-)	-	-	oxidoreductase activity [GO:0016491]	bta:519120;
TRINITY_DN1644_c0_g1_i1--LEN=816	109.127	23.7521	-2.19988	0.0298983	DOWNREGULATED	Q93833	NP_001251398.1	Caenorhabditis elegans	6239	che-13 F59C6.7	Intraflagellar transport protein che-13 (Chemotaxis abnormal protein 13)	chemosensory behavior [GO:0007635]; cilium assembly [GO:0060271]; intraciliary anterograde transport [GO:0035720]; intraciliary retrograde transport [GO:0035721]; intraciliary transport [GO:0042073]; non-motile cilium assembly [GO:1905515]; protein localization [GO:0008104]	axoneme [GO:0005930]; centrosome [GO:0005813]; ciliary basal body [GO:0036064]; ciliary transition zone [GO:0035869]; cilium [GO:0005929]; Golgi apparatus [GO:0005794]; intraciliary transport particle B [GO:0030992]	-	cel:CELE_F59C6.7;
TRINITY_DN1645_c0_g1_i1--LEN=727	9.59	0	-	-	Sample S specific
TRINITY_DN1649_c0_g1_i1--LEN=1801	1608.61	3546.99	1.14078	0.0836906	BASELINE					TCP4 MEE35 At3g15030 K15M2.17	Transcription factor TCP4 (Protein MATERNAL EFFECT EMBRYO ARREST 35)	cell differentiation [GO:0030154]; cotyledon development [GO:0048825]; cotyledon morphogenesis [GO:0048826]; embryo development ending in seed dormancy [GO:0009793]; leaf development [GO:0048366]; leaf morphogenesis [GO:0009965]; positive regulation of development, heterochronic [GO:0045962]; regulation of secondary shoot formation [GO:2000032]; regulation of shoot system development [GO:0048831]…	nucleus [GO:0005634]	DNA binding [GO:0003677]; DNA-binding transcription activator activity [GO:0001216]; DNA-binding transcription factor activity [GO:0003700]; sequence-specific DNA binding [GO:0043565]; sequence-specific double-stranded DNA binding [GO:1990837]	ath:AT3G15030;
TRINITY_DN1651_c0_g1_i1--LEN=507	1.57	0.19	-	-	BASELINE					gcy-36 C46E1.2	Soluble guanylate cyclase gcy-36 (EC 4.6.1.2)	cGMP-mediated signaling [GO:0019934]; feeding behavior [GO:0007631]; response to oxygen levels [GO:0070482]	cytoplasm [GO:0005737]; dendrite [GO:0030425]; neuronal cell body [GO:0043025]	GTP binding [GO:0005525]; guanylate cyclase activity [GO:0004383]; heme binding [GO:0020037]; metal ion binding [GO:0046872]; oxygen sensor activity [GO:0019826]	cel:CELE_C46E1.2;
TRINITY_DN1653_c0_g1_i2--LEN=736	497.134	95.0086	-2.38751	0.0205224	DOWNREGULATED
TRINITY_DN1653_c0_g1_i3--LEN=922	539.572	102.926	-2.39021	0.0185949	DOWNREGULATED
TRINITY_DN1654_c0_g1_i1--LEN=989	84.8765	59.3804	-0.51538	0.608283	BASELINE		XP_003102477.1	Caenorhabditis remanei (Caenorhabditis vulgaris)	31234
TRINITY_DN1655_c0_g1_i1--LEN=799	62.647	29.6902	-1.07726	0.227858	BASELINE		XP_003102424.1	Caenorhabditis remanei (Caenorhabditis vulgaris)	31234
TRINITY_DN1657_c0_g1_i1--LEN=518	3.35	0	-	-	Sample S specific
TRINITY_DN1658_c0_g1_i1--LEN=1075	319.297	609.638	0.933053	0.299644	BASELINE					AFR704W	Succinate dehydrogenase assembly factor 3, mitochondrial (SDH assembly factor 3) (SDHAF3)	gluconeogenesis [GO:0006094]; mitochondrial respiratory chain complex II assembly [GO:0034553]; succinate metabolic process [GO:0006105]	mitochondrial intermembrane space [GO:0005758]; mitochondrial matrix [GO:0005759]	-	ago:AGOS_AFR704W;
TRINITY_DN1660_c0_g1_i1--LEN=568	113.169	23.7521	-2.25235	0.0274527	DOWNREGULATED
TRINITY_DN1661_c0_g1_i1--LEN=908	50.5218	25.7315	-0.97337	0.24642	BASELINE	Q20911	NP_506157.3	Caenorhabditis elegans	6239	cubn-1 ZC116.3	Cubilin homolog	lipid metabolic process [GO:0006629]; protein transport [GO:0015031]	extracellular region [GO:0005576]	calcium ion binding [GO:0005509]	cel:CELE_ZC116.3;
TRINITY_DN1662_c0_g1_i1--LEN=1052	1323.67	7090.02	2.42125	0.000263882	UPREGULATED					C05C10.5	Uncharacterized protein C05C10.5	-	-	-	-
TRINITY_DN1662_c0_g1_i2--LEN=796	1636.9	9621.6	2.55531	0.00016805	UPREGULATED					C05C10.5	Uncharacterized protein C05C10.5	-	-	-	-
TRINITY_DN1663_c0_g1_i2--LEN=1159	602.219	225.645	-1.41623	0.128615	BASELINE
TRINITY_DN1664_c0_g1_i2--LEN=1337	610.303	170.224	-1.84209	0.0539819	BASELINE
TRINITY_DN1666_c0_g1_i1--LEN=1291	5.34	0	-	-	Sample S specific	O62136	XP_003096841.1	Caenorhabditis remanei (Caenorhabditis vulgaris)	31234	inx-14 opu-14 F07A5.1	Innexin-14 (Protein opu-14)	ion transport [GO:0006811]; negative regulation of oocyte maturation [GO:1900194]	gap junction [GO:0005921]; integral component of membrane [GO:0016021]; plasma membrane [GO:0005886]	gap junction channel activity [GO:0005243]; gap junction hemi-channel activity [GO:0055077]	cel:CELE_F07A5.1;
TRINITY_DN1668_c0_g1_i1--LEN=1163	181.878	45.5249	-1.99824	0.062864	BASELINE		XP_002636912.1	Caenorhabditis briggsae	6238
TRINITY_DN167_c0_g1_i1--LEN=564	23.76	0.15	-	-	BASELINE	Q8LPR5	XP_003139775.1	Loa loa (Eye worm) (Filaria loa)	7209	TCP4 MEE35 At3g15030 K15M2.17	Transcription factor TCP4 (Protein MATERNAL EFFECT EMBRYO ARREST 35)	cell differentiation [GO:0030154]; cotyledon development [GO:0048825]; cotyledon morphogenesis [GO:0048826]; embryo development ending in seed dormancy [GO:0009793]; leaf development [GO:0048366]; leaf morphogenesis [GO:0009965]; positive regulation of development, heterochronic [GO:0045962]; regulation of secondary shoot formation [GO:2000032]; regulation of shoot system development [GO:0048831]…	nucleus [GO:0005634]	DNA binding [GO:0003677]; DNA-binding transcription activator activity [GO:0001216]; DNA-binding transcription factor activity [GO:0003700]; sequence-specific DNA binding [GO:0043565]; sequence-specific double-stranded DNA binding [GO:1990837]	ath:AT3G15030;
TRINITY_DN1671_c0_g1_i1--LEN=936	244.525	114.802	-1.09084	0.296954	BASELINE		XP_013293470.1	Necator americanus (Human hookworm)	51031
TRINITY_DN1671_c0_g1_i2--LEN=1076	268.776	124.699	-1.10796	0.286609	BASELINE
TRINITY_DN1672_c0_g1_i2--LEN=554	103.064	47.5043	-1.11742	0.265654	BASELINE		NP_505805.1	Caenorhabditis elegans	6239
TRINITY_DN1674_c0_g1_i1--LEN=1346	16.16	0	-	-	Sample S specific
TRINITY_DN1678_c0_g1_i1--LEN=523	2.87	0	-	-	Sample S specific	Q07DV9	XP_013305405.1	Necator americanus (Human hookworm)	51031	CAV1	Caveolin-1	caveola assembly [GO:0070836]; negative regulation of transforming growth factor beta receptor signaling pathway [GO:0030512]; receptor internalization [GO:0031623]; T cell costimulation [GO:0031295]	caveola [GO:0005901]; endosome [GO:0005768]; Golgi membrane [GO:0000139]; membrane raft [GO:0045121]	-	-
TRINITY_DN1678_c0_g1_i2--LEN=764	357.694	221.687	-0.690204	0.4858	BASELINE	Q07DV9	XP_013305405.1	Necator americanus (Human hookworm)	51031	CAV1	Caveolin-1	caveola assembly [GO:0070836]; negative regulation of transforming growth factor beta receptor signaling pathway [GO:0030512]; receptor internalization [GO:0031623]; T cell costimulation [GO:0031295]	caveola [GO:0005901]; endosome [GO:0005768]; Golgi membrane [GO:0000139]; membrane raft [GO:0045121]	-	-
TRINITY_DN1679_c0_g1_i1--LEN=1155	149.544	45.5249	-1.71584	0.10301	BASELINE	P90971	NP_493750.1	Caenorhabditis elegans	6239	mab-9 tbx-12 T27A1.6	T-box protein 12 (Protein male abnormal 9)	cell fate specification [GO:0001708]; heart development [GO:0007507]; locomotion [GO:0040011]; negative regulation of transcription by RNA polymerase II [GO:0000122]; nematode male tail tip morphogenesis [GO:0045138]; positive regulation of transcription by RNA polymerase II [GO:0045944]; post-embryonic hindgut morphogenesis [GO:0048620]	nucleus [GO:0005634]	DNA-binding transcription activator activity, RNA polymerase II-specific [GO:0001228]; RNA polymerase II activating transcription factor binding [GO:0001102]; RNA polymerase II regulatory region sequence-specific DNA binding [GO:0000977]	cel:CELE_T27A1.6;
TRINITY_DN168_c0_g1_i1--LEN=953	7.61	0	-	-	Sample S specific
TRINITY_DN1682_c0_g1_i1--LEN=615	64.6678	19.7935	-1.70803	0.0524551	BASELINE		XP_003105246.1	Caenorhabditis remanei (Caenorhabditis vulgaris)	31234
TRINITY_DN1683_c0_g1_i1--LEN=543	119.231	110.843	-0.105241	0.927824	BASELINE
TRINITY_DN1686_c0_g1_i1--LEN=542	4.63	0	-	-	Sample S specific		NP_508858.1	Caenorhabditis elegans	6239
TRINITY_DN1686_c0_g2_i1--LEN=769	529.468	564.113	0.0914419	0.917695	BASELINE
TRINITY_DN1688_c0_g1_i1--LEN=530	6.75	0	-	-	Sample S specific
TRINITY_DN1688_c0_g2_i1--LEN=710	54.5635	35.6282	-0.614916	0.493065	BASELINE
TRINITY_DN1692_c0_g1_i2--LEN=1386	147.524	108.864	-0.438418	0.678605	BASELINE	Q03755	XP_013300410.1	Necator americanus (Human hookworm)	51031	cut-1 C47G2.1	Cuticlin-1	-	collagen and cuticulin-based cuticle extracellular matrix [GO:0060102]	structural constituent of cuticle [GO:0042302]	cel:CELE_C47G2.1;
TRINITY_DN1694_c0_g1_i1--LEN=1162	303.131	427.539	0.496116	0.600104	BASELINE
TRINITY_DN1695_c0_g1_i1--LEN=752	42.4383	33.6489	-0.334808	0.708781	BASELINE
TRINITY_DN1695_c0_g1_i2--LEN=636	34.3548	45.5249	0.406146	0.648312	BASELINE
TRINITY_DN1696_c0_g1_i1--LEN=1003	218.254	130.637	-0.740447	0.478299	BASELINE
TRINITY_DN1696_c0_g2_i1--LEN=632	4.65	0	-	-	Sample S specific
TRINITY_DN1698_c0_g1_i1--LEN=1140	224.317	326.592	0.541953	0.587219	BASELINE		XP_002639681.1	Caenorhabditis briggsae	6238
TRINITY_DN1698_c0_g1_i2--LEN=1596	373.861	477.022	0.351555	0.701089	BASELINE		XP_002639681.1	Caenorhabditis briggsae	6238
TRINITY_DN17_c0_g1_i1--LEN=778	123.273	154.389	0.324712	0.760616	BASELINE		NP_001335506.1	Caenorhabditis elegans	6239
TRINITY_DN1702_c0_g1_i2--LEN=1733	579.99	1342	1.21028	0.116098	BASELINE
TRINITY_DN1703_c0_g1_i1--LEN=843	56.5844	124.699	1.13997	0.268786	BASELINE
TRINITY_DN1703_c0_g1_i2--LEN=1381	113.169	465.146	2.03921	0.0458649	UPREGULATED
TRINITY_DN1703_c0_g1_i3--LEN=1408	123.273	461.187	1.9035	0.0606967	BASELINE					H3F3C	Histone H3.3C	-	nucleosome [GO:0000786]; nucleus [GO:0005634]	DNA binding [GO:0003677]; protein heterodimerization activity [GO:0046982]	bta:512741;
TRINITY_DN1703_c0_g1_i4--LEN=1946	181.878	801.635	2.13997	0.0197402	UPREGULATED					H3F3C	Histone H3.3C	-	nucleosome [GO:0000786]; nucleus [GO:0005634]	DNA binding [GO:0003677]; protein heterodimerization activity [GO:0046982]	bta:512741;
TRINITY_DN1706_c0_g1_i3--LEN=782	74.7722	25.7315	-1.53897	0.095572	BASELINE		NP_507881.1	Caenorhabditis elegans	6239
TRINITY_DN1706_c0_g1_i4--LEN=1067	133.377	45.5249	-1.55079	0.135106	BASELINE
TRINITY_DN1710_c0_g1_i2--LEN=1079	555.739	1068.85	0.943575	0.235346	BASELINE					ALG13 AGL042W	UDP-N-acetylglucosamine transferase subunit ALG13 (EC 2.4.1.141) (Asparagine-linked glycosylation protein 13)	dolichol-linked oligosaccharide biosynthetic process [GO:0006488]	cytosol [GO:0005829]; extrinsic component of endoplasmic reticulum membrane [GO:0042406]; UDP-N-acetylglucosamine transferase complex [GO:0043541]	identical protein binding [GO:0042802]; N-acetylglucosaminyldiphosphodolichol N-acetylglucosaminyltransferase activity [GO:0004577]	ago:AGOS_AGL042W;
TRINITY_DN1710_c0_g2_i1--LEN=739	12.55	0	-	-	Sample S specific	Q750J3	XP_013298302.1	Necator americanus (Human hookworm)	51031	ALG13 AGL042W	UDP-N-acetylglucosamine transferase subunit ALG13 (EC 2.4.1.141) (Asparagine-linked glycosylation protein 13)	dolichol-linked oligosaccharide biosynthetic process [GO:0006488]	cytosol [GO:0005829]; extrinsic component of endoplasmic reticulum membrane [GO:0042406]; UDP-N-acetylglucosamine transferase complex [GO:0043541]	identical protein binding [GO:0042802]; N-acetylglucosaminyldiphosphodolichol N-acetylglucosaminyltransferase activity [GO:0004577]	ago:AGOS_AGL042W;	K07432	ALG13 - beta-1,4-N-acetylglucosaminyltransferase [EC:2.4.1.141]
TRINITY_DN1712_c0_g1_i1--LEN=581	1.78	0.58	-	-	BASELINE	Q6DNF4		Caenorhabditis elegans	6239	gcy-36 C46E1.2	Soluble guanylate cyclase gcy-36 (EC 4.6.1.2)	cGMP-mediated signaling [GO:0019934]; feeding behavior [GO:0007631]; response to oxygen levels [GO:0070482]	cytoplasm [GO:0005737]; dendrite [GO:0030425]; neuronal cell body [GO:0043025]	GTP binding [GO:0005525]; guanylate cyclase activity [GO:0004383]; heme binding [GO:0020037]; metal ion binding [GO:0046872]; oxygen sensor activity [GO:0019826]	cel:CELE_C46E1.2;
TRINITY_DN1713_c0_g1_i2--LEN=548	74.7722	112.823	0.593483	0.566819	BASELINE
TRINITY_DN1713_c0_g2_i1--LEN=653	36.3757	27.7108	-0.392523	0.639088	BASELINE
TRINITY_DN1714_c0_g1_i1--LEN=725	13.3	0	-	-	Sample S specific	Q23533	XP_013294296.1	Necator americanus (Human hookworm)	51031	sorf-1 ZK563.5	Suppressor of organelle fusion 1	early endosome to late endosome transport [GO:0045022]; organelle fusion [GO:0048284]; positive regulation of early endosome to late endosome transport [GO:2000643]; regulation of endosome size [GO:0051036]; regulation of phosphatidylinositol 3-kinase activity [GO:0043551]	cytosol [GO:0005829]; early endosome [GO:0005769]; early endosome membrane [GO:0031901]; extrinsic component of endosome membrane [GO:0031313]; late endosome [GO:0005770]; late endosome membrane [GO:0031902]	phosphatidylinositol 3-kinase regulator activity [GO:0035014]	cel:CELE_ZK563.5;
TRINITY_DN1715_c0_g1_i1--LEN=592	1952.16	425.559	-2.19764	0.00393325	DOWNREGULATED
TRINITY_DN1716_c0_g1_i1--LEN=642	64.6678	89.0705	0.4619	0.650464	BASELINE					TLX2 HOX11L1 NCX	T-cell leukemia homeobox protein 2 (Homeobox protein Hox-11L1) (Neural crest homeobox protein)	enteric nervous system development [GO:0048484]; mesoderm formation [GO:0001707]; negative regulation of dendrite morphogenesis [GO:0050774]; positive regulation of transcription by RNA polymerase II [GO:0045944]	cytoplasm [GO:0005737]; nuclear chromatin [GO:0000790]	DNA-binding transcription activator activity, RNA polymerase II-specific [GO:0001228]; DNA-binding transcription factor activity, RNA polymerase II-specific [GO:0000981]; sequence-specific DNA binding [GO:0043565]	hsa:3196;
TRINITY_DN1718_c0_g1_i1--LEN=678	28.2922	106.885	1.91758	0.0565004	BASELINE					snb-5 C30A5.5	Synaptobrevin-like protein 5	vesicle-mediated transport [GO:0016192]	integral component of membrane [GO:0016021]	-	cel:CELE_C30A5.5;
TRINITY_DN172_c0_g1_i1--LEN=730	88.9183	67.2977	-0.401922	0.695546	BASELINE
TRINITY_DN1721_c0_g1_i1--LEN=1223	165.711	73.2358	-1.17805	0.263052	BASELINE		XP_003107697.1	Caenorhabditis remanei (Caenorhabditis vulgaris)	31234
TRINITY_DN1726_c0_g1_i1--LEN=504	3	0	-	-	Sample S specific
TRINITY_DN1727_c0_g1_i1--LEN=1153	824.515	1191.57	0.531241	0.481737	BASELINE					EXOSC1 CSL4 CGI-108	Exosome complex component CSL4 (Exosome component 1)	exonucleolytic catabolism of deadenylated mRNA [GO:0043928]; regulation of mRNA stability [GO:0043488]; RNA phosphodiester bond hydrolysis, exonucleolytic [GO:0090503]; rRNA processing [GO:0006364]	cytoplasm [GO:0005737]; cytosol [GO:0005829]; exosome (RNase complex) [GO:0000178]; nuclear exosome (RNase complex) [GO:0000176]; nucleolus [GO:0005730]; nucleoplasm [GO:0005654]	RNA binding [GO:0003723]	hsa:51013;
TRINITY_DN1727_c0_g1_i2--LEN=1019	955.872	1694.32	0.825817	0.251867	BASELINE	Q9Y3B2	XP_003137587.1	Loa loa (Eye worm) (Filaria loa)	7209	EXOSC1 CSL4 CGI-108	Exosome complex component CSL4 (Exosome component 1)	exonucleolytic catabolism of deadenylated mRNA [GO:0043928]; regulation of mRNA stability [GO:0043488]; RNA phosphodiester bond hydrolysis, exonucleolytic [GO:0090503]; rRNA processing [GO:0006364]	cytoplasm [GO:0005737]; cytosol [GO:0005829]; exosome (RNase complex) [GO:0000178]; nuclear exosome (RNase complex) [GO:0000176]; nucleolus [GO:0005730]; nucleoplasm [GO:0005654]	RNA binding [GO:0003723]	hsa:51013;	K07573	CSL4, EXOSC1 - exosome complex component CSL4
TRINITY_DN1727_c0_g2_i1--LEN=1130	2.08	0	-	-	Sample S specific					EXOSC1 CSL4 CGI-108	Exosome complex component CSL4 (Exosome component 1)	exonucleolytic catabolism of deadenylated mRNA [GO:0043928]; regulation of mRNA stability [GO:0043488]; RNA phosphodiester bond hydrolysis, exonucleolytic [GO:0090503]; rRNA processing [GO:0006364]	cytoplasm [GO:0005737]; cytosol [GO:0005829]; exosome (RNase complex) [GO:0000178]; nuclear exosome (RNase complex) [GO:0000176]; nucleolus [GO:0005730]; nucleoplasm [GO:0005654]	RNA binding [GO:0003723]	hsa:51013;
TRINITY_DN1727_c0_g2_i4--LEN=1019	16.05	0.06	-	-	BASELINE					EXOSC1 CSL4 CGI-108	Exosome complex component CSL4 (Exosome component 1)	exonucleolytic catabolism of deadenylated mRNA [GO:0043928]; regulation of mRNA stability [GO:0043488]; RNA phosphodiester bond hydrolysis, exonucleolytic [GO:0090503]; rRNA processing [GO:0006364]	cytoplasm [GO:0005737]; cytosol [GO:0005829]; exosome (RNase complex) [GO:0000178]; nuclear exosome (RNase complex) [GO:0000176]; nucleolus [GO:0005730]; nucleoplasm [GO:0005654]	RNA binding [GO:0003723]	hsa:51013;
TRINITY_DN1729_c0_g1_i1--LEN=1233	1054.89	2143.63	1.02296	0.144361	BASELINE
TRINITY_DN173_c0_g1_i2--LEN=821	8.93	0	-	-	Sample S specific		XP_003099821.1	Caenorhabditis remanei (Caenorhabditis vulgaris)	31234
TRINITY_DN1731_c0_g1_i1--LEN=991	42.4383	37.6076	-0.174343	0.864306	BASELINE	Q10MI9		Oryza sativa subsp. japonica (Rice)	39947	NAS2 At5g56080 MDA7.14	Nicotianamine synthase 2 (EC 2.5.1.43) (S-adenosyl-L-methionine:S-adenosyl-L-methionine:S-adenosyl-methionine 3-amino-3-carboxypropyltransferase 2) (AtNAS2)	nicotianamine biosynthetic process [GO:0030418]; phloem transport [GO:0010233]; pollen development [GO:0009555]; pollen tube growth [GO:0009860]; response to zinc ion [GO:0010043]	-	nicotianamine synthase activity [GO:0030410]	ath:AT5G56080;
TRINITY_DN1732_c0_g1_i1--LEN=1492	1659.13	1260.84	-0.396042	0.574875	BASELINE					TMEM47 TM4SF10	Transmembrane protein 47 (Transmembrane 4 superfamily member 10)	-	adherens junction [GO:0005912]; cell-cell junction [GO:0005911]; cell junction [GO:0030054]; integral component of membrane [GO:0016021]; plasma membrane [GO:0005886]	-	bta:541164;
TRINITY_DN1732_c0_g1_i2--LEN=2156	1752.09	1246.99	-0.490633	0.485366	BASELINE					TMEM47 TM4SF10	Transmembrane protein 47 (Transmembrane 4 superfamily member 10)	-	adherens junction [GO:0005912]; cell-cell junction [GO:0005911]; cell junction [GO:0030054]; integral component of membrane [GO:0016021]; plasma membrane [GO:0005886]	-	bta:541164;
TRINITY_DN1732_c0_g2_i1--LEN=653	11.65	0	-	-	Sample S specific	Q6IP19		Xenopus laevis (African clawed frog)	8355	TMEM47 TM4SF10	Transmembrane protein 47 (Transmembrane 4 superfamily member 10)	-	adherens junction [GO:0005912]; cell-cell junction [GO:0005911]; cell junction [GO:0030054]; integral component of membrane [GO:0016021]; plasma membrane [GO:0005886]	-	bta:541164;
TRINITY_DN1734_c0_g1_i1--LEN=785	76.7931	288.984	1.91194	0.0732335	BASELINE
TRINITY_DN1735_c0_g1_i1--LEN=671	45.27	0.12	-	-	BASELINE	Q75CN1	XP_013293450.1	Necator americanus (Human hookworm)	51031	TMA22 ACL112C	Translation machinery-associated protein 22	formation of translation preinitiation complex [GO:0001731]; translation reinitiation [GO:0002188]	cytoplasm [GO:0005737]; ribosome [GO:0005840]	mRNA binding [GO:0003729]; translation initiation factor activity [GO:0003743]	ago:AGOS_ACL112C;	K24272	DENR, TMA22 - density-regulated protein
TRINITY_DN1735_c0_g1_i2--LEN=739	18.85	0	-	-	Sample S specific					TMA22 ACL112C	Translation machinery-associated protein 22	formation of translation preinitiation complex [GO:0001731]; translation reinitiation [GO:0002188]	cytoplasm [GO:0005737]; ribosome [GO:0005840]	mRNA binding [GO:0003729]; translation initiation factor activity [GO:0003743]	ago:AGOS_ACL112C;
TRINITY_DN1736_c0_g1_i1--LEN=841	32.3339	71.2564	1.13997	0.217558	BASELINE
TRINITY_DN1738_c0_g1_i1--LEN=699	2.75	0.43	-	-	BASELINE					rplE rpl5 AM1_4708	50S ribosomal protein L5	translation [GO:0006412]	ribosome [GO:0005840]	rRNA binding [GO:0019843]; structural constituent of ribosome [GO:0003735]; tRNA binding [GO:0000049]	amr:AM1_4708;
TRINITY_DN174_c0_g1_i1--LEN=534	18.1878	29.6902	0.707012	0.322614	BASELINE
TRINITY_DN1742_c0_g1_i1--LEN=1103	3.47	0.06	-	-	BASELINE					-	50 kDa hatching enzyme (HE) (HEZ) (EC 3.4.24.12) (Envelysin) (Sea-urchin-hatching proteinase) [Cleaved into: 38 kDa hatching enzyme; 32 kDa hatching enzyme non-specific; 15 kDa peptide]	-	extracellular matrix [GO:0031012]	metalloendopeptidase activity [GO:0004222]; zinc ion binding [GO:0008270]	-
TRINITY_DN1743_c0_g1_i1--LEN=548	293.026	346.385	0.241349	0.805591	BASELINE	Q9NXH3	XP_003101701.1	Caenorhabditis remanei (Caenorhabditis vulgaris)	31234	PPP1R14D GBPI	Protein phosphatase 1 regulatory subunit 14D (Gastrointestinal and brain-specific PP1-inhibitory protein 1) (GBPI-1)	negative regulation of protein serine/threonine phosphatase activity [GO:1905183]; positive regulation of protein serine/threonine phosphatase activity [GO:1905184]; regulation of phosphorylation [GO:0042325]	cytoplasm [GO:0005737]	protein serine/threonine phosphatase inhibitor activity [GO:0004865]	hsa:54866;
TRINITY_DN1746_c0_g1_i3--LEN=1076	276.859	108.864	-1.34663	0.198055	BASELINE					-	Uncharacterized 12.4 kDa protein in 33 kDa protein region	-	-	-	-
TRINITY_DN1746_c0_g1_i4--LEN=1399	377.903	144.492	-1.38702	0.172173	BASELINE					-	Uncharacterized 12.4 kDa protein in 33 kDa protein region	-	-	-	-
TRINITY_DN1746_c0_g2_i1--LEN=683	12.55	0	-	-	Sample S specific	P23692	XP_013302202.1	Necator americanus (Human hookworm)	51031	-	Uncharacterized 12.4 kDa protein in 33 kDa protein region	-	-	-	-
TRINITY_DN1747_c0_g1_i1--LEN=535	185.92	160.327	-0.213665	0.841562	BASELINE
TRINITY_DN1749_c0_g1_i1--LEN=758	52.5426	47.5043	-0.14543	0.893993	BASELINE
TRINITY_DN175_c0_g1_i1--LEN=706	76.7931	69.2771	-0.148598	0.893847	BASELINE
TRINITY_DN1750_c0_g1_i1--LEN=588	3.22	0	-	-	Sample S specific	Q25321	XP_013298229.1	Necator americanus (Human hookworm)	51031	GCR1	Tyramine receptor 1 (Tyr-Loc1)	-	integral component of membrane [GO:0016021]; plasma membrane [GO:0005886]	octopamine receptor activity [GO:0004989]	-
TRINITY_DN1752_c0_g1_i2--LEN=1457	6.58	0	-	-	Sample S specific					F35H12.5	Uncharacterized protein F35H12.5	-	-	hydrolase activity [GO:0016787]	cel:CELE_F35H12.5;
TRINITY_DN1753_c0_g1_i2--LEN=1474	165.711	59.3804	-1.48061	0.161061	BASELINE
TRINITY_DN1757_c0_g1_i1--LEN=981	369.819	191.997	-0.94574	0.343011	BASELINE	Q10008	NP_497571.1	Caenorhabditis elegans	6239	T19C3.2	Uncharacterized protein T19C3.2	-	-	-	cel:CELE_T19C3.2;
TRINITY_DN1757_c0_g2_i1--LEN=961	29.58	0	-	-	Sample S specific	Q10008	XP_003113252.1	Caenorhabditis remanei (Caenorhabditis vulgaris)	31234	T19C3.2	Uncharacterized protein T19C3.2	-	-	-	cel:CELE_T19C3.2;
TRINITY_DN1758_c0_g1_i1--LEN=1270	105.085	73.2358	-0.52094	0.614316	BASELINE					LMO1 RBTN1	Rhombotin-1 (LIM domain only protein 1) (LMO-1)	-	nucleus [GO:0005634]	metal ion binding [GO:0046872]	bta:527152;
TRINITY_DN1759_c0_g1_i2--LEN=770	19.78	0	-	-	Sample S specific
TRINITY_DN1759_c0_g1_i3--LEN=1056	28.47	0	-	-	Sample S specific
TRINITY_DN1760_c0_g1_i2--LEN=622	1.83	0	-	-	Sample S specific		XP_003117130.1	Caenorhabditis remanei (Caenorhabditis vulgaris)	31234
TRINITY_DN1765_c0_g1_i1--LEN=864	460.758	334.509	-0.461964	0.618897	BASELINE	Q09356	XP_013308884.1	Necator americanus (Human hookworm)	51031	T19H5.4	Uncharacterized protein T19H5.4	-	integral component of membrane [GO:0016021]	-	cel:CELE_T19H5.4;
TRINITY_DN1765_c0_g2_i1--LEN=667	6.67	0	-	-	Sample S specific	Q09356	XP_013308884.1	Necator americanus (Human hookworm)	51031	T19H5.4	Uncharacterized protein T19H5.4	-	integral component of membrane [GO:0016021]	-	cel:CELE_T19H5.4;
TRINITY_DN1766_c0_g1_i1--LEN=803	2249.23	3697.42	0.717088	0.265808	BASELINE
TRINITY_DN1767_c0_g1_i1--LEN=1044	761.868	237.521	-1.68148	0.0619817	BASELINE
TRINITY_DN1767_c0_g2_i1--LEN=889	18.66	0	-	-	Sample S specific
TRINITY_DN1769_c0_g1_i2--LEN=912	1927.91	3081.84	0.676755	0.30272	BASELINE					fpr1A AFUA_6G12170	FK506-binding protein 1A (FKBP) (EC 5.2.1.8) (Peptidyl-prolyl cis-trans isomerase) (PPIase) (Rapamycin-binding protein)	chaperone-mediated protein folding [GO:0061077]; protein peptidyl-prolyl isomerization [GO:0000413]	cytoplasm [GO:0005737]; cytosol [GO:0005829]; nucleus [GO:0005634]	peptidyl-prolyl cis-trans isomerase activity [GO:0003755]	afm:AFUA_6G12170;
TRINITY_DN1771_c0_g1_i1--LEN=625	2.43	0.39	-	-	BASELINE					ompA	Outer membrane protein A (Major outer membrane protein) (MOMP) (Fragment)	ion transport [GO:0006811]	cell outer membrane [GO:0009279]; pore complex [GO:0046930]	porin activity [GO:0015288]	-
TRINITY_DN1772_c0_g1_i1--LEN=514	1.36	4.37	-	-	BASELINE					comP ACIAD3338	Pilin-like competence factor ComP	cell adhesion [GO:0007155]; establishment of competence for transformation [GO:0030420]	cell outer membrane [GO:0009279]; periplasmic space [GO:0042597]; pilus [GO:0009289]; plasma membrane [GO:0005886]	DNA binding [GO:0003677]	aci:ACIAD3338;
TRINITY_DN1774_c0_g1_i1--LEN=1426	56.5844	154.389	1.44809	0.168518	BASELINE	Q5BIN2	NP_496735.1	Caenorhabditis elegans	6239	SMARCB1 BAF47	SWI/SNF-related matrix-associated actin-dependent regulator of chromatin subfamily B member 1 (BRG1-associated factor 47) (BAF47)	cell cycle [GO:0007049]; chromatin remodeling [GO:0006338]; nervous system development [GO:0007399]; nucleosome disassembly [GO:0006337]; regulation of transcription by RNA polymerase II [GO:0006357]	brahma complex [GO:0035060]; nBAF complex [GO:0071565]; npBAF complex [GO:0071564]; nucleus [GO:0005634]; SWI/SNF complex [GO:0016514]	DNA binding [GO:0003677]; transcription coactivator activity [GO:0003713]	bta:537412;
TRINITY_DN1774_c0_g1_i3--LEN=1138	36.3757	106.885	1.55501	0.121593	BASELINE	Q5BIN2	XP_003117443.1	Caenorhabditis remanei (Caenorhabditis vulgaris)	31234	SMARCB1 BAF47	SWI/SNF-related matrix-associated actin-dependent regulator of chromatin subfamily B member 1 (BRG1-associated factor 47) (BAF47)	cell cycle [GO:0007049]; chromatin remodeling [GO:0006338]; nervous system development [GO:0007399]; nucleosome disassembly [GO:0006337]; regulation of transcription by RNA polymerase II [GO:0006357]	brahma complex [GO:0035060]; nBAF complex [GO:0071565]; npBAF complex [GO:0071564]; nucleus [GO:0005634]; SWI/SNF complex [GO:0016514]	DNA binding [GO:0003677]; transcription coactivator activity [GO:0003713]	bta:537412;
TRINITY_DN1774_c0_g1_i4--LEN=1057	32.3339	93.0292	1.52464	0.11858	BASELINE
TRINITY_DN1777_c0_g1_i1--LEN=706	38.3965	25.7315	-0.577441	0.47415	BASELINE
TRINITY_DN1781_c0_g1_i2--LEN=931	244.525	294.922	0.270352	0.788758	BASELINE		NP_001256135.1	Caenorhabditis elegans	6239
TRINITY_DN1789_c0_g1_i1--LEN=855	230.379	172.203	-0.4199	0.685687	BASELINE		NP_506219.1	Caenorhabditis elegans	6239
TRINITY_DN1789_c0_g1_i2--LEN=1085	240.484	158.348	-0.602843	0.560264	BASELINE		NP_506219.1	Caenorhabditis elegans	6239
TRINITY_DN1789_c0_g1_i3--LEN=546	14.1461	23.7521	0.747654	0.250005	BASELINE		XP_003113784.1	Caenorhabditis remanei (Caenorhabditis vulgaris)	31234
TRINITY_DN1790_c0_g1_i1--LEN=1490	2.66	0	-	-	Sample S specific
TRINITY_DN1791_c0_g1_i2--LEN=821	232.4	180.12	-0.367649	0.722989	BASELINE
TRINITY_DN1792_c0_g1_i1--LEN=556	159.649	89.0705	-0.841881	0.422823	BASELINE
TRINITY_DN1794_c0_g1_i2--LEN=563	8.73	0	-	-	Sample S specific
TRINITY_DN1794_c0_g1_i3--LEN=740	3.28	0	-	-	Sample S specific
TRINITY_DN1794_c0_g1_i4--LEN=925	4.33	0	-	-	Sample S specific
TRINITY_DN1798_c0_g1_i1--LEN=1007	147.524	484.94	1.71686	0.0843856	BASELINE
TRINITY_DN1798_c0_g1_i2--LEN=1035	137.419	383.993	1.4825	0.145616	BASELINE
TRINITY_DN1799_c0_g1_i1--LEN=682	72.7513	39.5869	-0.87795	0.352235	BASELINE
TRINITY_DN18_c0_g1_i1--LEN=727	36.3757	53.4423	0.555009	0.537826	BASELINE
TRINITY_DN1800_c0_g1_i1--LEN=609	24.2504	17.8141	-0.444991	0.535753	BASELINE		XP_013297310.1	Necator americanus (Human hookworm)	51031
TRINITY_DN1802_c0_g1_i1--LEN=720	4.28	0	-	-	Sample S specific	Q58DT5	NP_497699.1	Caenorhabditis elegans	6239	ELMOD3 RBED1	ELMO domain-containing protein 3 (RNA-binding motif and ELMO domain-containing protein 1)	positive regulation of GTPase activity [GO:0043547]	cytoplasm [GO:0005737]; cytoskeleton [GO:0005856]; kinocilium [GO:0060091]; stereocilium [GO:0032420]	-	-	K23538	ELMOD - ELMO domain-containing protein
TRINITY_DN1802_c0_g2_i1--LEN=845	54.5635	65.3184	0.259553	0.79871	BASELINE	Q58DT5	NP_001299864.1	Caenorhabditis elegans	6239	ELMOD3 RBED1	ELMO domain-containing protein 3 (RNA-binding motif and ELMO domain-containing protein 1)	positive regulation of GTPase activity [GO:0043547]	cytoplasm [GO:0005737]; cytoskeleton [GO:0005856]; kinocilium [GO:0060091]; stereocilium [GO:0032420]	-	-	K23538	ELMOD - ELMO domain-containing protein
TRINITY_DN1803_c0_g1_i2--LEN=1142	107.106	93.0292	-0.203285	0.852002	BASELINE
TRINITY_DN1806_c0_g1_i1--LEN=678	9.71	0	-	-	Sample S specific		XP_013308139.1	Necator americanus (Human hookworm)	51031
TRINITY_DN1806_c0_g2_i1--LEN=857	1172.1	744.234	-0.655273	0.390878	BASELINE
TRINITY_DN1808_c0_g1_i1--LEN=563	3.03	0	-	-	Sample S specific
TRINITY_DN1811_c0_g1_i1--LEN=1171	1.91	0	-	-	Sample S specific
TRINITY_DN1811_c0_g1_i2--LEN=682	0.84	0	-	-	Sample S specific
TRINITY_DN1812_c0_g1_i1--LEN=1846	163.69	59.3804	-1.46291	0.165728	BASELINE		XP_003112339.1	Caenorhabditis remanei (Caenorhabditis vulgaris)	31234
TRINITY_DN1816_c0_g1_i2--LEN=793	3.04	0	-	-	Sample S specific
TRINITY_DN182_c0_g1_i1--LEN=1626	339.506	1100.52	1.69667	0.0415403	BASELINE
TRINITY_DN1821_c0_g1_i1--LEN=714	204.108	467.126	1.19448	0.218289	BASELINE
TRINITY_DN1822_c0_g1_i1--LEN=793	3.38	0.36	-	-	BASELINE	P49581	NP_001023961.1	Caenorhabditis elegans	6239	CHRNA6	Neuronal acetylcholine receptor subunit alpha-6	chemical synaptic transmission [GO:0007268]; ion transmembrane transport [GO:0034220]; nervous system process [GO:0050877]; neuromuscular synaptic transmission [GO:0007274]; regulation of membrane potential [GO:0042391]; response to nicotine [GO:0035094]; signal transduction [GO:0007165]; synaptic transmission, cholinergic [GO:0007271]	acetylcholine-gated channel complex [GO:0005892]; cell junction [GO:0030054]; integral component of plasma membrane [GO:0005887]; neuron projection [GO:0043005]; postsynaptic membrane [GO:0045211]; synapse [GO:0045202]	acetylcholine-gated cation-selective channel activity [GO:0022848]; transmembrane signaling receptor activity [GO:0004888]	gga:396321;
TRINITY_DN1824_c1_g1_i1--LEN=526	34.3548	15.8348	-1.11742	0.118524	BASELINE
TRINITY_DN1825_c0_g1_i1--LEN=553	68.7096	43.5456	-0.657984	0.487971	BASELINE
TRINITY_DN1826_c0_g1_i1--LEN=1103	357.694	368.158	0.0416	0.967992	BASELINE
TRINITY_DN1826_c0_g1_i3--LEN=578	111.148	89.0705	-0.31946	0.763362	BASELINE
TRINITY_DN1827_c0_g2_i1--LEN=941	1291.34	2917.56	1.1759	0.0820489	BASELINE	Q67Z52	XP_003110523.1	Caenorhabditis remanei (Caenorhabditis vulgaris)	31234	TFCB EMB2804 TBCB At3g10220 F14P13.18	Tubulin-folding cofactor B (AtTFCB) (Protein EMBRYO DEFECTIVE 2804)	cell division [GO:0051301]; embryo development ending in seed dormancy [GO:0009793]	cytoplasm [GO:0005737]; cytosol [GO:0005829]; nucleus [GO:0005634]; phragmoplast [GO:0009524]	-	ath:AT3G10220;	K17262	TBCB, CKAP1, ALF1 - tubulin-specific chaperone B
TRINITY_DN1828_c0_g1_i1--LEN=861	7.23	0	-	-	Sample S specific		XP_003111364.1	Caenorhabditis remanei (Caenorhabditis vulgaris)	31234
TRINITY_DN1828_c0_g2_i1--LEN=1155	850.786	1678.48	0.980291	0.178406	BASELINE
TRINITY_DN183_c0_g1_i1--LEN=1189	412.258	124.699	-1.7251	0.0913477	BASELINE
TRINITY_DN1830_c0_g1_i1--LEN=965	1121.58	425.559	-1.3981	0.0850525	BASELINE	P91254	XP_002630603.1	Caenorhabditis briggsae	6238	gst-8 F11G11.1	Probable glutathione S-transferase 8 (EC 2.5.1.18) (GST class-sigma)	glutathione metabolic process [GO:0006749]	-	glutathione transferase activity [GO:0004364]	cel:CELE_F11G11.1;
TRINITY_DN1830_c0_g1_i2--LEN=634	650.72	201.893	-1.68844	0.0703048	BASELINE					gst-5 R03D7.6	Probable glutathione S-transferase 5 (EC 2.5.1.18) (GST class-sigma)	glutathione metabolic process [GO:0006749]; innate immune response [GO:0045087]	-	glutathione transferase activity [GO:0004364]	cel:CELE_R03D7.6;
TRINITY_DN1831_c0_g1_i1--LEN=882	1220.61	2921.51	1.25912	0.0636173	BASELINE					TIM10 At2g29530 F16P2.9	Mitochondrial import inner membrane translocase subunit TIM10	protein insertion into mitochondrial inner membrane [GO:0045039]	mitochondrial inner membrane [GO:0005743]; mitochondrial intermembrane space [GO:0005758]	metal ion binding [GO:0046872]	ath:AT2G29530;	K17778	TIM10 - mitochondrial import inner membrane translocase subunit TIM10
TRINITY_DN1832_c0_g1_i2--LEN=523	1.98	0.88	-	-	BASELINE	P24585	XP_013298729.1	Necator americanus (Human hookworm)	51031	deg-1 C47C12.6/C47C12.1	Degenerin deg-1 (Degeneration of certain neurons protein 1)	response to acidic pH [GO:0010447]; response to amino acid [GO:0043200]	integral component of membrane [GO:0016021]	sodium channel activity [GO:0005272]	cel:CELE_C47C12.6;
TRINITY_DN1833_c0_g1_i1--LEN=524	181.878	292.943	0.687647	0.499003	BASELINE		NP_506285.1	Caenorhabditis elegans	6239
TRINITY_DN1835_c0_g1_i1--LEN=1341	392.049	209.811	-0.901946	0.360128	BASELINE
TRINITY_DN1835_c0_g1_i2--LEN=1008	278.88	112.823	-1.30559	0.211136	BASELINE
TRINITY_DN1836_c0_g1_i1--LEN=758	0.81	0	-	-	Sample S specific	Q6YC49	XP_002636860.1	Caenorhabditis briggsae	6238	SLC35A3	UDP-N-acetylglucosamine transporter (Golgi UDP-GlcNAc transporter) (Solute carrier family 35 member A3)	carbohydrate transport [GO:0008643]; UDP-N-acetylglucosamine transmembrane transport [GO:1990569]	Golgi apparatus [GO:0005794]; integral component of Golgi membrane [GO:0030173]	UDP-galactose transmembrane transporter activity [GO:0005459]	bta:520918;
TRINITY_DN1836_c0_g1_i2--LEN=1073	206.129	136.575	-0.593854	0.570227	BASELINE	Q6YC49	XP_002636860.1	Caenorhabditis briggsae	6238	SLC35A3	UDP-N-acetylglucosamine transporter (Golgi UDP-GlcNAc transporter) (Solute carrier family 35 member A3)	carbohydrate transport [GO:0008643]; UDP-N-acetylglucosamine transmembrane transport [GO:1990569]	Golgi apparatus [GO:0005794]; integral component of Golgi membrane [GO:0030173]	UDP-galactose transmembrane transporter activity [GO:0005459]	bta:520918;	K15272	SLC35A1_2_3 - solute carrier family 35 (UDP-sugar transporter), member A1/2/3
TRINITY_DN1837_c0_g1_i1--LEN=2129	4.63	0	-	-	Sample S specific					SLX4 HCBG_00471	Structure-specific endonuclease subunit SLX4	DNA recombination [GO:0006310]; DNA repair [GO:0006281]; DNA replication [GO:0006260]	Slx1-Slx4 complex [GO:0033557]	5'-flap endonuclease activity [GO:0017108]	-
TRINITY_DN1839_c0_g1_i2--LEN=860	1735.93	948.106	-0.872586	0.225298	BASELINE	Q03610	XP_003114050.1	Caenorhabditis remanei (Caenorhabditis vulgaris)	31234	ZC84.1	Uncharacterized protein ZC84.1	-	extracellular region [GO:0005576]	serine-type endopeptidase inhibitor activity [GO:0004867]	cel:CELE_ZC84.1;
TRINITY_DN1839_c0_g1_i4--LEN=1257	917.475	413.683	-1.14914	0.169231	BASELINE
TRINITY_DN1842_c0_g1_i2--LEN=1715	8.85	0	-	-	Sample S specific
TRINITY_DN1842_c0_g1_i3--LEN=1762	3.57	0	-	-	Sample S specific
TRINITY_DN1843_c0_g1_i2--LEN=1344	5.66	0	-	-	Sample S specific
TRINITY_DN1843_c0_g1_i4--LEN=1589	1.57	0	-	-	Sample S specific
TRINITY_DN1846_c0_g1_i1--LEN=1178	121.252	132.616	0.129245	0.908744	BASELINE
TRINITY_DN1848_c0_g1_i1--LEN=1334	88.9183	130.637	0.555009	0.596746	BASELINE		XP_003118200.1	Caenorhabditis remanei (Caenorhabditis vulgaris)	31234
TRINITY_DN1850_c0_g1_i1--LEN=912	11.9	0	-	-	Sample S specific		NP_001256480.1	Caenorhabditis elegans	6239
TRINITY_DN1850_c0_g2_i1--LEN=1540	2233.06	1472.63	-0.600625	0.377971	BASELINE
TRINITY_DN1852_c0_g1_i2--LEN=872	103.064	71.2564	-0.532454	0.605445	BASELINE	O45306	NP_494885.2	Caenorhabditis elegans	6239	sre-21 C47A10.4	Serpentine receptor class epsilon-21 (Protein sre-21)	sensory perception of chemical stimulus [GO:0007606]	integral component of membrane [GO:0016021]	-	cel:CELE_C47A10.4;
TRINITY_DN1852_c0_g1_i3--LEN=583	62.647	31.6695	-0.98415	0.273661	BASELINE	O45306	NP_492247.2	Caenorhabditis elegans	6239	sre-21 C47A10.4	Serpentine receptor class epsilon-21 (Protein sre-21)	sensory perception of chemical stimulus [GO:0007606]	integral component of membrane [GO:0016021]	-	cel:CELE_C47A10.4;
TRINITY_DN1855_c0_g1_i1--LEN=813	311.214	876.85	1.49442	0.0839499	BASELINE
TRINITY_DN1855_c0_g1_i2--LEN=1056	586.052	1712.13	1.54669	0.0393915	BASELINE
TRINITY_DN1855_c0_g2_i1--LEN=827	7.96	0	-	-	Sample S specific		XP_003105960.1	Caenorhabditis remanei (Caenorhabditis vulgaris)	31234
TRINITY_DN1856_c0_g1_i1--LEN=547	1.67	0.32	-	-	BASELINE	P63294	XP_013307633.1	Necator americanus (Human hookworm)	51031	-	Glucagon-like peptide (GLP)	-	extracellular region [GO:0005576]	hormone activity [GO:0005179]	-
TRINITY_DN1857_c0_g1_i1--LEN=1115	533.51	211.79	-1.33288	0.161464	BASELINE
TRINITY_DN1858_c0_g1_i1--LEN=703	157.628	91.0499	-0.791793	0.450927	BASELINE
TRINITY_DN1858_c0_g1_i4--LEN=537	103.064	51.463	-1.00194	0.31981	BASELINE		NP_001024776.1	Caenorhabditis elegans	6239
TRINITY_DN1859_c0_g1_i1--LEN=855	30.3131	55.4217	0.870511	0.319693	BASELINE	Q5TCY1	NP_502028.1	Caenorhabditis elegans	6239	TTBK1 BDTK KIAA1855	Tau-tubulin kinase 1 (EC 2.7.11.1) (Brain-derived tau kinase)	learning or memory [GO:0007611]; negative regulation of gene expression [GO:0010629]; negative regulation of protein binding [GO:0032091]; peptidyl-serine phosphorylation [GO:0018105]; peptidyl-threonine phosphorylation [GO:0018107]; peptidyl-tyrosine phosphorylation [GO:0018108]; positive regulation of astrocyte activation [GO:0061890]; positive regulation of cyclin-dependent protein kinase acti…	cytoplasm [GO:0005737]; cytosol [GO:0005829]; microtubule associated complex [GO:0005875]; neuronal cell body [GO:0043025]; nucleoplasm [GO:0005654]; nucleus [GO:0005634]; perinuclear region of cytoplasm [GO:0048471]	ATP binding [GO:0005524]; protein serine/threonine kinase activity [GO:0004674]; protein tyrosine kinase activity [GO:0004713]; tau protein binding [GO:0048156]; tau-protein kinase activity [GO:0050321]	hsa:84630;
TRINITY_DN186_c0_g1_i1--LEN=1377	76.7931	364.2	2.24568	0.0348519	UPREGULATED	Q11095	NP_493779.3	Caenorhabditis elegans	6239	frpr-1 C02B8.5	Probable G-protein coupled receptor frpr-1	-	integral component of membrane [GO:0016021]; plasma membrane [GO:0005886]	G protein-coupled receptor activity [GO:0004930]	cel:CELE_C02B8.5;
TRINITY_DN1861_c0_g1_i1--LEN=593	150.35	0	-	-	Sample S specific
TRINITY_DN1862_c0_g1_i1--LEN=946	1.92	0	-	-	Sample S specific	P22444	XP_002632981.1	Caenorhabditis briggsae	6238	BMP3	Bone morphogenetic protein 3 (BMP-3) (Osteogenin)	BMP signaling pathway [GO:0030509]; cartilage development [GO:0051216]; cell development [GO:0048468]; osteoblast differentiation [GO:0001649]; positive regulation of pathway-restricted SMAD protein phosphorylation [GO:0010862]; regulation of apoptotic process [GO:0042981]; regulation of MAPK cascade [GO:0043408]; SMAD protein signal transduction [GO:0060395]	extracellular space [GO:0005615]	BMP receptor binding [GO:0070700]; cytokine activity [GO:0005125]; growth factor activity [GO:0008083]; transforming growth factor beta receptor binding [GO:0005160]	bta:539527;
TRINITY_DN1862_c0_g2_i2--LEN=1946	650.72	376.076	-0.791014	0.368075	BASELINE	Q2KJH1	XP_002632981.1	Caenorhabditis briggsae	6238	BMP4	Bone morphogenetic protein 4 (BMP-4)	activation of MAPKK activity [GO:0000186]; anterior/posterior axis specification [GO:0009948]; aortic valve morphogenesis [GO:0003180]; blood vessel endothelial cell proliferation involved in sprouting angiogenesis [GO:0002043]; BMP signaling pathway [GO:0030509]; BMP signaling pathway involved in heart development [GO:0061312]; BMP signaling pathway involved in heart induction [GO:0003130]; BMP …	extracellular space [GO:0005615]	BMP receptor binding [GO:0070700]; chemoattractant activity [GO:0042056]; co-receptor binding [GO:0039706]; cytokine activity [GO:0005125]; growth factor activity [GO:0008083]; heparin binding [GO:0008201]; transforming growth factor beta receptor binding [GO:0005160]	bta:407216;
TRINITY_DN1863_c0_g1_i1--LEN=706	26.2713	33.6489	0.35707	0.667676	BASELINE
TRINITY_DN1864_c0_g1_i1--LEN=1075	44.4591	55.4217	0.31797	0.741445	BASELINE	P43378	XP_003115081.1	Caenorhabditis remanei (Caenorhabditis vulgaris)	31234	PTPN9	Tyrosine-protein phosphatase non-receptor type 9 (EC 3.1.3.48) (Protein-tyrosine phosphatase MEG2) (PTPase MEG2)	cellular response to cytokine stimulus [GO:0071345]; negative regulation of neuron projection development [GO:0010977]; peptidyl-tyrosine dephosphorylation [GO:0035335]; positive regulation of protein localization to plasma membrane [GO:1903078]; protein dephosphorylation [GO:0006470]	cytoplasm [GO:0005737]; neuron projection terminus [GO:0044306]; nucleoplasm [GO:0005654]	non-membrane spanning protein tyrosine phosphatase activity [GO:0004726]; protein tyrosine phosphatase activity [GO:0004725]	hsa:5780;
TRINITY_DN1865_c0_g1_i1--LEN=800	26.2713	39.5869	0.591535	0.467156	BASELINE	B0C2F0	XP_002641636.1	Caenorhabditis briggsae	6238	gpsA AM1_4768	Glycerol-3-phosphate dehydrogenase [NAD(P)+] (EC 1.1.1.94) (NAD(P)H-dependent glycerol-3-phosphate dehydrogenase)	carbohydrate metabolic process [GO:0005975]; glycerol-3-phosphate biosynthetic process [GO:0046167]; glycerol-3-phosphate catabolic process [GO:0046168]; glycerophospholipid metabolic process [GO:0006650]; phospholipid biosynthetic process [GO:0008654]	glycerol-3-phosphate dehydrogenase complex [GO:0009331]	glycerol-3-phosphate dehydrogenase [NAD+] activity [GO:0004367]; NAD binding [GO:0051287]	amr:AM1_4768;
TRINITY_DN1866_c0_g1_i1--LEN=709	0.3	3.6	-	-	BASELINE					CBSX3 At5g10860 T30N20.130	CBS domain-containing protein CBSX3, mitochondrial	cell redox homeostasis [GO:0045454]	cell [GO:0005623]; cytosol [GO:0005829]; mitochondrion [GO:0005739]; plasma membrane [GO:0005886]	cobalt ion binding [GO:0050897]	ath:AT5G10860;
TRINITY_DN1868_c0_g1_i1--LEN=1278	9.33	0	-	-	Sample S specific	Q6F7N0	XP_001901365.1	Brugia malayi (Filarial nematode worm)	6279	hemH ACIAD3255	Ferrochelatase (EC 4.99.1.1) (Heme synthase) (Protoheme ferro-lyase)	heme biosynthetic process [GO:0006783]	cytoplasm [GO:0005737]	ferrochelatase activity [GO:0004325]; metal ion binding [GO:0046872]	aci:ACIAD3255;	K01772	hemH, FECH - protoporphyrin/coproporphyrin ferrochelatase [EC:4.99.1.1 4.99.1.9]
TRINITY_DN1869_c0_g1_i1--LEN=603	4.12	0	-	-	Sample S specific	Q05B58	XP_003109080.1	Caenorhabditis remanei (Caenorhabditis vulgaris)	31234	WASHC3 CCDC53	WASH complex subunit 3 (Coiled-coil domain-containing protein 53)	actin filament polymerization [GO:0030041]; exocytosis [GO:0006887]; protein transport [GO:0015031]	early endosome [GO:0005769]; WASH complex [GO:0071203]	-	bta:613720;
TRINITY_DN187_c0_g1_i1--LEN=989	579.99	231.583	-1.3245	0.156182	BASELINE	Q02333	XP_013303770.1	Necator americanus (Human hookworm)	51031	ZK370.6	Uncharacterized protein ZK370.6	-	-	-	cel:CELE_ZK370.6;
TRINITY_DN1870_c0_g1_i1--LEN=1179	70.7305	170.224	1.26703	0.229701	BASELINE
TRINITY_DN1870_c0_g1_i4--LEN=501	26.2713	47.5043	0.85457	0.304766	BASELINE
TRINITY_DN1871_c0_g1_i2--LEN=601	204.108	102.926	-0.987725	0.347464	BASELINE
TRINITY_DN1872_c0_g1_i1--LEN=502	293.026	393.89	0.426762	0.656542	BASELINE		NP_506635.1	Caenorhabditis elegans	6239
TRINITY_DN1878_c0_g1_i1--LEN=1765	16.08	0.03	-	-	BASELINE	P16415	NP_499640.1	Caenorhabditis elegans	6239	ZNF823 ZFP36	Zinc finger protein 823 (Zinc finger protein ZFP-36)	regulation of transcription, DNA-templated [GO:0006355]	nucleus [GO:0005634]	DNA binding [GO:0003677]; metal ion binding [GO:0046872]	hsa:55552;
TRINITY_DN1879_c0_g1_i2--LEN=670	6361.7	12131.4	0.931263	0.17834	BASELINE
TRINITY_DN188_c0_g1_i1--LEN=715	2.66	0	-	-	Sample S specific
TRINITY_DN1880_c0_g1_i1--LEN=614	4.12	0	-	-	Sample S specific
TRINITY_DN1881_c0_g1_i1--LEN=726	58.6052	37.6076	-0.640007	0.482973	BASELINE
TRINITY_DN1882_c0_g1_i1--LEN=1189	2.86	0	-	-	Sample S specific	Q558K8	NP_491635.1	Caenorhabditis elegans	6239	icmt-1 icmA DDB_G0272799; icmt-2 icmA DDB_G0273995	Protein-S-isoprenylcysteine O-methyltransferase (EC 2.1.1.100) (Isoprenylcysteine carboxylmethyltransferase) (Prenylated protein carboxyl methyltransferase) (PPMT) (Prenylcysteine carboxyl methyltransferase) (pcCMT)	C-terminal protein methylation [GO:0006481]; establishment of cell polarity [GO:0030010]; nuclear envelope organization [GO:0006998]; protein localization to nucleus [GO:0034504]; regulation of aggregation involved in sorocarp development [GO:0060176]; regulation of G protein-coupled receptor signaling pathway [GO:0008277]	endoplasmic reticulum membrane [GO:0005789]; integral component of membrane [GO:0016021]	protein C-terminal S-isoprenylcysteine carboxyl O-methyltransferase activity [GO:0004671]	ddi:DDB_G0272799;ddi:DDB_G0273995;	K00587	ICMT, STE14 - protein-S-isoprenylcysteine O-methyltransferase [EC:2.1.1.100]
TRINITY_DN1882_c0_g2_i1--LEN=1401	402.153	985.714	1.29342	0.119415	BASELINE	Q558K8	XP_002639077.1	Caenorhabditis briggsae	6238	icmt-1 icmA DDB_G0272799; icmt-2 icmA DDB_G0273995	Protein-S-isoprenylcysteine O-methyltransferase (EC 2.1.1.100) (Isoprenylcysteine carboxylmethyltransferase) (Prenylated protein carboxyl methyltransferase) (PPMT) (Prenylcysteine carboxyl methyltransferase) (pcCMT)	C-terminal protein methylation [GO:0006481]; establishment of cell polarity [GO:0030010]; nuclear envelope organization [GO:0006998]; protein localization to nucleus [GO:0034504]; regulation of aggregation involved in sorocarp development [GO:0060176]; regulation of G protein-coupled receptor signaling pathway [GO:0008277]	endoplasmic reticulum membrane [GO:0005789]; integral component of membrane [GO:0016021]	protein C-terminal S-isoprenylcysteine carboxyl O-methyltransferase activity [GO:0004671]	ddi:DDB_G0272799;ddi:DDB_G0273995;	K00587	ICMT, STE14 - protein-S-isoprenylcysteine O-methyltransferase [EC:2.1.1.100]
TRINITY_DN1883_c0_g1_i2--LEN=771	7064.96	15654.6	1.14784	0.111928	BASELINE					rsmB sun yloM BSU15740	Probable ribosomal RNA small subunit methyltransferase B (EC 2.1.1.176) (16S rRNA m5C967 methyltransferase) (rRNA (cytosine-C(5)-)-methyltransferase RsmB)	regulation of transcription, DNA-templated [GO:0006355]; rRNA base methylation [GO:0070475]	cytosol [GO:0005829]	RNA binding [GO:0003723]; rRNA (cytosine-C5-)-methyltransferase activity [GO:0009383]	bsu:BSU15740;
TRINITY_DN1884_c0_g2_i1--LEN=648	1836.97	1848.71	0.00918903	0.990114	BASELINE	P29779	NP_001023957.1	Caenorhabditis elegans	6239	OV25-2	Small heat shock protein OV25-2 (Fragment)	-	-	-	-
TRINITY_DN1885_c0_g1_i1--LEN=1263	68.7096	96.9879	0.497294	0.628178	BASELINE	P34410	NP_001257229.1	Caenorhabditis elegans	6239	twk-7 twk-8 F22B7.7	TWiK family of potassium channels protein 7	potassium ion transmembrane transport [GO:0071805]; stabilization of membrane potential [GO:0030322]	integral component of plasma membrane [GO:0005887]	potassium ion leak channel activity [GO:0022841]	cel:CELE_F22B7.7;
TRINITY_DN1888_c0_g1_i1--LEN=2272	476.925	409.724	-0.219109	0.810062	BASELINE	O61369	XP_013304260.1	Necator americanus (Human hookworm)	51031	Picot	Putative inorganic phosphate cotransporter	sodium ion transport [GO:0006814]	integral component of plasma membrane [GO:0005887]	phosphate ion transmembrane transporter activity [GO:0015114]; symporter activity [GO:0015293]	-
TRINITY_DN1890_c0_g1_i2--LEN=966	2.38	0.7	-	-	BASELINE	O76554	NP_001256320.1	Caenorhabditis elegans	6239	des-2 acr-4 T26H10.1	Acetylcholine receptor subunit alpha-type des-2	chemical synaptic transmission [GO:0007268]; ion transmembrane transport [GO:0034220]; nervous system process [GO:0050877]; regulation of membrane potential [GO:0042391]; signal transduction [GO:0007165]	integral component of plasma membrane [GO:0005887]; neuron projection [GO:0043005]; synapse [GO:0045202]	extracellular ligand-gated ion channel activity [GO:0005230]; transmembrane signaling receptor activity [GO:0004888]	cel:CELE_T26H10.1;
TRINITY_DN1891_c0_g1_i1--LEN=769	76.7931	23.7521	-1.69292	0.0680948	BASELINE					lin-32 T14F9.5	Protein lin-32 (Abnormal cell lineage protein 32)	embryo development ending in birth or egg hatching [GO:0009792]; localization [GO:0051179]; nematode male tail tip morphogenesis [GO:0045138]; neuron development [GO:0048666]	nucleus [GO:0005634]	protein heterodimerization activity [GO:0046982]; protein homodimerization activity [GO:0042803]; sequence-specific DNA binding [GO:0043565]	cel:CELE_T14F9.5;
TRINITY_DN1892_c0_g1_i1--LEN=1384	379.924	431.497	0.183642	0.844085	BASELINE					MITD1	MIT domain-containing protein 1	midbody abscission [GO:0061952]; mitotic cytokinesis [GO:0000281]; negative regulation of protein binding [GO:0032091]	extracellular exosome [GO:0070062]; extrinsic component of membrane [GO:0019898]; intracellular membrane-bounded organelle [GO:0043231]; late endosome membrane [GO:0031902]; midbody [GO:0030496]	phosphatidylinositol binding [GO:0035091]; protein domain specific binding [GO:0019904]; protein homodimerization activity [GO:0042803]	hsa:129531;
TRINITY_DN1892_c0_g1_i2--LEN=1151	468.842	585.886	0.321519	0.712917	BASELINE	Q8WV92	XP_003104156.1	Caenorhabditis remanei (Caenorhabditis vulgaris)	31234	MITD1	MIT domain-containing protein 1	midbody abscission [GO:0061952]; mitotic cytokinesis [GO:0000281]; negative regulation of protein binding [GO:0032091]	extracellular exosome [GO:0070062]; extrinsic component of membrane [GO:0019898]; intracellular membrane-bounded organelle [GO:0043231]; late endosome membrane [GO:0031902]; midbody [GO:0030496]	phosphatidylinositol binding [GO:0035091]; protein domain specific binding [GO:0019904]; protein homodimerization activity [GO:0042803]	hsa:129531;
TRINITY_DN1893_c0_g1_i1--LEN=598	1.96	0	-	-	Sample S specific
TRINITY_DN1894_c0_g1_i1--LEN=881	5.11	0	-	-	Sample S specific	Q0VCH8	XP_003108583.1	Caenorhabditis remanei (Caenorhabditis vulgaris)	31234	TMEM65	Transmembrane protein 65	cardiac ventricle development [GO:0003231]; regulation of cardiac conduction [GO:1903779]	integral component of membrane [GO:0016021]; intercalated disc [GO:0014704]; mitochondrial inner membrane [GO:0005743]; plasma membrane [GO:0005886]	-	bta:614243;
TRINITY_DN1894_c0_g2_i1--LEN=1246	584.031	1373.67	1.23391	0.107994	BASELINE					TMEM65	Transmembrane protein 65	cardiac ventricle development [GO:0003231]; regulation of cardiac conduction [GO:1903779]	integral component of membrane [GO:0016021]; intercalated disc [GO:0014704]; mitochondrial inner membrane [GO:0005743]; plasma membrane [GO:0005886]	-	bta:614243;
TRINITY_DN1895_c0_g1_i1--LEN=1109	94.9809	35.6282	-1.41462	0.149824	BASELINE
TRINITY_DN1896_c0_g1_i1--LEN=1731	177.837	65.3184	-1.44499	0.172449	BASELINE	Q10904	XP_003117764.1	Caenorhabditis remanei (Caenorhabditis vulgaris)	31234	AH9.1	Probable G-protein coupled receptor AH9.1	-	integral component of membrane [GO:0016021]; plasma membrane [GO:0005886]	G protein-coupled receptor activity [GO:0004930]	cel:CELE_AH9.1;
TRINITY_DN1897_c0_g1_i1--LEN=1151	1137.75	2183.22	0.940273	0.176479	BASELINE	Q38902	XP_013297428.1	Necator americanus (Human hookworm)	51031	ARAC1 ATGP2 ROP3 At2g17800 T17A5.14	Rac-like GTP-binding protein ARAC1 (GTPase protein ROP3)	abscisic acid-activated signaling pathway [GO:0009738]; actin cytoskeleton organization [GO:0030036]; actin filament organization [GO:0007015]; auxin-activated signaling pathway [GO:0009734]; establishment or maintenance of cell polarity [GO:0007163]; regulation of actin cytoskeleton organization [GO:0032956]; regulation of cell shape [GO:0008360]; Rho protein signal transduction [GO:0007266]	cell cortex [GO:0005938]; cell projection [GO:0042995]; cytoplasm [GO:0005737]; nucleus [GO:0005634]; phragmoplast [GO:0009524]; plasma membrane [GO:0005886]; spindle [GO:0005819]	GTPase activity [GO:0003924]; GTP binding [GO:0005525]; protein kinase binding [GO:0019901]	ath:AT2G17800;	K04392	RAC1 - Ras-related C3 botulinum toxin substrate 1
TRINITY_DN1898_c0_g1_i1--LEN=1119	44.4591	59.3804	0.417506	0.660733	BASELINE	Q20735	XP_003144916.1	Loa loa (Eye worm) (Filaria loa)	7209	sms-2 F53H8.4	Phosphatidylcholine:ceramide cholinephosphotransferase 2 (EC 2.7.8.27) (Sphingomyelin synthase 2)	ceramide biosynthetic process [GO:0046513]; sphingolipid biosynthetic process [GO:0030148]; sphingomyelin biosynthetic process [GO:0006686]	integral component of endoplasmic reticulum membrane [GO:0030176]; integral component of Golgi membrane [GO:0030173]; integral component of membrane [GO:0016021]; integral component of plasma membrane [GO:0005887]	ceramide cholinephosphotransferase activity [GO:0047493]; sphingomyelin synthase activity [GO:0033188]	cel:CELE_F53H8.4;	K04714	Thermogenesis
TRINITY_DN1899_c0_g1_i1--LEN=1140	2.37	0.55	-	-	BASELINE	Q19673	NP_492055.2	Caenorhabditis elegans	6239	tyr-3 F21C3.2	Putative tyrosinase-like protein tyr-3	melanin biosynthetic process [GO:0042438]	-	copper ion binding [GO:0005507]; oxidoreductase activity, acting on paired donors, with incorporation or reduction of molecular oxygen, another compound as one donor, and incorporation of one atom of oxygen [GO:0016716]	cel:CELE_F21C3.2;
TRINITY_DN1899_c0_g1_i2--LEN=515	0.74	0	-	-	Sample S specific	Q19673	NP_492055.2	Caenorhabditis elegans	6239	tyr-3 F21C3.2	Putative tyrosinase-like protein tyr-3	melanin biosynthetic process [GO:0042438]	-	copper ion binding [GO:0005507]; oxidoreductase activity, acting on paired donors, with incorporation or reduction of molecular oxygen, another compound as one donor, and incorporation of one atom of oxygen [GO:0016716]	cel:CELE_F21C3.2;
TRINITY_DN19_c0_g1_i1--LEN=1941	410.237	259.294	-0.661866	0.492292	BASELINE		NP_509848.2	Caenorhabditis elegans	6239
TRINITY_DN1900_c0_g1_i2--LEN=1545	17.18	0	-	-	Sample S specific
TRINITY_DN1902_c0_g1_i1--LEN=649	40.4174	21.7728	-0.89245	0.25334	BASELINE	P23759	NP_496189.2	Caenorhabditis elegans	6239	PAX7 HUP1	Paired box protein Pax-7 (HuP1)	anatomical structure morphogenesis [GO:0009653]; cartilage development [GO:0051216]; chromatin remodeling [GO:0006338]; dorsal/ventral neural tube patterning [GO:0021904]; embryonic skeletal system development [GO:0048706]; muscle tissue morphogenesis [GO:0060415]; negative regulation of apoptotic process [GO:0043066]; neuron fate commitment [GO:0048663]; positive regulation of histone methylatio…	nuclear chromatin [GO:0000790]	DNA-binding transcription factor activity [GO:0003700]; DNA-binding transcription factor activity, RNA polymerase II-specific [GO:0000981]; sequence-specific DNA binding [GO:0043565]	hsa:5081;
TRINITY_DN1903_c0_g1_i2--LEN=1184	436.508	124.699	-1.80756	0.0757968	BASELINE					PAX5	Paired box protein Pax-5 (B-cell-specific transcription factor) (BSAP)	adult behavior [GO:0030534]; aging [GO:0007568]; animal organ morphogenesis [GO:0009887]; cerebral cortex development [GO:0021987]; embryonic cranial skeleton morphogenesis [GO:0048701]; humoral immune response [GO:0006959]; lateral ventricle development [GO:0021670]; multicellular organism development [GO:0007275]; negative regulation of histone H3-K9 methylation [GO:0051573]; negative regulatio…	cytosol [GO:0005829]; fibrillar center [GO:0001650]; intracellular membrane-bounded organelle [GO:0043231]; nuclear chromatin [GO:0000790]; nucleoplasm [GO:0005654]	DNA-binding transcription activator activity, RNA polymerase II-specific [GO:0001228]; DNA-binding transcription factor activity, RNA polymerase II-specific [GO:0000981]; RNA polymerase II proximal promoter sequence-specific DNA binding [GO:0000978]	hsa:5079;
TRINITY_DN1903_c0_g2_i1--LEN=865	6.58	0	-	-	Sample S specific	Q02548	XP_013293824.1	Necator americanus (Human hookworm)	51031	PAX5	Paired box protein Pax-5 (B-cell-specific transcription factor) (BSAP)	adult behavior [GO:0030534]; aging [GO:0007568]; animal organ morphogenesis [GO:0009887]; cerebral cortex development [GO:0021987]; embryonic cranial skeleton morphogenesis [GO:0048701]; humoral immune response [GO:0006959]; lateral ventricle development [GO:0021670]; multicellular organism development [GO:0007275]; negative regulation of histone H3-K9 methylation [GO:0051573]; negative regulatio…	cytosol [GO:0005829]; fibrillar center [GO:0001650]; intracellular membrane-bounded organelle [GO:0043231]; nuclear chromatin [GO:0000790]; nucleoplasm [GO:0005654]	DNA-binding transcription activator activity, RNA polymerase II-specific [GO:0001228]; DNA-binding transcription factor activity, RNA polymerase II-specific [GO:0000981]; RNA polymerase II proximal promoter sequence-specific DNA binding [GO:0000978]	hsa:5079;
TRINITY_DN1904_c0_g1_i1--LEN=2120	489.051	397.848	-0.297765	0.74306	BASELINE	Q8L7B5		Arabidopsis thaliana (Mouse-ear cress)	3702	groL groEL APA01_17870	60 kDa chaperonin (GroEL protein) (Protein Cpn60)	protein refolding [GO:0042026]	cytoplasm [GO:0005737]	ATP binding [GO:0005524]; unfolded protein binding [GO:0051082]	apt:APA01_17870;
TRINITY_DN1905_c0_g1_i2--LEN=867	54.5635	25.7315	-1.0844	0.204325	BASELINE	Q6UXP7	XP_003105238.1	Caenorhabditis remanei (Caenorhabditis vulgaris)	31234	FAM151B UNQ9217/PRO28685	Protein FAM151B	-	-	-	hsa:167555;
TRINITY_DN1908_c0_g1_i1--LEN=895	988.205	1767.56	0.838872	0.24136	BASELINE
TRINITY_DN1908_c0_g1_i2--LEN=770	1741.99	4081.41	1.22833	0.0595006	BASELINE		XP_013304216.1	Necator americanus (Human hookworm)	51031
TRINITY_DN1909_c0_g1_i1--LEN=1052	143.482	114.802	-0.321719	0.763034	BASELINE
TRINITY_DN1909_c0_g2_i2--LEN=632	4.17	0	-	-	Sample S specific		NP_500172.1	Caenorhabditis elegans	6239
TRINITY_DN1910_c0_g1_i1--LEN=567	28.2922	158.348	2.48462	0.021476	UPREGULATED	Q3MHZ4	NP_492106.1	Caenorhabditis elegans	6239	TGFB1I1	Transforming growth factor beta-1-induced transcript 1 protein (Hydrogen peroxide-inducible clone 5 protein) (Hic-5)	cell fate commitment [GO:0045165]; endothelial cell migration [GO:0043542]; epithelial cell differentiation [GO:0030855]; morphogenesis of embryonic epithelium [GO:0016331]; negative regulation of fat cell differentiation [GO:0045599]; negative regulation of transforming growth factor beta receptor signaling pathway [GO:0030512]; positive regulation of epithelial to mesenchymal transition [GO:001…	cytoskeleton [GO:0005856]; cytosol [GO:0005829]; focal adhesion [GO:0005925]; nuclear matrix [GO:0016363]; plasma membrane [GO:0005886]	androgen receptor binding [GO:0050681]; I-SMAD binding [GO:0070411]; metal ion binding [GO:0046872]; Roundabout binding [GO:0048495]; transcription coactivator activity [GO:0003713]; transcription coregulator activity [GO:0003712]	bta:515834;
TRINITY_DN1911_c0_g1_i1--LEN=508	28.2922	55.4217	0.970047	0.263234	BASELINE
TRINITY_DN1911_c0_g1_i2--LEN=974	149.544	251.377	0.749278	0.468853	BASELINE
TRINITY_DN1913_c0_g1_i2--LEN=882	420.341	283.046	-0.570522	0.549768	BASELINE					FCGBP	IgGFc-binding protein (Fcgamma-binding protein antigen) (FcgammaBP)	-	extracellular exosome [GO:0070062]	-	hsa:8857;
TRINITY_DN1913_c0_g2_i1--LEN=903	8.89	0	-	-	Sample S specific					FCGBP	IgGFc-binding protein (Fcgamma-binding protein antigen) (FcgammaBP)	-	extracellular exosome [GO:0070062]	-	hsa:8857;
TRINITY_DN1914_c0_g1_i1--LEN=840	5.3	0	-	-	Sample S specific
TRINITY_DN1914_c0_g2_i1--LEN=789	3.06	0	-	-	Sample S specific
TRINITY_DN1915_c0_g1_i1--LEN=752	337.485	380.034	0.171305	0.858783	BASELINE
TRINITY_DN1918_c0_g1_i1--LEN=683	20.2087	51.463	1.34856	0.102026	BASELINE					aq_1894	Uncharacterized protein aq_1894	-	integral component of membrane [GO:0016021]	peptidoglycan binding [GO:0042834]	aae:aq_1894;
TRINITY_DN1920_c0_g1_i1--LEN=1161	78.8139	75.2151	-0.0674279	0.960168	BASELINE
TRINITY_DN1921_c0_g1_i1--LEN=1203	276.859	114.802	-1.27	0.223496	BASELINE
TRINITY_DN1922_c0_g1_i1--LEN=676	3	0	-	-	Sample S specific	Q9WVM1		Mus musculus (Mouse)	10090	ROPGAP1 At5g22400 MWD9.20	Rho GTPase-activating protein 1 (Rho-type GTPase-activating protein 1)	signal transduction [GO:0007165]	-	GTPase activator activity [GO:0005096]	ath:AT5G22400;
TRINITY_DN1923_c0_g1_i1--LEN=1757	214.212	130.637	-0.71348	0.494745	BASELINE
TRINITY_DN1924_c0_g1_i1--LEN=787	191.983	43.5456	-2.14038	0.0478557	DOWNREGULATED	Q09662	NP_001123161.2	Caenorhabditis elegans	6239	ZK673.1	Uncharacterized protein ZK673.1	-	-	-	cel:CELE_ZK673.1;
TRINITY_DN1924_c0_g2_i1--LEN=906	515.322	439.415	-0.229891	0.797431	BASELINE
TRINITY_DN1925_c0_g1_i1--LEN=1146	127.315	85.1119	-0.580968	0.578665	BASELINE	O16887	XP_002647538.1	Caenorhabditis briggsae	6238	C29G2.6	Uncharacterized protein C29G2.6	-	integral component of membrane [GO:0016021]	-	cel:CELE_C29G2.6;
TRINITY_DN1926_c0_g1_i1--LEN=563	0.29	4.16	-	-	BASELINE					htpX AM1_3977	Protease HtpX homolog (EC 3.4.24.-)	-	integral component of membrane [GO:0016021]; plasma membrane [GO:0005886]	metalloendopeptidase activity [GO:0004222]; zinc ion binding [GO:0008270]	amr:AM1_3977;
TRINITY_DN1928_c0_g1_i3--LEN=760	24.2504	41.5663	0.777402	0.332385	BASELINE
TRINITY_DN1929_c0_g1_i1--LEN=1928	153.586	271.17	0.820151	0.425675	BASELINE	Q9NRA2	NP_001254210.1	Caenorhabditis elegans	6239	SLC17A5	Sialin (H(+)/nitrate cotransporter) (H(+)/sialic acid cotransporter) (AST) (Membrane glycoprotein HP59) (Solute carrier family 17 member 5) (Vesicular H(+)/Aspartate-glutamate cotransporter)	amino acid transport [GO:0006865]; anion transport [GO:0006820]; ion transport [GO:0006811]; response to bacterium [GO:0009617]; sialic acid transport [GO:0015739]	cell junction [GO:0030054]; cytosol [GO:0005829]; integral component of membrane [GO:0016021]; integral component of plasma membrane [GO:0005887]; lysosomal membrane [GO:0005765]; lysosome [GO:0005764]; membrane [GO:0016020]; plasma membrane [GO:0005886]; synaptic vesicle membrane [GO:0030672]	carbohydrate:proton symporter activity [GO:0005351]; sialic acid:proton symporter activity [GO:0015538]; sialic acid transmembrane transporter activity [GO:0015136]	hsa:26503;
TRINITY_DN1929_c0_g1_i2--LEN=691	34.3548	75.2151	1.13051	0.228301	BASELINE	P34272	NP_001254210.1	Caenorhabditis elegans	6239	slc-17.3 C02C2.4	Uncharacterized transporter slc-17.3	sodium ion transport [GO:0006814]	integral component of membrane [GO:0016021]; integral component of plasma membrane [GO:0005887]	symporter activity [GO:0015293]	cel:CELE_C02C2.4;
TRINITY_DN1929_c0_g1_i3--LEN=1796	161.67	263.253	0.703401	0.494242	BASELINE	Q9NRA2	NP_001254210.1	Caenorhabditis elegans	6239	SLC17A5	Sialin (H(+)/nitrate cotransporter) (H(+)/sialic acid cotransporter) (AST) (Membrane glycoprotein HP59) (Solute carrier family 17 member 5) (Vesicular H(+)/Aspartate-glutamate cotransporter)	amino acid transport [GO:0006865]; anion transport [GO:0006820]; ion transport [GO:0006811]; response to bacterium [GO:0009617]; sialic acid transport [GO:0015739]	cell junction [GO:0030054]; cytosol [GO:0005829]; integral component of membrane [GO:0016021]; integral component of plasma membrane [GO:0005887]; lysosomal membrane [GO:0005765]; lysosome [GO:0005764]; membrane [GO:0016020]; plasma membrane [GO:0005886]; synaptic vesicle membrane [GO:0030672]	carbohydrate:proton symporter activity [GO:0005351]; sialic acid:proton symporter activity [GO:0015538]; sialic acid transmembrane transporter activity [GO:0015136]	hsa:26503;
TRINITY_DN1930_c0_g1_i1--LEN=729	1954.18	3252.06	0.734791	0.261303	BASELINE	A8YXY3	XP_003093601.1	Caenorhabditis remanei (Caenorhabditis vulgaris)	31234	SELENOF SEP15	Selenoprotein F	-	endoplasmic reticulum lumen [GO:0005788]	-	bta:614360;
TRINITY_DN1930_c0_g2_i1--LEN=919	19.08	0	-	-	Sample S specific					SELENOF SEP15	Selenoprotein F	-	endoplasmic reticulum lumen [GO:0005788]	-	bta:614360;
TRINITY_DN1932_c0_g1_i1--LEN=636	2164.35	9073.32	2.0677	0.001928	UPREGULATED		XP_013298250.1	Necator americanus (Human hookworm)	51031
TRINITY_DN1932_c0_g1_i2--LEN=989	533.51	975.817	0.871096	0.280931	BASELINE
TRINITY_DN1932_c0_g1_i3--LEN=610	260.692	540.361	1.05158	0.258979	BASELINE
TRINITY_DN1933_c0_g1_i1--LEN=1055	2.35	0.42	-	-	BASELINE					yjbJ BSU11570	Putative murein lytic transglycosylase YjbJ (EC 4.-.-.-)	peptidoglycan metabolic process [GO:0000270]	membrane [GO:0016020]	lyase activity [GO:0016829]; lytic transglycosylase activity [GO:0008933]	bsu:BSU11570;
TRINITY_DN1934_c0_g1_i1--LEN=812	361.736	358.262	-0.0139231	0.991576	BASELINE	P31730	XP_013296425.1	Necator americanus (Human hookworm)	51031	OV39	OV39 antigen (Fragment)	-	-	-	-
TRINITY_DN1934_c0_g2_i1--LEN=712	7.23	0	-	-	Sample S specific					OV39	OV39 antigen (Fragment)	-	-	-	-
TRINITY_DN1935_c0_g1_i1--LEN=974	3.7	0	-	-	Sample S specific
TRINITY_DN1935_c0_g2_i1--LEN=2176	383.965	603.7	0.652857	0.460688	BASELINE					SYT12	Synaptotagmin-12 (Synaptotagmin XII) (SytXII)	calcium-ion regulated exocytosis [GO:0017156]; cellular response to calcium ion [GO:0071277]; long-term synaptic potentiation [GO:0060291]; regulation of calcium ion-dependent exocytosis [GO:0017158]; regulation of dopamine secretion [GO:0014059]; regulation of neurotransmitter secretion [GO:0046928]; spontaneous exocytosis of neurotransmitter [GO:0048792]; vesicle-mediated transport [GO:0016192]	cell junction [GO:0030054]; exocytic vesicle [GO:0070382]; hippocampal mossy fiber to CA3 synapse [GO:0098686]; integral component of membrane [GO:0016021]; plasma membrane [GO:0005886]; synaptic vesicle membrane [GO:0030672]	calcium-dependent phospholipid binding [GO:0005544]; calcium ion binding [GO:0005509]; clathrin binding [GO:0030276]; phosphatidylserine binding [GO:0001786]; SNARE binding [GO:0000149]; syntaxin binding [GO:0019905]	hsa:91683;
TRINITY_DN1938_c0_g1_i1--LEN=732	2643.3	6278.48	1.24808	0.0514443	BASELINE	Q7YR75		Bos taurus (Bovine)	9913	MRPL12	39S ribosomal protein L12, mitochondrial (L12mt) (MRP-L12)	mitochondrial transcription [GO:0006390]; positive regulation of transcription, DNA-templated [GO:0045893]; translation [GO:0006412]	mitochondrial inner membrane [GO:0005743]; mitochondrial large ribosomal subunit [GO:0005762]	structural constituent of ribosome [GO:0003735]	bta:399560;	K02935	RP-L7, MRPL12, rplL - large subunit ribosomal protein L7/L12
TRINITY_DN1939_c0_g1_i1--LEN=582	22.2296	21.7728	-0.0299532	1	BASELINE
TRINITY_DN1940_c0_g1_i1--LEN=8400	2641.28	5122.55	0.955625	0.132789	BASELINE					LRP1 At5g12330 T2L20	Protein LATERAL ROOT PRIMORDIUM 1	anther development [GO:0048653]; auxin-activated signaling pathway [GO:0009734]; auxin biosynthetic process [GO:0009851]; pollen development [GO:0009555]; positive regulation of transcription, DNA-templated [GO:0045893]; response to auxin [GO:0009733]; root development [GO:0048364]	nucleus [GO:0005634]	DNA binding [GO:0003677]; metal ion binding [GO:0046872]; protein homodimerization activity [GO:0042803]	ath:AT5G12330;
TRINITY_DN1940_c0_g1_i3--LEN=8401	2489.71	4813.77	0.951188	0.135307	BASELINE	Q94CK9	NP_491270.2	Caenorhabditis elegans	6239	LRP1 At5g12330 T2L20	Protein LATERAL ROOT PRIMORDIUM 1	anther development [GO:0048653]; auxin-activated signaling pathway [GO:0009734]; auxin biosynthetic process [GO:0009851]; pollen development [GO:0009555]; positive regulation of transcription, DNA-templated [GO:0045893]; response to auxin [GO:0009733]; root development [GO:0048364]	nucleus [GO:0005634]	DNA binding [GO:0003677]; metal ion binding [GO:0046872]; protein homodimerization activity [GO:0042803]	ath:AT5G12330;	K04550	Signaling pathways regulating pluripotency o
TRINITY_DN1941_c0_g1_i1--LEN=637	4.12	0.25	-	-	BASELINE	B0C1D3	XP_003087274.1	Caenorhabditis remanei (Caenorhabditis vulgaris)	31234	rplC rpl3 AM1_4696	50S ribosomal protein L3	translation [GO:0006412]	ribosome [GO:0005840]	rRNA binding [GO:0019843]; structural constituent of ribosome [GO:0003735]	amr:AM1_4696;
TRINITY_DN1942_c0_g1_i1--LEN=1254	189.962	53.4423	-1.82965	0.0875663	BASELINE	Q07085	XP_003113103.1	Caenorhabditis remanei (Caenorhabditis vulgaris)	31234	F13H6.3	Esterase CM06B1 (EC 3.1.1.1)	-	cytoplasm [GO:0005737]; plasma membrane [GO:0005886]	methyl indole-3-acetate esterase activity [GO:0080030]	cel:CELE_F13H6.3;
TRINITY_DN1944_c0_g1_i1--LEN=836	3.22	0.42	-	-	BASELINE	Q09596	XP_002639595.1	Caenorhabditis briggsae	6238	gst-5 R03D7.6	Probable glutathione S-transferase 5 (EC 2.5.1.18) (GST class-sigma)	glutathione metabolic process [GO:0006749]; innate immune response [GO:0045087]	-	glutathione transferase activity [GO:0004364]	cel:CELE_R03D7.6;	K00799	GST, gst - glutathione S-transferase [EC:2.5.1.18]
TRINITY_DN1946_c0_g1_i1--LEN=1282	923.538	5514.46	2.57798	0.000132425	UPREGULATED	Q09967		Caenorhabditis elegans	6239	egg-1 CBG08534	LDL receptor repeat-containing protein egg-1	multicellular organism development [GO:0007275]; single fertilization [GO:0007338]	integral component of membrane [GO:0016021]; plasma membrane [GO:0005886]	-	-
TRINITY_DN1946_c0_g1_i5--LEN=2107	1948.12	10037.3	2.36521	0.000488203	UPREGULATED	A8X765	NP_498537.1	Caenorhabditis elegans	6239	egg-1 CBG08534	LDL receptor repeat-containing protein egg-1	multicellular organism development [GO:0007275]; single fertilization [GO:0007338]	integral component of membrane [GO:0016021]; plasma membrane [GO:0005886]	-	-
TRINITY_DN195_c0_g1_i1--LEN=696	6.66	0	-	-	Sample S specific		XP_003091153.1	Caenorhabditis remanei (Caenorhabditis vulgaris)	31234
TRINITY_DN1950_c0_g1_i1--LEN=1174	0.85	2.81	-	-	BASELINE	Q98936	NP_491278.1	Caenorhabditis elegans	6239	PTPRG	Receptor-type tyrosine-protein phosphatase gamma (Protein-tyrosine phosphatase gamma) (R-PTP-gamma) (EC 3.1.3.48)	protein dephosphorylation [GO:0006470]	integral component of membrane [GO:0016021]	protein tyrosine phosphatase activity [GO:0004725]	-
TRINITY_DN1951_c0_g1_i2--LEN=1040	745.701	1514.2	1.02189	0.169517	BASELINE	Q6DGE9	XP_003108784.1	Caenorhabditis remanei (Caenorhabditis vulgaris)	31234	unc45b unc45r si:ch211-204d2.1	Protein unc-45 homolog B (Unc-45B) (UNC45-related protein)	cardiac muscle tissue development [GO:0048738]; chaperone-mediated protein folding [GO:0061077]; lens development in camera-type eye [GO:0002088]; muscle fiber development [GO:0048747]; myofibril assembly [GO:0030239]; skeletal muscle organ development [GO:0060538]; skeletal muscle tissue development [GO:0007519]	A band [GO:0031672]; cytoplasm [GO:0005737]; perinuclear region of cytoplasm [GO:0048471]; Z disc [GO:0030018]	Hsp90 protein binding [GO:0051879]	dre:266640;
TRINITY_DN1951_c0_g1_i3--LEN=1561	541.593	971.859	0.843537	0.295932	BASELINE					unc45b unc45r si:ch211-204d2.1	Protein unc-45 homolog B (Unc-45B) (UNC45-related protein)	cardiac muscle tissue development [GO:0048738]; chaperone-mediated protein folding [GO:0061077]; lens development in camera-type eye [GO:0002088]; muscle fiber development [GO:0048747]; myofibril assembly [GO:0030239]; skeletal muscle organ development [GO:0060538]; skeletal muscle tissue development [GO:0007519]	A band [GO:0031672]; cytoplasm [GO:0005737]; perinuclear region of cytoplasm [GO:0048471]; Z disc [GO:0030018]	Hsp90 protein binding [GO:0051879]	dre:266640;
TRINITY_DN1952_c0_g1_i1--LEN=695	329.402	730.378	1.1488	0.190878	BASELINE	Q21882	NP_001040980.1	Caenorhabditis elegans	6239	R09H10.3	Probable 5-hydroxyisourate hydrolase R09H10.3 (HIU hydrolase) (HIUHase) (EC 3.5.2.17) (Transthyretin-like protein R09H10.3)	purine nucleobase metabolic process [GO:0006144]	-	hydroxyisourate hydrolase activity [GO:0033971]; identical protein binding [GO:0042802]	cel:CELE_R09H10.3;
TRINITY_DN1952_c0_g1_i2--LEN=549	155.607	380.034	1.28822	0.202366	BASELINE	Q21882	NP_001040980.1	Caenorhabditis elegans	6239	R09H10.3	Probable 5-hydroxyisourate hydrolase R09H10.3 (HIU hydrolase) (HIUHase) (EC 3.5.2.17) (Transthyretin-like protein R09H10.3)	purine nucleobase metabolic process [GO:0006144]	-	hydroxyisourate hydrolase activity [GO:0033971]; identical protein binding [GO:0042802]	cel:CELE_R09H10.3;
TRINITY_DN1953_c0_g1_i1--LEN=654	135.398	63.3391	-1.09604	0.291658	BASELINE
TRINITY_DN1954_c1_g1_i1--LEN=1826	400.132	170.224	-1.23305	0.217571	BASELINE	Q10011	NP_509863.2	Caenorhabditis elegans	6239	T19C3.5	Uncharacterized protein T19C3.5	-	extracellular space [GO:0005615]	lipid binding [GO:0008289]	cel:CELE_T19C3.5;
TRINITY_DN1955_c0_g1_i2--LEN=1354	14.91	0	-	-	Sample S specific					MRPL47	39S ribosomal protein L47, mitochondrial (L47mt) (MRP-L47)	mitochondrial translation [GO:0032543]	mitochondrial inner membrane [GO:0005743]; mitochondrial large ribosomal subunit [GO:0005762]	structural constituent of ribosome [GO:0003735]	bta:534317;	K17428	MRPL47, NCM1 - large subunit ribosomal protein L47
TRINITY_DN1956_c0_g1_i1--LEN=530	208.15	21.7728	-3.25702	0.00424709	DOWNREGULATED
TRINITY_DN1957_c0_g1_i1--LEN=542	34.3548	21.7728	-0.657984	0.387939	BASELINE
TRINITY_DN1959_c0_g1_i1--LEN=856	42.4383	53.4423	0.332617	0.726468	BASELINE					rplM rpl13 AM1_1250	50S ribosomal protein L13	translation [GO:0006412]	ribosome [GO:0005840]	structural constituent of ribosome [GO:0003735]	amr:AM1_1250;
TRINITY_DN1960_c0_g1_i2--LEN=1080	499.155	1593.37	1.67452	0.0289283	BASELINE
TRINITY_DN1960_c0_g2_i1--LEN=857	6.06	0	-	-	Sample S specific
TRINITY_DN1961_c0_g1_i1--LEN=1446	1222.63	2881.93	1.23705	0.0685769	BASELINE	Q8N9M1	XP_013296847.1	Necator americanus (Human hookworm)	51031	C19orf47	Uncharacterized protein C19orf47	-	nucleoplasm [GO:0005654]	-	hsa:126526;
TRINITY_DN1961_c0_g1_i2--LEN=626	284.943	651.205	1.19244	0.186319	BASELINE	Q8N9M1	NP_507998.1	Caenorhabditis elegans	6239	C19orf47	Uncharacterized protein C19orf47	-	nucleoplasm [GO:0005654]	-	hsa:126526;
TRINITY_DN1961_c0_g2_i1--LEN=1078	3.4	0	-	-	Sample S specific
TRINITY_DN1961_c0_g2_i2--LEN=1443	8.01	0	-	-	Sample S specific	Q8N9M1	XP_013296847.1	Necator americanus (Human hookworm)	51031	C19orf47	Uncharacterized protein C19orf47	-	nucleoplasm [GO:0005654]	-	hsa:126526;
TRINITY_DN1962_c0_g1_i1--LEN=584	0.35	0	-	-	Sample S specific		NP_505449.2	Caenorhabditis elegans	6239
TRINITY_DN1962_c0_g1_i2--LEN=899	50.5218	47.5043	-0.0888469	0.945485	BASELINE		XP_002637555.1	Caenorhabditis briggsae	6238
TRINITY_DN1964_c0_g1_i1--LEN=807	54.5635	31.6695	-0.784841	0.371222	BASELINE
TRINITY_DN1965_c0_g1_i1--LEN=683	36.3757	35.6282	-0.0299532	1	BASELINE
TRINITY_DN1966_c0_g1_i1--LEN=726	7.11	0	-	-	Sample S specific
TRINITY_DN1967_c0_g1_i1--LEN=806	3.55	0	-	-	Sample S specific
TRINITY_DN1967_c0_g1_i3--LEN=2741	4.48	0	-	-	Sample S specific		XP_003097853.1	Caenorhabditis remanei (Caenorhabditis vulgaris)	31234
TRINITY_DN1968_c0_g1_i2--LEN=621	3.31	0.13	-	-	BASELINE	A8K855	NP_495462.2	Caenorhabditis elegans	6239	EFCAB7 KIAA1799	EF-hand calcium-binding domain-containing protein 7	positive regulation of protein import into nucleus [GO:0042307]; positive regulation of protein localization to ciliary membrane [GO:1903569]; positive regulation of transcription by RNA polymerase II [GO:0045944]	ciliary membrane [GO:0060170]; cilium [GO:0005929]; extrinsic component of membrane [GO:0019898]; plasma membrane protein complex [GO:0098797]	calcium ion binding [GO:0005509]	hsa:84455;
TRINITY_DN1969_c0_g1_i1--LEN=1026	2.79	0	-	-	Sample S specific					GOLGA7B C10orf132 C10orf133	Golgin subfamily A member 7B	peptidyl-L-cysteine S-palmitoylation [GO:0018230]; protein targeting to membrane [GO:0006612]	Golgi membrane [GO:0000139]; palmitoyltransferase complex [GO:0002178]	-	hsa:401647;
TRINITY_DN1969_c0_g1_i2--LEN=1139	3.7	7.26	-	-	BASELINE					GOLGA7B C10orf132 C10orf133	Golgin subfamily A member 7B	peptidyl-L-cysteine S-palmitoylation [GO:0018230]; protein targeting to membrane [GO:0006612]	Golgi membrane [GO:0000139]; palmitoyltransferase complex [GO:0002178]	-	hsa:401647;
TRINITY_DN1969_c0_g2_i1--LEN=519	129.336	160.327	0.309897	0.771285	BASELINE	Q5EA55	NP_001255819.1	Caenorhabditis elegans	6239	GOLGA7	Golgin subfamily A member 7	Golgi to plasma membrane protein transport [GO:0043001]; peptidyl-L-cysteine S-palmitoylation [GO:0018230]; protein stabilization [GO:0050821]; protein targeting to membrane [GO:0006612]	Golgi stack [GO:0005795]; intrinsic component of Golgi membrane [GO:0031228]; palmitoyltransferase complex [GO:0002178]	-	bta:616809;
TRINITY_DN1970_c0_g1_i1--LEN=575	7.24	0	-	-	Sample S specific
TRINITY_DN1970_c0_g2_i1--LEN=583	107.106	85.1119	-0.331609	0.753675	BASELINE
TRINITY_DN1971_c0_g1_i1--LEN=706	54.5635	81.1532	0.572711	0.56374	BASELINE
TRINITY_DN1972_c0_g1_i1--LEN=802	551.698	892.685	0.694273	0.393978	BASELINE	Q0C7C4	NP_502376.1	Caenorhabditis elegans	6239	AAEL000016	Esterase AAEL000016 (EC 3.1.2.-)	-	-	hydrolase activity [GO:0016787]	aag:5563630;
TRINITY_DN1973_c0_g1_i1--LEN=1108	913.433	538.382	-0.762669	0.348824	BASELINE
TRINITY_DN1973_c0_g1_i2--LEN=840	2493.75	1729.95	-0.52759	0.43046	BASELINE
TRINITY_DN1974_c0_g1_i1--LEN=654	44.4591	29.6902	-0.582494	0.491487	BASELINE
TRINITY_DN1975_c0_g1_i1--LEN=1581	1024.58	1282.62	0.324055	0.659792	BASELINE
TRINITY_DN1975_c0_g1_i2--LEN=1094	626.47	649.225	0.0514744	0.952801	BASELINE
TRINITY_DN1975_c0_g3_i1--LEN=510	13.81	0	-	-	Sample S specific
TRINITY_DN1976_c0_g1_i1--LEN=1263	4.71	0	-	-	Sample S specific	Q66IL0		Xenopus tropicalis (Western clawed frog) (Silurana tropicalis)	8364	CHID1	Chitinase domain-containing protein 1	carbohydrate metabolic process [GO:0005975]; innate immune response [GO:0045087]	extracellular region [GO:0005576]; lysosome [GO:0005764]	chitin binding [GO:0008061]; oligosaccharide binding [GO:0070492]	bta:504781;	K17525	CHID1 - chitinase domain-containing protein 1
TRINITY_DN1976_c0_g1_i2--LEN=1325	1.04	0	-	-	Sample S specific					CHID1	Chitinase domain-containing protein 1	carbohydrate metabolic process [GO:0005975]; innate immune response [GO:0045087]	extracellular region [GO:0005576]; lysosome [GO:0005764]	chitin binding [GO:0008061]; oligosaccharide binding [GO:0070492]	bta:504781;	K17525	CHID1 - chitinase domain-containing protein 1
TRINITY_DN1977_c0_g1_i1--LEN=1180	4.78	0	-	-	Sample S specific		XP_003139469.1	Loa loa (Eye worm) (Filaria loa)	7209
TRINITY_DN1978_c0_g1_i1--LEN=597	23.8	0	-	-	Sample S specific	Q3ZCG8	XP_003144608.1	Loa loa (Eye worm) (Filaria loa)	7209	EMC6 TMEM93	ER membrane protein complex subunit 6 (Transmembrane protein 93)	autophagosome assembly [GO:0000045]	ER membrane protein complex [GO:0072546]; integral component of membrane [GO:0016021]	-	bta:613551;	K23567	EMC6, TMEM93 - ER membrane protein complex subunit 6
TRINITY_DN1978_c0_g1_i2--LEN=722	1117.54	2418.76	1.11394	0.10713	BASELINE					EMC6 TMEM93	ER membrane protein complex subunit 6 (Transmembrane protein 93)	autophagosome assembly [GO:0000045]	ER membrane protein complex [GO:0072546]; integral component of membrane [GO:0016021]	-	bta:613551;	K23567	EMC6, TMEM93 - ER membrane protein complex subunit 6
TRINITY_DN198_c0_g1_i1--LEN=590	30.3131	61.3597	1.01735	0.254022	BASELINE
TRINITY_DN1980_c0_g1_i1--LEN=962	5.48	0.34	-	-	BASELINE	Q9UA35		Eptatretus stoutii (Pacific hagfish)	7765	SLC28A3 CNT3	Solute carrier family 28 member 3 (Concentrative Na(+)-nucleoside cotransporter 3) (hfCNT)	-	integral component of plasma membrane [GO:0005887]	nucleoside transmembrane transporter activity [GO:0005337]	-
TRINITY_DN1980_c0_g1_i2--LEN=566	1.06	0	-	-	Sample S specific					SLC28A3 CNT3	Solute carrier family 28 member 3 (Concentrative Na(+)-nucleoside cotransporter 3) (hfCNT)	-	integral component of plasma membrane [GO:0005887]	nucleoside transmembrane transporter activity [GO:0005337]	-
TRINITY_DN1980_c0_g2_i1--LEN=535	5.38	0.51	-	-	BASELINE	O88627		Mus musculus (Mouse)	10090	SLC28A2 CNT2	Sodium/nucleoside cotransporter 2 (Concentrative nucleoside transporter 2) (CNT 2) (hCNT2) (Na(+)/nucleoside cotransporter 2) (Sodium-coupled nucleoside transporter 2) (Sodium/purine nucleoside co-transporter) (SPNT) (Solute carrier family 28 member 2)	nucleobase-containing compound metabolic process [GO:0006139]; nucleoside transmembrane transport [GO:1901642]; purine nucleoside transmembrane transport [GO:0015860]	integral component of plasma membrane [GO:0005887]; membrane [GO:0016020]; plasma membrane [GO:0005886]	nucleoside:sodium symporter activity [GO:0005415]; nucleoside transmembrane transporter activity [GO:0005337]; purine nucleoside transmembrane transporter activity [GO:0015211]	hsa:9153;
TRINITY_DN1980_c0_g3_i1--LEN=807	2.72	0	-	-	Sample S specific	Q9UA35	XP_003115804.1	Caenorhabditis remanei (Caenorhabditis vulgaris)	31234	SLC28A3 CNT3	Solute carrier family 28 member 3 (Concentrative Na(+)-nucleoside cotransporter 3) (hfCNT)	-	integral component of plasma membrane [GO:0005887]	nucleoside transmembrane transporter activity [GO:0005337]	-
TRINITY_DN1981_c0_g1_i1--LEN=531	74.7722	23.7521	-1.65444	0.0725629	BASELINE
TRINITY_DN1982_c0_g1_i1--LEN=521	5.64	0	-	-	Sample S specific
TRINITY_DN1982_c0_g2_i2--LEN=628	117.21	239.501	1.03093	0.324124	BASELINE
TRINITY_DN1982_c0_g2_i3--LEN=893	139.44	182.1	0.385084	0.715281	BASELINE
TRINITY_DN1983_c0_g2_i1--LEN=648	1327.71	2972.98	1.16297	0.0845754	BASELINE	Q9LJ98	XP_002629947.1	Caenorhabditis briggsae	6238	At3g22480 F16J14.4	Probable prefoldin subunit 2	protein folding [GO:0006457]	cytoplasm [GO:0005737]; prefoldin complex [GO:0016272]	protein folding chaperone [GO:0044183]; unfolded protein binding [GO:0051082]	ath:AT3G22480;	K09549	PFDN2 - prefoldin subunit 2
TRINITY_DN1985_c0_g1_i1--LEN=564	858.87	352.323	-1.28554	0.133385	BASELINE	Q8H111	XP_003118353.1	Caenorhabditis remanei (Caenorhabditis vulgaris)	31234	NLP1 At2g17150 F6P23.15 T23A1	Protein NLP1 (AtNLP1) (NIN-like protein 1) (Nodule inception protein-like protein 1)	-	nucleus [GO:0005634]	DNA binding [GO:0003677]; DNA-binding transcription factor activity [GO:0003700]	ath:AT2G17150;
TRINITY_DN1986_c0_g1_i1--LEN=1289	5.16	0	-	-	Sample S specific	Q3T0X7	NP_491764.1	Caenorhabditis elegans	6239	NSMCE1	Non-structural maintenance of chromosomes element 1 homolog (Non-SMC element 1 homolog) (EC 2.3.2.27)	double-strand break repair via homologous recombination [GO:0000724]; intracellular signal transduction [GO:0035556]; positive regulation of response to DNA damage stimulus [GO:2001022]; postreplication repair [GO:0006301]	chromosome, telomeric region [GO:0000781]; nucleus [GO:0005634]; Smc5-Smc6 complex [GO:0030915]	metal ion binding [GO:0046872]; protein dimerization activity [GO:0046983]; ubiquitin-protein transferase activity [GO:0004842]	bta:534249;	K22817	NSMCE1, NSE1 - non-structural maintenance of chromosomes element 1 [EC:2.3.2.27]
TRINITY_DN1986_c0_g1_i2--LEN=863	3.18	0	-	-	Sample S specific					NSMCE1	Non-structural maintenance of chromosomes element 1 homolog (Non-SMC element 1 homolog) (EC 2.3.2.27)	double-strand break repair via homologous recombination [GO:0000724]; intracellular signal transduction [GO:0035556]; positive regulation of response to DNA damage stimulus [GO:2001022]; postreplication repair [GO:0006301]	chromosome, telomeric region [GO:0000781]; nucleus [GO:0005634]; Smc5-Smc6 complex [GO:0030915]	metal ion binding [GO:0046872]; protein dimerization activity [GO:0046983]; ubiquitin-protein transferase activity [GO:0004842]	bta:534249;	K22817	NSMCE1, NSE1 - non-structural maintenance of chromosomes element 1 [EC:2.3.2.27]
TRINITY_DN1988_c0_g1_i1--LEN=735	129.336	136.575	0.0785712	0.947559	BASELINE		NP_001254296.1	Caenorhabditis elegans	6239
TRINITY_DN1988_c0_g2_i1--LEN=539	2.5	0	-	-	Sample S specific
TRINITY_DN1989_c0_g1_i1--LEN=1216	693.158	5755.94	3.05379	9.07018e-06	UPREGULATED
TRINITY_DN1989_c0_g1_i2--LEN=761	2528.11	25195.1	3.31701	4.42265e-05	UPREGULATED
TRINITY_DN1989_c0_g1_i3--LEN=902	893.225	13752.5	3.94453	1.15902e-07	UPREGULATED
TRINITY_DN1990_c0_g1_i1--LEN=970	408.216	397.848	-0.037113	0.970817	BASELINE
TRINITY_DN1990_c0_g1_i3--LEN=1257	600.198	532.444	-0.17281	0.841861	BASELINE
TRINITY_DN1991_c0_g1_i1--LEN=939	163.69	71.2564	-1.19988	0.254166	BASELINE	P17486	NP_498697.3	Caenorhabditis elegans	6239	egl-5 ceh-11 C08C3.1	Homeobox protein egl-5 (Egg-laying defective protein 5) (Homeobox protein ceh-11)	anterior/posterior pattern specification [GO:0009952]; negative regulation of transcription by RNA polymerase II [GO:0000122]; nematode male tail tip morphogenesis [GO:0045138]; positive regulation of transcription by RNA polymerase II [GO:0045944]; regulation of cell adhesion [GO:0030155]	nucleus [GO:0005634]	RNA polymerase II distal enhancer sequence-specific DNA binding [GO:0000980]; transcription factor binding [GO:0008134]	cel:CELE_C08C3.1;
TRINITY_DN1995_c0_g1_i1--LEN=968	30.3131	96.9879	1.67787	0.0883761	BASELINE	P48481	XP_002630023.1	Caenorhabditis briggsae	6238	-	Serine/threonine-protein phosphatase PP1 isozyme 2 (EC 3.1.3.16)	-	-	metal ion binding [GO:0046872]; phosphoprotein phosphatase activity [GO:0004721]	-	K06269	PPP1C - serine/threonine-protein phosphatase PP1 catalytic subunit [EC:3.1.3.16]
TRINITY_DN1996_c0_g1_i1--LEN=1238	121.252	61.3597	-0.982648	0.339938	BASELINE	Q18321	NP_001309490.1	Caenorhabditis elegans	6239	daf-37 C30B5.5	G-protein coupled receptor daf-37 (Abnormal dauer formation protein 37)	G protein-coupled receptor signaling pathway involved in dauer larval development [GO:1904066]; G protein-coupled receptor signaling pathway involved in social behavior [GO:1904068]	Golgi apparatus [GO:0005794]; integral component of membrane [GO:0016021]; non-motile cilium [GO:0097730]; plasma membrane [GO:0005886]	ascr#2 binding [GO:1904067]; G protein-coupled peptide receptor activity [GO:0008528]; protein heterodimerization activity [GO:0046982]; protein homodimerization activity [GO:0042803]	cel:CELE_C30B5.5;
TRINITY_DN1999_c0_g1_i1--LEN=657	69263.3	79217.4	0.193725	0.847603	BASELINE					RpS26 AGAP012100	40S ribosomal protein S26	cytoplasmic translation [GO:0002181]	cytoplasmic side of rough endoplasmic reticulum membrane [GO:0098556]; cytosolic small ribosomal subunit [GO:0022627]; polysomal ribosome [GO:0042788]	mRNA binding [GO:0003729]; structural constituent of ribosome [GO:0003735]	aga:AgaP_AGAP012100;	K02976	RP-S26e, RPS26 - small subunit ribosomal protein S26e
TRINITY_DN2003_c0_g1_i1--LEN=1158	1301.44	2505.85	0.945192	0.165744	BASELINE	P46756	XP_003094007.1	Caenorhabditis remanei (Caenorhabditis vulgaris)	31234	RPS7	Ribosomal protein S7, mitochondrial	translation [GO:0006412]	mitochondrion [GO:0005739]; small ribosomal subunit [GO:0015935]	rRNA binding [GO:0019843]; structural constituent of ribosome [GO:0003735]	-	K02992	RP-S7, MRPS7, rpsG - small subunit ribosomal protein S7
TRINITY_DN2003_c0_g2_i1--LEN=995	12.02	0	-	-	Sample S specific	P46756	XP_003094007.1	Caenorhabditis remanei (Caenorhabditis vulgaris)	31234	RPS7	Ribosomal protein S7, mitochondrial	translation [GO:0006412]	mitochondrion [GO:0005739]; small ribosomal subunit [GO:0015935]	rRNA binding [GO:0019843]; structural constituent of ribosome [GO:0003735]	-	K02992	RP-S7, MRPS7, rpsG - small subunit ribosomal protein S7
TRINITY_DN2004_c0_g1_i1--LEN=529	244.525	821.428	1.74815	0.0497632	BASELINE
TRINITY_DN2007_c0_g1_i1--LEN=1274	5.2	0	-	-	Sample S specific	Q03755	XP_003111711.1	Caenorhabditis remanei (Caenorhabditis vulgaris)	31234	cut-1 C47G2.1	Cuticlin-1	-	collagen and cuticulin-based cuticle extracellular matrix [GO:0060102]	structural constituent of cuticle [GO:0042302]	cel:CELE_C47G2.1;
TRINITY_DN2008_c0_g2_i1--LEN=609	26.44	0	-	-	Sample S specific
TRINITY_DN2009_c0_g1_i1--LEN=1421	210.17	55.4217	-1.92304	0.0740257	BASELINE	P28052		Caenorhabditis elegans	6239	gpa-3 CBG19263	Guanine nucleotide-binding protein alpha-3 subunit	adenylate cyclase-modulating G protein-coupled receptor signaling pathway [GO:0007188]	heterotrimeric G-protein complex [GO:0005834]	G-protein beta/gamma-subunit complex binding [GO:0031683]; G protein-coupled receptor binding [GO:0001664]; GTPase activity [GO:0003924]; GTP binding [GO:0005525]; metal ion binding [GO:0046872]	cbr:CBG19263;
TRINITY_DN2010_c0_g1_i1--LEN=1406	383.33	0.55	-	-	BASELINE	O16202	XP_003109125.1	Caenorhabditis remanei (Caenorhabditis vulgaris)	31234	lys-7 C02A12.4	Lysozyme-like protein 7	defense response to fungus [GO:0050832]; defense response to Gram-negative bacterium [GO:0050829]; defense response to Gram-positive bacterium [GO:0050830]; innate immune response [GO:0045087]; signal transduction [GO:0007165]	-	-	cel:CELE_C02A12.4;
TRINITY_DN2012_c0_g1_i1--LEN=694	4.12	0.33	-	-	BASELINE	O45420		Caenorhabditis elegans	6239	F31D4.5	Pleckstrin homology domain-containing family D member 1 (PH domain-containing family D member 1)	-	-	-	cel:CELE_F31D4.5;
TRINITY_DN2014_c0_g1_i1--LEN=1373	4.91	0	-	-	Sample S specific	Q8LAX0	XP_003140623.1	Loa loa (Eye worm) (Filaria loa)	7209	HMT3 At3g22740 MWI23.11	Homocysteine S-methyltransferase 3 (EC 2.1.1.10) (S-methylmethionine:homocysteine methyltransferase 3) (AtHMT-3) (SMM:Hcy S-methyltransferase 3)	methionine biosynthetic process [GO:0009086]; S-methylmethionine cycle [GO:0033528]	plasma membrane [GO:0005886]	betaine-homocysteine S-methyltransferase activity [GO:0047150]; S-adenosylmethionine-homocysteine S-methyltransferase activity [GO:0008898]; zinc ion binding [GO:0008270]	ath:AT3G22740;	K00547	mmuM, BHMT2 - homocysteine S-methyltransferase [EC:2.1.1.10]
TRINITY_DN2014_c0_g1_i2--LEN=947	1.99	0	-	-	Sample S specific	Q8LAX0	XP_003140623.1	Loa loa (Eye worm) (Filaria loa)	7209	HMT3 At3g22740 MWI23.11	Homocysteine S-methyltransferase 3 (EC 2.1.1.10) (S-methylmethionine:homocysteine methyltransferase 3) (AtHMT-3) (SMM:Hcy S-methyltransferase 3)	methionine biosynthetic process [GO:0009086]; S-methylmethionine cycle [GO:0033528]	plasma membrane [GO:0005886]	betaine-homocysteine S-methyltransferase activity [GO:0047150]; S-adenosylmethionine-homocysteine S-methyltransferase activity [GO:0008898]; zinc ion binding [GO:0008270]	ath:AT3G22740;	K00547	mmuM, BHMT2 - homocysteine S-methyltransferase [EC:2.1.1.10]
TRINITY_DN2014_c0_g2_i1--LEN=1381	295.047	338.468	0.198075	0.840853	BASELINE	P56707	XP_001899591.1	Brugia malayi (Filarial nematode worm)	6279	SMTA	Selenocysteine methyltransferase (SECYS-MT) (SECYS-methyltransferase) (EC 2.1.1.280)	methionine biosynthetic process [GO:0009086]	-	betaine-homocysteine S-methyltransferase activity [GO:0047150]; selenocysteine methyltransferase activity [GO:0016205]; zinc ion binding [GO:0008270]	ag:CAA10368;	K00547	mmuM, BHMT2 - homocysteine S-methyltransferase [EC:2.1.1.10]
TRINITY_DN2015_c0_g1_i1--LEN=1325	2.01	0	-	-	Sample S specific		XP_003109524.1	Caenorhabditis remanei (Caenorhabditis vulgaris)	31234
TRINITY_DN2015_c0_g1_i3--LEN=1957	588.073	298.881	-0.976424	0.282953	BASELINE		XP_003109524.1	Caenorhabditis remanei (Caenorhabditis vulgaris)	31234
TRINITY_DN2016_c0_g1_i1--LEN=901	151.565	65.3184	-1.21438	0.246599	BASELINE
TRINITY_DN2016_c0_g1_i2--LEN=1348	297.068	134.595	-1.14216	0.268482	BASELINE
TRINITY_DN2017_c0_g1_i1--LEN=1378	3.62	0.69	-	-	BASELINE					mec-6 W02D3.3	Mechanosensory abnormality protein 6	detection of mechanical stimulus involved in sensory perception of touch [GO:0050976]; mechanosensory behavior [GO:0007638]; positive regulation of detection of mechanical stimulus involved in sensory perception of touch [GO:1905789]; positive regulation of mechanosensory behavior [GO:1905792]; potassium ion transport [GO:0006813]; response to mechanical stimulus [GO:0009612]	integral component of membrane [GO:0016021]; plasma membrane [GO:0005886]	arylesterase activity [GO:0004064]; sodium channel activity [GO:0005272]	cel:CELE_W02D3.3;
TRINITY_DN2019_c0_g1_i1--LEN=1828	0.2	0.6	-	-	BASELINE	Q5BIN2	XP_002632423.1	Caenorhabditis briggsae	6238	SMARCB1 BAF47	SWI/SNF-related matrix-associated actin-dependent regulator of chromatin subfamily B member 1 (BRG1-associated factor 47) (BAF47)	cell cycle [GO:0007049]; chromatin remodeling [GO:0006338]; nervous system development [GO:0007399]; nucleosome disassembly [GO:0006337]; regulation of transcription by RNA polymerase II [GO:0006357]	brahma complex [GO:0035060]; nBAF complex [GO:0071565]; npBAF complex [GO:0071564]; nucleus [GO:0005634]; SWI/SNF complex [GO:0016514]	DNA binding [GO:0003677]; transcription coactivator activity [GO:0003713]	bta:537412;
TRINITY_DN2019_c0_g1_i2--LEN=1774	0.68	1.63	-	-	BASELINE	Q5BIN2	XP_002632423.1	Caenorhabditis briggsae	6238	SMARCB1 BAF47	SWI/SNF-related matrix-associated actin-dependent regulator of chromatin subfamily B member 1 (BRG1-associated factor 47) (BAF47)	cell cycle [GO:0007049]; chromatin remodeling [GO:0006338]; nervous system development [GO:0007399]; nucleosome disassembly [GO:0006337]; regulation of transcription by RNA polymerase II [GO:0006357]	brahma complex [GO:0035060]; nBAF complex [GO:0071565]; npBAF complex [GO:0071564]; nucleus [GO:0005634]; SWI/SNF complex [GO:0016514]	DNA binding [GO:0003677]; transcription coactivator activity [GO:0003713]	bta:537412;
TRINITY_DN202_c0_g1_i1--LEN=573	2.34	0	-	-	Sample S specific
TRINITY_DN2020_c0_g1_i1--LEN=596	12.85	0	-	-	Sample S specific	Q3MHJ0	XP_013302461.1	Necator americanus (Human hookworm)	51031	-	Uncharacterized protein KIAA1143 homolog	-	-	-	bta:541014;
TRINITY_DN2020_c0_g2_i1--LEN=868	535.531	1051.03	0.972766	0.223927	BASELINE					-	Uncharacterized protein KIAA1143 homolog	-	-	-	bta:541014;
TRINITY_DN2021_c0_g1_i1--LEN=991	1.56	0	-	-	Sample S specific
TRINITY_DN2021_c0_g1_i2--LEN=577	1.38	0	-	-	Sample S specific
TRINITY_DN2022_c0_g1_i1--LEN=1402	1.85	0.89	-	-	BASELINE	Q9VNM1	XP_003117577.1	Caenorhabditis remanei (Caenorhabditis vulgaris)	31234	NPFR NPFR1 CG1147	Neuropeptide F receptor (DmNPFR1)	endocrine signaling [GO:0038002]; G protein-coupled receptor signaling pathway [GO:0007186]; larval feeding behavior [GO:0030536]; negative regulation of adenylate cyclase activity [GO:0007194]; neuropeptide signaling pathway [GO:0007218]; olfactory behavior [GO:0042048]; response to odorant [GO:1990834]; tachykinin receptor signaling pathway [GO:0007217]	integral component of membrane [GO:0016021]; integral component of plasma membrane [GO:0005887]	neuropeptide F receptor activity [GO:0042263]; neuropeptide receptor activity [GO:0008188]; neuropeptide Y receptor activity [GO:0004983]; tachykinin receptor activity [GO:0004995]	dme:Dmel_CG1147;
TRINITY_DN2027_c0_g1_i1--LEN=532	3.19	0	-	-	Sample S specific
TRINITY_DN203_c0_g1_i1--LEN=516	20.2087	31.6695	0.648119	0.382161	BASELINE
TRINITY_DN2030_c0_g1_i1--LEN=1050	111.148	49.4836	-1.16746	0.249956	BASELINE		XP_003117114.1	Caenorhabditis remanei (Caenorhabditis vulgaris)	31234
TRINITY_DN2031_c0_g1_i2--LEN=1180	56.5844	98.9673	0.806548	0.423972	BASELINE	Q95PZ9		Caenorhabditis elegans	6239	spe-6 Y66D12A.20	Serine/threonine-protein kinase spe-6 (EC 2.7.11.1) (Defective spermatogenesis protein 6)	male meiosis chromosome separation [GO:0051308]; peptidyl-serine phosphorylation [GO:0018105]; regulation of cellular protein localization [GO:1903827]; spermatid differentiation [GO:0048515]; spermatogenesis [GO:0007283]	cytoplasm [GO:0005737]; nucleus [GO:0005634]	ATP binding [GO:0005524]; protein serine/threonine kinase activity [GO:0004674]	cel:CELE_Y66D12A.20;
TRINITY_DN2031_c0_g1_i4--LEN=933	32.3339	75.2151	1.21797	0.192596	BASELINE	Q95PZ9	NP_499482.1	Caenorhabditis elegans	6239	spe-6 Y66D12A.20	Serine/threonine-protein kinase spe-6 (EC 2.7.11.1) (Defective spermatogenesis protein 6)	male meiosis chromosome separation [GO:0051308]; peptidyl-serine phosphorylation [GO:0018105]; regulation of cellular protein localization [GO:1903827]; spermatid differentiation [GO:0048515]; spermatogenesis [GO:0007283]	cytoplasm [GO:0005737]; nucleus [GO:0005634]	ATP binding [GO:0005524]; protein serine/threonine kinase activity [GO:0004674]	cel:CELE_Y66D12A.20;
TRINITY_DN2032_c0_g1_i1--LEN=511	1.72	0.18	-	-	BASELINE					rplX rpl24 AM1_4707	50S ribosomal protein L24	translation [GO:0006412]	ribosome [GO:0005840]	rRNA binding [GO:0019843]; structural constituent of ribosome [GO:0003735]	amr:AM1_4707;
TRINITY_DN2033_c0_g1_i1--LEN=585	101.044	25.7315	-1.97337	0.0470336	BASELINE					ins-17 ins-2 F56F3.6	Insulin-like peptide 17	dauer larval development [GO:0040024]	extracellular region [GO:0005576]	-	cel:CELE_F56F3.6;
TRINITY_DN2034_c0_g1_i1--LEN=1478	198.045	110.843	-0.837308	0.425137	BASELINE	A8XGY6	XP_003101170.1	Caenorhabditis remanei (Caenorhabditis vulgaris)	31234	glb-9 CBG13047	Globin-like protein 9	-	-	heme binding [GO:0020037]; metal ion binding [GO:0046872]; oxygen binding [GO:0019825]; oxygen carrier activity [GO:0005344]	cbr:CBG13047;
TRINITY_DN2036_c0_g1_i1--LEN=701	5.98	0	-	-	Sample S specific	P11140	XP_013305572.1	Necator americanus (Human hookworm)	51031	-	Abrin-a [Cleaved into: Abrin-a A chain (EC 3.2.2.22) (rRNA N-glycosidase); Linker peptide; Abrin-a B chain]	defense response [GO:0006952]; negative regulation of translation [GO:0017148]; positive regulation of endocytosis [GO:0045807]	-	galactose binding [GO:0005534]; rRNA N-glycosylase activity [GO:0030598]; toxin activity [GO:0090729]	-
TRINITY_DN2037_c0_g1_i1--LEN=1040	319.297	257.315	-0.311366	0.754549	BASELINE					efnb2a efnb2	Ephrin-B2a	angioblast cell migration involved in selective angioblast sprouting [GO:0035475]; anterior/posterior pattern specification [GO:0009952]; axon guidance [GO:0007411]; axon target recognition [GO:0007412]; blood vessel development [GO:0001568]; cell adhesion [GO:0007155]; cell migration involved in sprouting angiogenesis [GO:0002042]; ephrin receptor signaling pathway [GO:0048013]; optic vesicle mo…	integral component of membrane [GO:0016021]; plasma membrane [GO:0005886]	ephrin receptor binding [GO:0046875]	dre:30219;
TRINITY_DN2037_c0_g2_i1--LEN=598	4.04	0	-	-	Sample S specific		NP_001294296.1	Caenorhabditis elegans	6239
TRINITY_DN2038_c0_g1_i1--LEN=602	1281.23	296.902	-2.10947	0.0106618	DOWNREGULATED					flp-16 CBG02820	FMRFamide-like neuropeptides 16 [Cleaved into: AQTFVRF-amide 1; AQTFVRF-amide 2; GQTFVRF-amide]	cellular response to carbon dioxide [GO:0071244]; negative regulation of pharyngeal pumping [GO:1903745]; negative regulation of striated muscle contraction [GO:0045988]; neuropeptide signaling pathway [GO:0007218]	extracellular region [GO:0005576]	-	cbr:CBG02820;
TRINITY_DN204_c0_g1_i1--LEN=964	2.45	0	-	-	Sample S specific	A6H730	NP_497612.2	Caenorhabditis elegans	6239	ACPP	Prostatic acid phosphatase (EC 3.1.3.2)	adenosine metabolic process [GO:0046085]; dephosphorylation [GO:0016311]; positive regulation of adenosine receptor signaling pathway [GO:0060168]; regulation of sensory perception of pain [GO:0051930]; thiamine metabolic process [GO:0006772]	extracellular space [GO:0005615]; plasma membrane [GO:0005886]; vesicle membrane [GO:0012506]	5'-nucleotidase activity [GO:0008253]; acid phosphatase activity [GO:0003993]; lysophosphatidic acid phosphatase activity [GO:0052642]; phosphatase activity [GO:0016791]; thiamine phosphate phosphatase activity [GO:0042131]	bta:504700;
TRINITY_DN2040_c0_g1_i1--LEN=714	135.398	288.984	1.09378	0.289705	BASELINE					DPH3 AGR374C	Diphthamide biosynthesis protein 3	peptidyl-diphthamide biosynthetic process from peptidyl-histidine [GO:0017183]; tRNA wobble uridine modification [GO:0002098]	cytosol [GO:0005829]; nucleus [GO:0005634]	iron ion binding [GO:0005506]; oxidoreductase activity, acting on iron-sulfur proteins as donors [GO:0016730]; zinc ion binding [GO:0008270]	ago:AGOS_AGR374C;	K15455	DPH3, KTI11 - diphthamide biosynthesis protein 3
TRINITY_DN2041_c0_g1_i1--LEN=1272	2.69	0	-	-	Sample S specific	Q5BKT4	XP_003109348.1	Caenorhabditis remanei (Caenorhabditis vulgaris)	31234	ALG10 ALG10A	Dol-P-Glc:Glc(2)Man(9)GlcNAc(2)-PP-Dol alpha-1,2-glucosyltransferase (EC 2.4.1.256) (Alpha-1,2-glucosyltransferase ALG10-A) (Alpha-2-glucosyltransferase ALG10-A) (Asparagine-linked glycosylation protein 10 homolog A)	dolichol-linked oligosaccharide biosynthetic process [GO:0006488]	endoplasmic reticulum membrane [GO:0005789]; integral component of membrane [GO:0016021]	dolichyl-phosphate-glucose-glycolipid alpha-glucosyltransferase activity [GO:0004583]; dolichyl pyrophosphate Glc2Man9GlcNAc2 alpha-1,2-glucosyltransferase activity [GO:0106073]	hsa:84920;	K03850	ALG10 - alpha-1,2-glucosyltransferase [EC:2.4.1.256]
TRINITY_DN2041_c0_g1_i2--LEN=566	0.8	0	-	-	Sample S specific	Q5I7T1	NP_492634.2	Caenorhabditis elegans	6239	ALG10B KCR1	Putative Dol-P-Glc:Glc(2)Man(9)GlcNAc(2)-PP-Dol alpha-1,2-glucosyltransferase (EC 2.4.1.256) (Alpha-1,2-glucosyltransferase ALG10-A) (Alpha-2-glucosyltransferase ALG10-B) (Asparagine-linked glycosylation protein 10 homolog B) (Potassium channel regulator 1)	dolichol-linked oligosaccharide biosynthetic process [GO:0006488]; positive regulation of inward rectifier potassium channel activity [GO:1901980]; positive regulation of protein glycosylation [GO:0060050]; protein glycosylation [GO:0006486]	endoplasmic reticulum [GO:0005783]; endoplasmic reticulum membrane [GO:0005789]; integral component of membrane [GO:0016021]; plasma membrane [GO:0005886]	dolichyl-phosphate-glucose-glycolipid alpha-glucosyltransferase activity [GO:0004583]; dolichyl pyrophosphate Glc2Man9GlcNAc2 alpha-1,2-glucosyltransferase activity [GO:0106073]; transferase activity [GO:0016740]	hsa:144245;
TRINITY_DN2042_c0_g1_i1--LEN=1565	119.231	160.327	0.427254	0.686407	BASELINE	O13016	XP_013304750.1	Necator americanus (Human hookworm)	51031	PTPN1 PTP1B	Tyrosine-protein phosphatase non-receptor type 1 (EC 3.1.3.48) (CPTP1) (Protein-tyrosine phosphatase 1B) (PTP-1B)	actin cytoskeleton reorganization [GO:0031532]; endoplasmic reticulum unfolded protein response [GO:0030968]; peptidyl-tyrosine dephosphorylation [GO:0035335]; regulation of endocytosis [GO:0030100]; regulation of signal transduction [GO:0009966]	early endosome [GO:0005769]; endoplasmic reticulum membrane [GO:0005789]	protein tyrosine phosphatase activity [GO:0004725]	gga:395688;
TRINITY_DN2043_c0_g2_i1--LEN=932	38.65	0	-	-	Sample S specific	Q9JJW6	NP_001076697.1	Caenorhabditis elegans	6239	Alyref2 Ref2 Refbp2	Aly/REF export factor 2 (Alyref) (RNA and export factor-binding protein 2)	mRNA processing [GO:0006397]; mRNA transport [GO:0051028]; RNA splicing [GO:0008380]	cytoplasm [GO:0005737]; spliceosomal complex [GO:0005681]	RNA binding [GO:0003723]; single-stranded DNA binding [GO:0003697]	mmu:56009;	K12881	THOC4, ALY - THO complex subunit 4
TRINITY_DN2046_c0_g1_i2--LEN=1320	10.31	0	-	-	Sample S specific	Q76FK4	NP_501773.1	Caenorhabditis elegans	6239	NOL8 C9orf34 NOP132	Nucleolar protein 8 (Nucleolar protein Nop132)	protein localization to nucleolus [GO:1902570]; rRNA processing [GO:0006364]	nucleolus [GO:0005730]; nucleus [GO:0005634]; ribonucleoprotein complex [GO:1990904]	RNA binding [GO:0003723]	hsa:55035;
TRINITY_DN2048_c0_g1_i1--LEN=843	80.8348	45.5249	-0.828319	0.393355	BASELINE
TRINITY_DN2049_c0_g1_i1--LEN=861	3.91	0.4	-	-	BASELINE	Q7Z5P4		Homo sapiens (Human)	9606	HSD17B13 SCDR9 SDR16C3 HMFN0376 UNQ497/PRO1014	17-beta-hydroxysteroid dehydrogenase 13 (17-beta-HSD 13) (EC 1.1.-.-) (Short chain dehydrogenase/reductase family 16C member 3) (Short-chain dehydrogenase/reductase 9)	lipid droplet organization [GO:0034389]; positive regulation of lipid biosynthetic process [GO:0046889]	cytosol [GO:0005829]; endoplasmic reticulum [GO:0005783]; lipid droplet [GO:0005811]	steroid dehydrogenase activity [GO:0016229]	hsa:345275;
TRINITY_DN205_c0_g1_i1--LEN=693	97.0018	37.6076	-1.36699	0.166209	BASELINE
TRINITY_DN205_c0_g1_i2--LEN=1047	127.315	69.2771	-0.87795	0.397119	BASELINE	P34803	NP_001024635.1	Caenorhabditis elegans	6239	col-36 C27H5.5	Cuticle collagen 36	extracellular matrix organization [GO:0030198]	collagen trimer [GO:0005581]; extracellular matrix [GO:0031012]; extracellular space [GO:0005615]	extracellular matrix structural constituent [GO:0005201]; structural constituent of cuticle [GO:0042302]	-
TRINITY_DN2050_c0_g1_i1--LEN=632	3.22	0	-	-	Sample S specific
TRINITY_DN2051_c0_g1_i1--LEN=1106	778.035	862.995	0.149516	0.850684	BASELINE
TRINITY_DN2052_c0_g1_i1--LEN=773	0.79	2.33	-	-	BASELINE	Q64725		Rattus norvegicus (Rat)	10116	src-1 Y92H12A.1	Tyrosine protein-kinase src-1 (EC 2.7.10.2) (SRC oncogene related protein 1)	anterior/posterior axis specification, embryo [GO:0008595]; cell differentiation [GO:0030154]; commissural neuron axon guidance [GO:0071679]; embryo development ending in birth or egg hatching [GO:0009792]; embryonic digestive tract morphogenesis [GO:0048557]; endodermal cell fate specification [GO:0001714]; establishment of mitotic spindle orientation [GO:0000132]; gonad morphogenesis [GO:003526…	cell [GO:0005623]; cell projection [GO:0042995]; contractile fiber [GO:0043292]; extrinsic component of cytoplasmic side of plasma membrane [GO:0031234]; phagocytic cup [GO:0001891]	ATP binding [GO:0005524]; metal ion binding [GO:0046872]; netrin receptor binding [GO:1990890]; non-membrane spanning protein tyrosine kinase activity [GO:0004715]; protein tyrosine kinase activity [GO:0004713]; signaling receptor binding [GO:0005102]	cel:CELE_Y92H12A.1;
TRINITY_DN2063_c0_g1_i1--LEN=1146	135.398	39.5869	-1.77411	0.088656	BASELINE
TRINITY_DN2064_c0_g1_i1--LEN=1004	10074	20523.8	1.02666	0.181035	BASELINE	O31214	XP_003108381.1	Caenorhabditis remanei (Caenorhabditis vulgaris)	31234	petA Alvin_0068	Ubiquinol-cytochrome c reductase iron-sulfur subunit (EC 7.1.1.8) (Rieske iron-sulfur protein) (RISP)	-	integral component of membrane [GO:0016021]; plasma membrane [GO:0005886]	2 iron, 2 sulfur cluster binding [GO:0051537]; metal ion binding [GO:0046872]; ubiquinol-cytochrome-c reductase activity [GO:0008121]	alv:Alvin_0068;	K00411	UQCRFS1, RIP1, petA - ubiquinol-cytochrome c reductase iron-sulfur subunit [EC:7.1.1.8]
TRINITY_DN2064_c0_g2_i1--LEN=1342	76.21	0	-	-	Sample S specific	O31214	XP_003108381.1	Caenorhabditis remanei (Caenorhabditis vulgaris)	31234	petA Alvin_0068	Ubiquinol-cytochrome c reductase iron-sulfur subunit (EC 7.1.1.8) (Rieske iron-sulfur protein) (RISP)	-	integral component of membrane [GO:0016021]; plasma membrane [GO:0005886]	2 iron, 2 sulfur cluster binding [GO:0051537]; metal ion binding [GO:0046872]; ubiquinol-cytochrome-c reductase activity [GO:0008121]	alv:Alvin_0068;	K00411	UQCRFS1, RIP1, petA - ubiquinol-cytochrome c reductase iron-sulfur subunit [EC:7.1.1.8]
TRINITY_DN2065_c0_g1_i1--LEN=765	1.51	0.38	-	-	BASELINE	Q20191		Caenorhabditis elegans	6239	nas-13 F39D8.4	Zinc metalloproteinase nas-13 (EC 3.4.24.-) (Nematode astacin 13)	-	extracellular region [GO:0005576]	metalloendopeptidase activity [GO:0004222]; zinc ion binding [GO:0008270]	cel:CELE_F39D8.4;
TRINITY_DN2067_c0_g1_i1--LEN=585	28.2922	65.3184	1.20709	0.179208	BASELINE
TRINITY_DN2067_c0_g1_i2--LEN=848	74.7722	150.43	1.00852	0.335729	BASELINE
TRINITY_DN2068_c0_g1_i1--LEN=1119	485.009	1201.46	1.30871	0.0994086	BASELINE	Q750Y9	XP_003089241.1	Caenorhabditis remanei (Caenorhabditis vulgaris)	31234	ALG14 AGL202W	UDP-N-acetylglucosamine transferase subunit ALG14 (Asparagine-linked glycosylation protein 14)	dolichol-linked oligosaccharide biosynthetic process [GO:0006488]	integral component of endoplasmic reticulum membrane [GO:0030176]; nuclear membrane [GO:0031965]; UDP-N-acetylglucosamine transferase complex [GO:0043541]	N-acetylglucosaminyldiphosphodolichol N-acetylglucosaminyltransferase activity [GO:0004577]; protein membrane anchor [GO:0043495]	ago:AGOS_AGL202W;	K07441	ALG14 - beta-1,4-N-acetylglucosaminyltransferase [EC:2.4.1.141]
TRINITY_DN2068_c0_g2_i1--LEN=741	3.92	0	-	-	Sample S specific	Q750Y9	XP_003089241.1	Caenorhabditis remanei (Caenorhabditis vulgaris)	31234	ALG14 AGL202W	UDP-N-acetylglucosamine transferase subunit ALG14 (Asparagine-linked glycosylation protein 14)	dolichol-linked oligosaccharide biosynthetic process [GO:0006488]	integral component of endoplasmic reticulum membrane [GO:0030176]; nuclear membrane [GO:0031965]; UDP-N-acetylglucosamine transferase complex [GO:0043541]	N-acetylglucosaminyldiphosphodolichol N-acetylglucosaminyltransferase activity [GO:0004577]; protein membrane anchor [GO:0043495]	ago:AGOS_AGL202W;	K07441	ALG14 - beta-1,4-N-acetylglucosaminyltransferase [EC:2.4.1.141]
TRINITY_DN2070_c0_g1_i2--LEN=2294	1040.75	1286.57	0.305914	0.677285	BASELINE
TRINITY_DN2070_c0_g1_i3--LEN=1486	848.765	698.709	-0.280674	0.726137	BASELINE
TRINITY_DN2071_c0_g1_i1--LEN=1061	575.948	1221.26	1.08436	0.164072	BASELINE	O97764	NP_493577.1	Caenorhabditis elegans	6239	CRYZ	Zeta-crystallin	protein homotetramerization [GO:0051289]; xenobiotic catabolic process [GO:0042178]	cytosol [GO:0005829]	DNA binding [GO:0003677]; mRNA 3'-UTR binding [GO:0003730]; NADP binding [GO:0050661]; NADPH:quinone reductase activity [GO:0003960]; NADPH binding [GO:0070402]; zinc ion binding [GO:0008270]	bta:281093;	K00344	qor, CRYZ - NADPH:quinone reductase [EC:1.6.5.5]
TRINITY_DN2072_c0_g1_i2--LEN=1049	295.047	85.1119	-1.79351	0.0907229	BASELINE	Q9C9A9	XP_013305245.1	Necator americanus (Human hookworm)	51031	COL7 At1g73870 F2P9.26	Zinc finger protein CONSTANS-LIKE 7	positive regulation of transcription, DNA-templated [GO:0045893]; regulation of transcription, DNA-templated [GO:0006355]; secondary shoot formation [GO:0010223]; shade avoidance [GO:0009641]	nucleolus [GO:0005730]; nucleus [GO:0005634]	DNA-binding transcription factor activity [GO:0003700]; zinc ion binding [GO:0008270]	ath:AT1G73870;
TRINITY_DN2074_c0_g1_i2--LEN=678	80.8348	69.2771	-0.222598	0.834122	BASELINE
TRINITY_DN2077_c0_g1_i2--LEN=990	0.37	4.69	-	-	BASELINE					aacC1	Gentamicin 3-N-acetyltransferase (EC 2.3.1.60) (AAC(3)-I) (Aminoglycoside N(3)-acetyltransferase I) (Gentamicin acetyltransferase I)	response to antibiotic [GO:0046677]	-	aminoglycoside 3-N-acetyltransferase activity [GO:0046353]	ag:CAA33850;
TRINITY_DN2078_c0_g1_i1--LEN=748	3.77	0	-	-	Sample S specific
TRINITY_DN2078_c1_g1_i1--LEN=576	55	0	-	-	Sample S specific					nlp-36 B0464.3	Neuropeptide-like peptide 36	-	-	-	cel:CELE_B0464.3;
TRINITY_DN2078_c1_g2_i1--LEN=1324	440.55	2323.75	2.39908	0.00133959	UPREGULATED
TRINITY_DN2079_c0_g1_i2--LEN=559	61.21	0	-	-	Sample S specific	P55776		Ascaris suum (Pig roundworm) (Ascaris lumbricoides)	6253	lbp-3 F40F4.4	Fatty acid-binding protein homolog 3 (Lipid-binding protein 3)	-	extracellular region [GO:0005576]	lipid binding [GO:0008289]	cel:CELE_F40F4.4;
TRINITY_DN2079_c0_g1_i3--LEN=864	12.77	0.08	-	-	BASELINE					lbp-3 F40F4.4	Fatty acid-binding protein homolog 3 (Lipid-binding protein 3)	-	extracellular region [GO:0005576]	lipid binding [GO:0008289]	cel:CELE_F40F4.4;
TRINITY_DN208_c0_g1_i1--LEN=746	66.6887	81.1532	0.283205	0.785524	BASELINE
TRINITY_DN208_c0_g1_i2--LEN=849	141.461	124.699	-0.181956	0.86804	BASELINE
TRINITY_DN2080_c0_g1_i1--LEN=805	2.73	0	-	-	Sample S specific
TRINITY_DN2080_c0_g2_i1--LEN=636	3.3	0	-	-	Sample S specific	Q5ZHN4	NP_500127.2	Caenorhabditis elegans	6239	RP2 RCJMB04_35c24	Protein XRP2	cell morphogenesis [GO:0000902]; post-Golgi vesicle-mediated transport [GO:0006892]	centriole [GO:0005814]; ciliary basal body [GO:0036064]; cilium [GO:0005929]; cytoplasm [GO:0005737]; cytoplasmic vesicle [GO:0031410]; Golgi apparatus [GO:0005794]; nuclear body [GO:0016604]; periciliary membrane compartment [GO:1990075]; plasma membrane [GO:0005886]	GTPase activator activity [GO:0005096]; GTP binding [GO:0005525]; magnesium ion binding [GO:0000287]	gga:418675;
TRINITY_DN2081_c0_g1_i1--LEN=555	179.857	504.733	1.48867	0.126063	BASELINE
TRINITY_DN2089_c0_g1_i1--LEN=862	62.647	114.802	0.873831	0.394559	BASELINE
TRINITY_DN2090_c0_g1_i1--LEN=566	2.29	0	-	-	Sample S specific					-	Trypsin inhibitor (ATI)	-	extracellular region [GO:0005576]	serine-type endopeptidase inhibitor activity [GO:0004867]	-
TRINITY_DN2091_c0_g1_i1--LEN=855	1857.18	4285.28	1.20628	0.0626879	BASELINE	Q78JN3		Mus musculus (Mouse)	10090	B0272.4	Uncharacterized protein B0272.4	-	peroxisome [GO:0005777]	isomerase activity [GO:0016853]	cel:CELE_B0272.4;
TRINITY_DN2091_c0_g1_i2--LEN=943	1552.03	2984.85	0.943505	0.157314	BASELINE					B0272.4	Uncharacterized protein B0272.4	-	peroxisome [GO:0005777]	isomerase activity [GO:0016853]	cel:CELE_B0272.4;
TRINITY_DN2092_c0_g1_i1--LEN=982	620.407	498.795	-0.314768	0.715368	BASELINE	Q10948	XP_003107594.1	Caenorhabditis remanei (Caenorhabditis vulgaris)	31234	B0361.4	Uncharacterized protein B0361.4	-	-	heme binding [GO:0020037]; oxygen binding [GO:0019825]	cel:CELE_B0361.4;
TRINITY_DN2093_c0_g1_i2--LEN=1368	181.878	207.831	0.192439	0.856131	BASELINE	O43934	XP_003103265.1	Caenorhabditis remanei (Caenorhabditis vulgaris)	31234	MFSD11 ET	UNC93-like protein MFSD11 (Major facilitator superfamily domain-containing protein 11) (Protein ET)	-	integral component of membrane [GO:0016021]	-	hsa:79157;
TRINITY_DN2093_c0_g1_i4--LEN=1855	224.317	245.439	0.129827	0.901979	BASELINE	O43934	XP_003103265.1	Caenorhabditis remanei (Caenorhabditis vulgaris)	31234	MFSD11 ET	UNC93-like protein MFSD11 (Major facilitator superfamily domain-containing protein 11) (Protein ET)	-	integral component of membrane [GO:0016021]	-	hsa:79157;
TRINITY_DN2094_c0_g1_i2--LEN=3298	305.151	158.348	-0.94643	0.35429	BASELINE
TRINITY_DN2095_c0_g1_i1--LEN=1421	226.337	39.5869	-2.51538	0.0224533	DOWNREGULATED					POU1	POU domain protein 1 (DjPOU1)	-	nucleus [GO:0005634]	DNA-binding transcription factor activity [GO:0003700]; sequence-specific DNA binding [GO:0043565]	-
TRINITY_DN2095_c0_g1_i3--LEN=1329	244.525	35.6282	-2.77889	0.012722	DOWNREGULATED					pdm2 dim OCT2 pdm-2 POU-28	POU domain protein 2 (Miti-mere) (Pdm-2) (Protein didymous) (dOct2) (dPOU-28) (Fragment)	multicellular organism development [GO:0007275]	nucleus [GO:0005634]	DNA-binding transcription factor activity [GO:0003700]; sequence-specific DNA binding [GO:0043565]	-
TRINITY_DN2096_c0_g1_i2--LEN=1665	198.045	174.182	-0.185231	0.862318	BASELINE	Q20930	NP_505901.2	Caenorhabditis elegans	6239	mig-17 F57B7.4	Metalloprotease mig-17 (EC 3.4.24.-) (Abnormal cell migration protein 17)	gonad morphogenesis [GO:0035262]; protein autoprocessing [GO:0016540]; protein localization [GO:0008104]; regulation of cell migration [GO:0030334]; regulation of distal tip cell migration [GO:1903354]; zymogen activation [GO:0031638]	basement membrane [GO:0005604]; extracellular space [GO:0005615]	metal ion binding [GO:0046872]; metalloendopeptidase activity [GO:0004222]; metallopeptidase activity [GO:0008237]	cel:CELE_F57B7.4;
TRINITY_DN2097_c0_g1_i1--LEN=1251	12709.3	20834.6	0.713102	0.360503	BASELINE
TRINITY_DN2097_c0_g1_i3--LEN=888	12715.3	20895.9	0.716656	0.358361	BASELINE
TRINITY_DN2097_c0_g1_i4--LEN=597	36.3757	31.6695	-0.199878	0.835476	BASELINE
TRINITY_DN2097_c0_g2_i1--LEN=559	119.231	114.802	-0.0546153	0.967069	BASELINE		XP_013303946.1	Necator americanus (Human hookworm)	51031
TRINITY_DN2097_c0_g2_i2--LEN=1081	416.299	419.621	0.0114667	0.992968	BASELINE		XP_013303946.1	Necator americanus (Human hookworm)	51031
TRINITY_DN2098_c0_g1_i2--LEN=1339	131.357	199.914	0.60589	0.563102	BASELINE	Q944L7	XP_002644424.1	Caenorhabditis briggsae	6238	SLP2 At1g18480 F15H18.29 F15H18.4	Shewanella-like protein phosphatase 2 (AtSLP2) (EC 3.1.-.-)	-	cytosol [GO:0005829]	manganese ion binding [GO:0030145]; phosphatase activity [GO:0016791]; phosphoprotein phosphatase activity [GO:0004721]	ath:AT1G18480;
TRINITY_DN2099_c0_g1_i1--LEN=580	1.92	0	-	-	Sample S specific					ZK512.8	Uncharacterized protein ZK512.8	-	-	-	cel:CELE_ZK512.8;
TRINITY_DN2100_c0_g1_i1--LEN=887	2.67	0.69	-	-	BASELINE	Q626H5	XP_003093109.1	Caenorhabditis remanei (Caenorhabditis vulgaris)	31234	plx-2 CBG00979	Plexin-2	negative regulation of cell adhesion [GO:0007162]; positive regulation of axonogenesis [GO:0050772]; regulation of cell migration [GO:0030334]; regulation of cell shape [GO:0008360]; regulation of GTPase activity [GO:0043087]; semaphorin-plexin signaling pathway involved in axon guidance [GO:1902287]; sensory neuron axon guidance [GO:0097374]	integral component of plasma membrane [GO:0005887]; semaphorin receptor complex [GO:0002116]	semaphorin receptor activity [GO:0017154]	cbr:CBG00979;
TRINITY_DN2101_c0_g1_i1--LEN=886	8.47	0	-	-	Sample S specific		XP_013300253.1	Necator americanus (Human hookworm)	51031
TRINITY_DN2101_c0_g2_i1--LEN=1101	1715.72	1221.26	-0.490447	0.487048	BASELINE		XP_013300253.1	Necator americanus (Human hookworm)	51031
TRINITY_DN2102_c0_g1_i1--LEN=3376	889.183	859.036	-0.0497617	0.950416	BASELINE					ZFAND1	AN1-type zinc finger protein 1 (Zinc finger AN1-type-containing protein 1)	cellular response to arsenite ion [GO:1903843]; positive regulation of intracellular protein transport [GO:0090316]; stress granule disassembly [GO:0035617]	cytoplasmic stress granule [GO:0010494]	proteasome binding [GO:0070628]; zinc ion binding [GO:0008270]	hsa:79752;
TRINITY_DN2102_c0_g1_i2--LEN=1588	468.842	696.73	0.571497	0.503671	BASELINE					ZFAND1	AN1-type zinc finger protein 1 (Zinc finger AN1-type-containing protein 1)	cellular response to arsenite ion [GO:1903843]; positive regulation of intracellular protein transport [GO:0090316]; stress granule disassembly [GO:0035617]	cytoplasmic stress granule [GO:0010494]	proteasome binding [GO:0070628]; zinc ion binding [GO:0008270]	hsa:79752;
TRINITY_DN2104_c0_g1_i1--LEN=693	34.3548	122.719	1.83678	0.0743371	BASELINE	Q84WJ9	XP_002630524.1	Caenorhabditis briggsae	6238	At5g19680	Protein phosphatase 1 regulatory inhibitor subunit PPP1R7 homolog	-	cytoplasm [GO:0005737]	protein kinase binding [GO:0019901]; protein phosphatase inhibitor activity [GO:0004864]	ath:AT5G19680;	K17550	PPP1R7, SDS22 - protein phosphatase 1 regulatory subunit 7
TRINITY_DN2104_c0_g1_i2--LEN=1055	147.524	273.15	0.888747	0.388701	BASELINE	Q84WJ9	XP_003102516.1	Caenorhabditis remanei (Caenorhabditis vulgaris)	31234	At5g19680	Protein phosphatase 1 regulatory inhibitor subunit PPP1R7 homolog	-	cytoplasm [GO:0005737]	protein kinase binding [GO:0019901]; protein phosphatase inhibitor activity [GO:0004864]	ath:AT5G19680;	K17550	PPP1R7, SDS22 - protein phosphatase 1 regulatory subunit 7
TRINITY_DN2104_c0_g2_i1--LEN=656	3.14	0	-	-	Sample S specific	Q84WJ9	XP_003102516.1	Caenorhabditis remanei (Caenorhabditis vulgaris)	31234	At5g19680	Protein phosphatase 1 regulatory inhibitor subunit PPP1R7 homolog	-	cytoplasm [GO:0005737]	protein kinase binding [GO:0019901]; protein phosphatase inhibitor activity [GO:0004864]	ath:AT5G19680;
TRINITY_DN2105_c0_g1_i1--LEN=1150	335.464	176.162	-0.929259	0.357493	BASELINE		NP_508469.2	Caenorhabditis elegans	6239
TRINITY_DN2106_c0_g1_i2--LEN=646	143.482	69.2771	-1.05042	0.314493	BASELINE					cal-1 cmd-1 C13C12.1	Calmodulin-like protein	calcium-mediated signaling [GO:0019722]	-	calcium ion binding [GO:0005509]	-
TRINITY_DN2106_c0_g2_i1--LEN=579	5.78	0	-	-	Sample S specific	P02594		Electrophorus electricus (Electric eel) (Gymnotus electricus)	8005	CMD1	Calmodulin (CaM)	calcium-mediated signaling [GO:0019722]	-	calcium ion binding [GO:0005509]	-	K02183	CALM - calmodulin
TRINITY_DN2109_c0_g1_i1--LEN=1259	2.05	0.54	-	-	BASELINE					mnm-2 C10A4.8	Zinc finger protein mnm-2	positive regulation of axon guidance [GO:1902669]	nucleus [GO:0005634]	metal ion binding [GO:0046872]; nucleic acid binding [GO:0003676]	cel:CELE_C10A4.8;
TRINITY_DN2109_c0_g1_i2--LEN=1025	2.23	0.5	-	-	BASELINE					mnm-2 C10A4.8	Zinc finger protein mnm-2	positive regulation of axon guidance [GO:1902669]	nucleus [GO:0005634]	metal ion binding [GO:0046872]; nucleic acid binding [GO:0003676]	cel:CELE_C10A4.8;
TRINITY_DN211_c0_g1_i1--LEN=1306	125.294	47.5043	-1.39919	0.174114	BASELINE					rplE rpl5 AM1_4708	50S ribosomal protein L5	translation [GO:0006412]	ribosome [GO:0005840]	rRNA binding [GO:0019843]; structural constituent of ribosome [GO:0003735]; tRNA binding [GO:0000049]	amr:AM1_4708;	K02894	RP-L23e, RPL23 - large subunit ribosomal protein L23e
TRINITY_DN2110_c0_g1_i1--LEN=528	220.275	89.0705	-1.30628	0.216386	BASELINE
TRINITY_DN2111_c0_g1_i1--LEN=1793	1109.46	853.098	-0.379072	0.617475	BASELINE
TRINITY_DN2111_c0_g2_i1--LEN=1323	7.21	0	-	-	Sample S specific		XP_003106301.1	Caenorhabditis remanei (Caenorhabditis vulgaris)	31234
TRINITY_DN2112_c0_g1_i1--LEN=888	414.278	283.046	-0.549562	0.565254	BASELINE
TRINITY_DN2112_c0_g1_i2--LEN=651	491.071	372.117	-0.400177	0.660847	BASELINE
TRINITY_DN2113_c0_g1_i2--LEN=658	198.045	259.294	0.38876	0.704518	BASELINE
TRINITY_DN2113_c0_g2_i2--LEN=734	5.01	0	-	-	Sample S specific
TRINITY_DN2114_c0_g1_i1--LEN=667	250.588	110.843	-1.17679	0.261049	BASELINE		XP_013305703.1	Necator americanus (Human hookworm)	51031
TRINITY_DN2114_c0_g2_i1--LEN=716	9.13	0	-	-	Sample S specific		XP_013305703.1	Necator americanus (Human hookworm)	51031
TRINITY_DN2116_c0_g1_i2--LEN=533	86.8974	85.1119	-0.0299532	0.989409	BASELINE		XP_003113043.1	Caenorhabditis remanei (Caenorhabditis vulgaris)	31234
TRINITY_DN2117_c0_g1_i1--LEN=1025	8.5	0	-	-	Sample S specific	Q17QK8	XP_013304661.1	Necator americanus (Human hookworm)	51031	SPR	Sepiapterin reductase (SPR) (EC 1.1.1.153)	tetrahydrobiopterin biosynthetic process [GO:0006729]	cytoplasm [GO:0005737]	sepiapterin reductase activity [GO:0004757]	bta:533836;	K00072	Synthesis and degradation of ketone bodies
TRINITY_DN2117_c0_g1_i2--LEN=587	1.26	0	-	-	Sample S specific	Q17QK8	XP_013304661.1	Necator americanus (Human hookworm)	51031	SPR	Sepiapterin reductase (SPR) (EC 1.1.1.153)	tetrahydrobiopterin biosynthetic process [GO:0006729]	cytoplasm [GO:0005737]	sepiapterin reductase activity [GO:0004757]	bta:533836;
TRINITY_DN2118_c0_g1_i1--LEN=657	18.26	0	-	-	Sample S specific	Q17603	XP_003099146.1	Caenorhabditis remanei (Caenorhabditis vulgaris)	31234	asfl-1 C03D6.5	Probable histone chaperone asf-1-like protein (Anti-silencing function protein 1-like)	DNA replication [GO:0006260]; histone acetylation [GO:0016573]; nucleosome assembly [GO:0006334]; nucleosome disassembly [GO:0006337]; oogenesis [GO:0048477]; regulation of brood size [GO:0060378]; spermatogenesis [GO:0007283]	nucleus [GO:0005634]	histone binding [GO:0042393]	cel:CELE_C03D6.5;	K10753	ASF1 - histone chaperone ASF1
TRINITY_DN2118_c0_g2_i1--LEN=1089	1022.56	3341.14	1.70815	0.0123589	BASELINE	Q17603	XP_003099146.1	Caenorhabditis remanei (Caenorhabditis vulgaris)	31234	asfl-1 C03D6.5	Probable histone chaperone asf-1-like protein (Anti-silencing function protein 1-like)	DNA replication [GO:0006260]; histone acetylation [GO:0016573]; nucleosome assembly [GO:0006334]; nucleosome disassembly [GO:0006337]; oogenesis [GO:0048477]; regulation of brood size [GO:0060378]; spermatogenesis [GO:0007283]	nucleus [GO:0005634]	histone binding [GO:0042393]	cel:CELE_C03D6.5;	K10753	ASF1 - histone chaperone ASF1
TRINITY_DN2119_c0_g1_i2--LEN=1350	92.96	69.2771	-0.424232	0.680311	BASELINE		NP_871699.1	Caenorhabditis elegans	6239
TRINITY_DN212_c0_g1_i1--LEN=579	1.38	0.44	-	-	BASELINE	Q8UUR3	XP_013290814.1	Necator americanus (Human hookworm)	51031	cygb1 cygb cygb-1 zgc:109806	Cytoglobin-1	response to cadmium ion [GO:0046686]	cytoplasm [GO:0005737]	heme binding [GO:0020037]; iron ion binding [GO:0005506]; nitrite reductase activity [GO:0098809]; oxygen binding [GO:0019825]; oxygen carrier activity [GO:0005344]	dre:246090;
TRINITY_DN2121_c0_g1_i1--LEN=1637	202.087	201.893	-0.00138407	1	BASELINE	Q9U358		Caenorhabditis elegans	6239	ACC2 At1g36180 F15C21.2	Acetyl-CoA carboxylase 2 (EC 6.4.1.2) [Includes: Biotin carboxylase (EC 6.3.4.14)]	fatty acid biosynthetic process [GO:0006633]; malonyl-CoA biosynthetic process [GO:2001295]	cytosol [GO:0005829]	acetyl-CoA carboxylase activity [GO:0003989]; ATP binding [GO:0005524]; biotin carboxylase activity [GO:0004075]; metal ion binding [GO:0046872]	ath:AT1G36180;
TRINITY_DN2122_c0_g1_i2--LEN=684	234.421	158.348	-0.566006	0.585077	BASELINE
TRINITY_DN2123_c0_g1_i1--LEN=1012	62.647	33.6489	-0.896687	0.321865	BASELINE	O94778	XP_003110021.1	Caenorhabditis remanei (Caenorhabditis vulgaris)	31234	AQP8	Aquaporin-8 (AQP-8)	cellular response to cAMP [GO:0071320]; water transport [GO:0006833]	apical part of cell [GO:0045177]; integral component of plasma membrane [GO:0005887]; mitochondrial membrane [GO:0031966]; plasma membrane [GO:0005886]	water channel activity [GO:0015250]	hsa:343;
TRINITY_DN2125_c0_g1_i1--LEN=690	44.4591	25.7315	-0.788945	0.335684	BASELINE
TRINITY_DN2126_c0_g1_i1--LEN=725	606.261	2296.04	1.92114	0.00841799	BASELINE	Q29RM3	NP_499756.3	Caenorhabditis elegans	6239	REEP5	Receptor expression-enhancing protein 5	-	endoplasmic reticulum tubular network [GO:0071782]; integral component of membrane [GO:0016021]	-	bta:617543;	K17279	REEP5_6 - receptor expression-enhancing protein 5/6
TRINITY_DN2127_c0_g1_i1--LEN=592	650.72	120.74	-2.43013	0.0130657	DOWNREGULATED
TRINITY_DN2128_c0_g1_i2--LEN=938	624.449	1068.85	0.775399	0.323702	BASELINE		XP_003089572.1	Caenorhabditis remanei (Caenorhabditis vulgaris)	31234
TRINITY_DN2128_c0_g2_i1--LEN=960	1711.68	2881.93	0.751623	0.25779	BASELINE					COA4 CHCHD8 E2IG2	Cytochrome c oxidase assembly factor 4 homolog, mitochondrial (Coiled-coil-helix-coiled-coil-helix domain-containing protein 8) (E2-induced gene 2 protein)	mitochondrial respiratory chain complex IV assembly [GO:0033617]	mitochondrial intermembrane space [GO:0005758]; mitochondrion [GO:0005739]	-	hsa:51287;
TRINITY_DN213_c0_g1_i1--LEN=647	2.41	0	-	-	Sample S specific		NP_001033345.1	Caenorhabditis elegans	6239
TRINITY_DN2130_c0_g1_i2--LEN=575	0.89	0	-	-	Sample S specific					MOB1A At5g45550 MFC19.22	MOB kinase activator-like 1A (Mob1 homolog 1A) (Mps one binder kinase activator-like 1A)	auxin-activated signaling pathway [GO:0009734]; cell division [GO:0051301]; cell population proliferation [GO:0008283]; embryo sac development [GO:0009553]; gametophyte development [GO:0048229]; megasporogenesis [GO:0009554]; microsporogenesis [GO:0009556]; organ growth [GO:0035265]; root development [GO:0048364]; root meristem growth [GO:0010449]	cytoplasm [GO:0005737]; early endosome [GO:0005769]; nucleus [GO:0005634]; plant-type vacuole membrane [GO:0009705]; plasma membrane [GO:0005886]; trans-Golgi network [GO:0005802]	metal ion binding [GO:0046872]	ath:AT5G45550;
TRINITY_DN2130_c0_g1_i4--LEN=962	9.24	0	-	-	Sample S specific					MOB1B At4g19045 F13C5.220 T18B16.1	MOB kinase activator-like 1B (Mob1 homolog 1B) (Mps one binder kinase activator-like 1B)	-	-	metal ion binding [GO:0046872]	ath:AT4G19045;	K06685	MOB1, Mats - MOB kinase activator 1
TRINITY_DN2133_c0_g1_i1--LEN=1675	1515.65	948.106	-0.676818	0.352944	BASELINE
TRINITY_DN2133_c0_g1_i2--LEN=1583	1446.94	997.59	-0.536489	0.461617	BASELINE		XP_003106783.1	Caenorhabditis remanei (Caenorhabditis vulgaris)	31234
TRINITY_DN2133_c0_g1_i3--LEN=1532	1459.07	977.797	-0.577441	0.428536	BASELINE		XP_003106783.1	Caenorhabditis remanei (Caenorhabditis vulgaris)	31234
TRINITY_DN2134_c0_g1_i2--LEN=1240	70.7305	150.43	1.08869	0.298697	BASELINE	Q08DW9	NP_505054.1	Caenorhabditis elegans	6239	ABHD12	Lysophosphatidylserine lipase ABHD12 (EC 3.1.-.-) (2-arachidonoylglycerol hydrolase ABHD12) (Abhydrolase domain-containing protein 12) (Monoacylglycerol lipase ABHD12) (EC 3.1.1.23) (Oxidized phosphatidylserine lipase ABHD12) (EC 3.1.-.-)	acylglycerol catabolic process [GO:0046464]; monoacylglycerol catabolic process [GO:0052651]; phosphatidylserine catabolic process [GO:0006660]; phospholipid catabolic process [GO:0009395]	endoplasmic reticulum membrane [GO:0005789]; integral component of membrane [GO:0016021]	acylglycerol lipase activity [GO:0047372]; lysophospholipase activity [GO:0004622]; phospholipase activity [GO:0004620]	bta:768242;
TRINITY_DN2136_c0_g1_i2--LEN=848	202.087	130.637	-0.629415	0.547825	BASELINE
TRINITY_DN2137_c0_g1_i2--LEN=1177	5.24	0	-	-	Sample S specific	Q8N413	XP_002636661.1	Caenorhabditis briggsae	6238	SLC25A45	Solute carrier family 25 member 45	acyl carnitine transport [GO:0006844]	integral component of membrane [GO:0016021]; mitochondrial inner membrane [GO:0005743]	acyl carnitine transmembrane transporter activity [GO:0015227]	hsa:283130;
TRINITY_DN2138_c0_g1_i1--LEN=1105	563.823	1096.56	0.959668	0.225265	BASELINE					wrt-5 W03D2.5	Warthog protein 5	cell communication [GO:0007154]; multicellular organism development [GO:0007275]	extracellular region [GO:0005576]	signaling receptor binding [GO:0005102]	cel:CELE_W03D2.5;
TRINITY_DN2138_c0_g2_i1--LEN=902	6.64	0	-	-	Sample S specific					wrt-5 W03D2.5	Warthog protein 5	cell communication [GO:0007154]; multicellular organism development [GO:0007275]	extracellular region [GO:0005576]	signaling receptor binding [GO:0005102]	cel:CELE_W03D2.5;
TRINITY_DN2139_c0_g1_i3--LEN=1279	204.108	83.1325	-1.29585	0.22054	BASELINE
TRINITY_DN2139_c0_g2_i1--LEN=953	2.56	0	-	-	Sample S specific		XP_002633119.1	Caenorhabditis briggsae	6238
TRINITY_DN214_c0_g1_i1--LEN=967	1046.81	1427.11	0.447094	0.538494	BASELINE					D2005.3	Uncharacterized protein D2005.3	-	cytosol [GO:0005829]; nucleus [GO:0005634]	DNA binding [GO:0003677]	cel:CELE_D2005.3;	K06875	PDCD5, TFAR19 - programmed cell death protein 5
TRINITY_DN2140_c0_g1_i1--LEN=2039	941.725	435.456	-1.11278	0.179379	BASELINE		XP_003117168.1	Caenorhabditis remanei (Caenorhabditis vulgaris)	31234
TRINITY_DN2140_c0_g2_i1--LEN=1005	2.57	0	-	-	Sample S specific
TRINITY_DN2141_c0_g1_i1--LEN=1101	18.13	0.06	-	-	BASELINE					SRRM2 KIAA0324 SRL300 SRM300 HSPC075	Serine/arginine repetitive matrix protein 2 (300 kDa nuclear matrix antigen) (Serine/arginine-rich splicing factor-related nuclear matrix protein of 300 kDa) (SR-related nuclear matrix protein of 300 kDa) (Ser/Arg-related nuclear matrix protein of 300 kDa) (Splicing coactivator subunit SRm300) (Tax-responsive enhancer element-binding protein 803) (TaxREB803)	mRNA splicing, via spliceosome [GO:0000398]	Cajal body [GO:0015030]; catalytic step 2 spliceosome [GO:0071013]; nuclear speck [GO:0016607]; nucleoplasm [GO:0005654]; nucleus [GO:0005634]; U2-type catalytic step 2 spliceosome [GO:0071007]; U2-type precatalytic spliceosome [GO:0071005]	C2H2 zinc finger domain binding [GO:0070742]; mRNA binding [GO:0003729]; protein N-terminus binding [GO:0047485]; RNA binding [GO:0003723]	hsa:23524;	K13172	SRRM2, SRM300 - serine/arginine repetitive matrix protein 2
TRINITY_DN2141_c0_g1_i2--LEN=513	10.81	0	-	-	Sample S specific
TRINITY_DN2142_c0_g1_i1--LEN=564	24.2504	23.7521	-0.0299532	1	BASELINE	A0LU51	XP_013298839.1	Necator americanus (Human hookworm)	51031	prcA Acel_1189	Proteasome subunit alpha (EC 3.4.25.1) (20S proteasome alpha subunit) (Proteasome core protein PrcA)	modification-dependent protein catabolic process [GO:0019941]; proteasomal protein catabolic process [GO:0010498]	cytoplasm [GO:0005737]; proteasome core complex, alpha-subunit complex [GO:0019773]	threonine-type endopeptidase activity [GO:0004298]	ace:Acel_1189;
TRINITY_DN2144_c0_g1_i1--LEN=973	3.19	0	-	-	Sample S specific					MALRD1 C10orf112 DIET1	MAM and LDL-receptor class A domain-containing protein 1	cholesterol homeostasis [GO:0042632]; negative regulation of bile acid biosynthetic process [GO:0070858]	cytoplasmic vesicle membrane [GO:0030659]; Golgi apparatus [GO:0005794]; integral component of membrane [GO:0016021]	-	hsa:340895;
TRINITY_DN2145_c0_g1_i1--LEN=514	2.38	0	-	-	Sample S specific
TRINITY_DN2146_c0_g1_i1--LEN=589	20.2087	25.7315	0.348558	0.652544	BASELINE	P42169	XP_002630518.1	Caenorhabditis briggsae	6238	C03C10.2	Putative casein kinase I C03C10.2 (EC 2.7.11.1)	peptidyl-serine phosphorylation [GO:0018105]	cytoplasm [GO:0005737]; nucleus [GO:0005634]	ATP binding [GO:0005524]; protein serine/threonine kinase activity [GO:0004674]	cel:CELE_C03C10.2;
TRINITY_DN2146_c0_g2_i1--LEN=680	0.64	1.09	-	-	BASELINE					C03C10.2	Putative casein kinase I C03C10.2 (EC 2.7.11.1)	peptidyl-serine phosphorylation [GO:0018105]	cytoplasm [GO:0005737]; nucleus [GO:0005634]	ATP binding [GO:0005524]; protein serine/threonine kinase activity [GO:0004674]	cel:CELE_C03C10.2;
TRINITY_DN2146_c0_g2_i2--LEN=556	0	1.79	-	-	Sample A specific	P42169	XP_003113726.1	Caenorhabditis remanei (Caenorhabditis vulgaris)	31234	C03C10.2	Putative casein kinase I C03C10.2 (EC 2.7.11.1)	peptidyl-serine phosphorylation [GO:0018105]	cytoplasm [GO:0005737]; nucleus [GO:0005634]	ATP binding [GO:0005524]; protein serine/threonine kinase activity [GO:0004674]	cel:CELE_C03C10.2;
TRINITY_DN2147_c0_g1_i1--LEN=512	32.3339	15.8348	-1.02995	0.143667	BASELINE		NP_492349.1	Caenorhabditis elegans	6239
TRINITY_DN2148_c0_g1_i2--LEN=869	713.367	1484.51	1.05727	0.157587	BASELINE					F44E2.6	Uncharacterized protein F44E2.6	protein repair [GO:0030091]; response to oxidative stress [GO:0006979]	-	metal ion binding [GO:0046872]; peptide-methionine (R)-S-oxide reductase activity [GO:0033743]	cel:CELE_F44E2.6;
TRINITY_DN2150_c0_g1_i1--LEN=751	2.56	0	-	-	Sample S specific	P27674	XP_013300911.1	Necator americanus (Human hookworm)	51031	SLC2A1 GLUT1	Solute carrier family 2, facilitated glucose transporter member 1 (Glucose transporter type 1, erythrocyte/brain) (GLUT-1)	cellular response to glucose starvation [GO:0042149]; glucose import [GO:0046323]; glucose transmembrane transport [GO:1904659]; protein-containing complex assembly [GO:0065003]	apical plasma membrane [GO:0016324]; basolateral plasma membrane [GO:0016323]; cortical actin cytoskeleton [GO:0030864]; cytosol [GO:0005829]; female pronucleus [GO:0001939]; integral component of plasma membrane [GO:0005887]; membrane raft [GO:0045121]; midbody [GO:0030496]; plasma membrane [GO:0005886]; vesicle [GO:0031982]	dehydroascorbic acid transmembrane transporter activity [GO:0033300]; D-glucose transmembrane transporter activity [GO:0055056]; glucose transmembrane transporter activity [GO:0005355]; identical protein binding [GO:0042802]; protein self-association [GO:0043621]	bta:282356;
TRINITY_DN2150_c0_g2_i1--LEN=1518	165.711	290.964	0.812167	0.426837	BASELINE	P27674	XP_002636929.1	Caenorhabditis briggsae	6238	SLC2A1 GLUT1	Solute carrier family 2, facilitated glucose transporter member 1 (Glucose transporter type 1, erythrocyte/brain) (GLUT-1)	cellular response to glucose starvation [GO:0042149]; glucose import [GO:0046323]; glucose transmembrane transport [GO:1904659]; protein-containing complex assembly [GO:0065003]	apical plasma membrane [GO:0016324]; basolateral plasma membrane [GO:0016323]; cortical actin cytoskeleton [GO:0030864]; cytosol [GO:0005829]; female pronucleus [GO:0001939]; integral component of plasma membrane [GO:0005887]; membrane raft [GO:0045121]; midbody [GO:0030496]; plasma membrane [GO:0005886]; vesicle [GO:0031982]	dehydroascorbic acid transmembrane transporter activity [GO:0033300]; D-glucose transmembrane transporter activity [GO:0055056]; glucose transmembrane transporter activity [GO:0005355]; identical protein binding [GO:0042802]; protein self-association [GO:0043621]	bta:282356;
TRINITY_DN2151_c0_g1_i1--LEN=603	2.24	0	-	-	Sample S specific
TRINITY_DN2151_c0_g1_i3--LEN=765	2.99	0	-	-	Sample S specific		XP_003095933.1	Caenorhabditis remanei (Caenorhabditis vulgaris)	31234
TRINITY_DN2152_c1_g1_i1--LEN=664	1.87	0.94	-	-	BASELINE	P22454		Caenorhabditis elegans	6239	gpa-3 CBG19263	Guanine nucleotide-binding protein alpha-3 subunit	adenylate cyclase-modulating G protein-coupled receptor signaling pathway [GO:0007188]	heterotrimeric G-protein complex [GO:0005834]	G-protein beta/gamma-subunit complex binding [GO:0031683]; G protein-coupled receptor binding [GO:0001664]; GTPase activity [GO:0003924]; GTP binding [GO:0005525]; metal ion binding [GO:0046872]	cbr:CBG19263;
TRINITY_DN2153_c0_g1_i2--LEN=974	101.044	193.976	0.9409	0.37104	BASELINE
TRINITY_DN2153_c0_g1_i4--LEN=692	50.5218	35.6282	-0.503884	0.57325	BASELINE
TRINITY_DN2153_c0_g1_i6--LEN=917	121.252	292.943	1.27261	0.220557	BASELINE
TRINITY_DN2154_c0_g1_i1--LEN=1315	2.26	0	-	-	Sample S specific		NP_001254125.1	Caenorhabditis elegans	6239
TRINITY_DN2155_c0_g1_i1--LEN=1131	82.8557	39.5869	-1.06558	0.268586	BASELINE		NP_494751.1	Caenorhabditis elegans	6239
TRINITY_DN2156_c0_g1_i1--LEN=1108	1543.94	11286.2	2.86987	3.86337e-05	UPREGULATED	Q9XV46	XP_003110424.1	Caenorhabditis remanei (Caenorhabditis vulgaris)	31234	moe-3 F32A11.6	CCCH-type zinc finger protein moe-3 (Maturation oocyte expansion protein 3)	-	cytosol [GO:0005829]	metal ion binding [GO:0046872]; mRNA 3'-UTR binding [GO:0003730]	cel:CELE_F32A11.6;	K18753	ZFP36L - butyrate response factor
TRINITY_DN2156_c0_g1_i2--LEN=1189	1105.42	7859.98	2.82994	2.84406e-05	UPREGULATED	Q9XV46	XP_003110424.1	Caenorhabditis remanei (Caenorhabditis vulgaris)	31234	moe-3 F32A11.6	CCCH-type zinc finger protein moe-3 (Maturation oocyte expansion protein 3)	-	cytosol [GO:0005829]	metal ion binding [GO:0046872]; mRNA 3'-UTR binding [GO:0003730]	cel:CELE_F32A11.6;
TRINITY_DN2157_c0_g1_i2--LEN=1481	6.49	0	-	-	Sample S specific	Q9C578	XP_013308504.1	Necator americanus (Human hookworm)	51031	At5g22100 T6G21.20	Probable RNA 3'-terminal phosphate cyclase-like protein	ribosome biogenesis [GO:0042254]; RNA processing [GO:0006396]	nucleolus [GO:0005730]	endoribonuclease activity [GO:0004521]	ath:AT5G22100;	K11108	RCL1 - RNA 3'-terminal phosphate cyclase-like protein
TRINITY_DN2157_c0_g2_i1--LEN=1594	1004.37	1886.32	0.909277	0.200953	BASELINE	Q9C578	XP_013308504.1	Necator americanus (Human hookworm)	51031	At5g22100 T6G21.20	Probable RNA 3'-terminal phosphate cyclase-like protein	ribosome biogenesis [GO:0042254]; RNA processing [GO:0006396]	nucleolus [GO:0005730]	endoribonuclease activity [GO:0004521]	ath:AT5G22100;	K11108	RCL1 - RNA 3'-terminal phosphate cyclase-like protein
TRINITY_DN2159_c0_g1_i1--LEN=656	19.76	0	-	-	Sample S specific
TRINITY_DN2159_c0_g2_i1--LEN=647	2.98	0	-	-	Sample S specific
TRINITY_DN2160_c0_g1_i1--LEN=1244	1028.62	1771.51	0.784269	0.271684	BASELINE					SRP14 At2g43640 F18O19.25	Signal recognition particle 14 kDa protein (SRP14)	protein targeting to ER [GO:0045047]; SRP-dependent cotranslational protein targeting to membrane [GO:0006614]	cytosol [GO:0005829]; signal recognition particle, endoplasmic reticulum targeting [GO:0005786]	7S RNA binding [GO:0008312]; endoplasmic reticulum signal peptide binding [GO:0030942]	ath:AT2G43640;	K03104	SRP14 - signal recognition particle subunit SRP14
TRINITY_DN2160_c0_g1_i4--LEN=992	1242.84	2189.16	0.81674	0.237072	BASELINE					SRP14 At2g43640 F18O19.25	Signal recognition particle 14 kDa protein (SRP14)	protein targeting to ER [GO:0045047]; SRP-dependent cotranslational protein targeting to membrane [GO:0006614]	cytosol [GO:0005829]; signal recognition particle, endoplasmic reticulum targeting [GO:0005786]	7S RNA binding [GO:0008312]; endoplasmic reticulum signal peptide binding [GO:0030942]	ath:AT2G43640;	K03104	SRP14 - signal recognition particle subunit SRP14
TRINITY_DN2160_c0_g1_i6--LEN=1324	1327.71	2256.45	0.765115	0.264612	BASELINE					SRP14 At2g43640 F18O19.25	Signal recognition particle 14 kDa protein (SRP14)	protein targeting to ER [GO:0045047]; SRP-dependent cotranslational protein targeting to membrane [GO:0006614]	cytosol [GO:0005829]; signal recognition particle, endoplasmic reticulum targeting [GO:0005786]	7S RNA binding [GO:0008312]; endoplasmic reticulum signal peptide binding [GO:0030942]	ath:AT2G43640;	K03104	SRP14 - signal recognition particle subunit SRP14
TRINITY_DN2161_c0_g1_i1--LEN=1206	3.44	0.97	-	-	BASELINE	P25103		Homo sapiens (Human)	9606	tkr-1 C38C10.1	Probable G-protein coupled receptor tkr-1 (Tachykinin receptor family protein 1)	-	integral component of membrane [GO:0016021]; plasma membrane [GO:0005886]	tachykinin receptor activity [GO:0004995]	cel:CELE_C38C10.1;
TRINITY_DN2162_c0_g1_i1--LEN=548	0	1.94	-	-	Sample A specific
TRINITY_DN2163_c0_g1_i1--LEN=1074	1459.07	3333.22	1.19187	0.0735561	BASELINE
TRINITY_DN2164_c0_g1_i1--LEN=526	40.4174	33.6489	-0.264418	0.774157	BASELINE
TRINITY_DN2165_c0_g1_i1--LEN=521	2.99	0	-	-	Sample S specific
TRINITY_DN2165_c0_g2_i1--LEN=584	3.66	0.58	-	-	BASELINE	E7EAU8	NP_509897.3	Caenorhabditis elegans	6239	gcy-9 ZK455.2	Receptor-type guanylate cyclase gcy-9 (EC 4.6.1.2)	calcium-mediated signaling [GO:0019722]; cellular response to acidic pH [GO:0071468]; cGMP biosynthetic process [GO:0006182]; detection of carbon dioxide [GO:0003031]; detection of chemical stimulus involved in sensory perception [GO:0050907]; positive regulation of exocytosis [GO:0045921]; positive regulation of neuronal action potential [GO:1904457]; receptor guanylyl cyclase signaling pathway …	integral component of membrane [GO:0016021]; neuronal cell body [GO:0043025]; non-motile cilium [GO:0097730]; plasma membrane [GO:0005886]	ATP binding [GO:0005524]; GTP binding [GO:0005525]; guanylate cyclase activity [GO:0004383]; metal ion binding [GO:0046872]; peptide receptor activity [GO:0001653]; protein kinase activity [GO:0004672]	cel:CELE_ZK455.2;
TRINITY_DN2165_c0_g3_i1--LEN=577	3.46	0.15	-	-	BASELINE	E7EAU8	XP_013300923.1	Necator americanus (Human hookworm)	51031	gcy-9 ZK455.2	Receptor-type guanylate cyclase gcy-9 (EC 4.6.1.2)	calcium-mediated signaling [GO:0019722]; cellular response to acidic pH [GO:0071468]; cGMP biosynthetic process [GO:0006182]; detection of carbon dioxide [GO:0003031]; detection of chemical stimulus involved in sensory perception [GO:0050907]; positive regulation of exocytosis [GO:0045921]; positive regulation of neuronal action potential [GO:1904457]; receptor guanylyl cyclase signaling pathway …	integral component of membrane [GO:0016021]; neuronal cell body [GO:0043025]; non-motile cilium [GO:0097730]; plasma membrane [GO:0005886]	ATP binding [GO:0005524]; GTP binding [GO:0005525]; guanylate cyclase activity [GO:0004383]; metal ion binding [GO:0046872]; peptide receptor activity [GO:0001653]; protein kinase activity [GO:0004672]	cel:CELE_ZK455.2;
TRINITY_DN2166_c0_g1_i1--LEN=823	71.68	0.17	-	-	BASELINE	Q8HXP3		Macaca fascicularis (Crab-eating macaque) (Cynomolgus monkey)	9541	MSD1 MEE3 SODA At3g10920 F9F8.26	Superoxide dismutase [Mn] 1, mitochondrial (EC 1.15.1.1) (Protein MANGANESE SUPEROXIDE DISMUTASE 1) (AtMSD1) (Protein MATERNAL EFFECT EMBRYO ARREST 33)	defense response to bacterium [GO:0042742]; embryo development ending in seed dormancy [GO:0009793]; response to zinc ion [GO:0010043]	cytosol [GO:0005829]; mitochondrial matrix [GO:0005759]; mitochondrion [GO:0005739]	copper ion binding [GO:0005507]; manganese ion binding [GO:0030145]; metal ion binding [GO:0046872]; superoxide dismutase activity [GO:0004784]	ath:AT3G10920;	K04564	SOD2 - superoxide dismutase, Fe-Mn family [EC:1.15.1.1]
TRINITY_DN2166_c0_g2_i1--LEN=1388	3714.36	7125.64	0.939907	0.14495	BASELINE					MSD1 MEE3 SODA At3g10920 F9F8.26	Superoxide dismutase [Mn] 1, mitochondrial (EC 1.15.1.1) (Protein MANGANESE SUPEROXIDE DISMUTASE 1) (AtMSD1) (Protein MATERNAL EFFECT EMBRYO ARREST 33)	defense response to bacterium [GO:0042742]; embryo development ending in seed dormancy [GO:0009793]; response to zinc ion [GO:0010043]	cytosol [GO:0005829]; mitochondrial matrix [GO:0005759]; mitochondrion [GO:0005739]	copper ion binding [GO:0005507]; manganese ion binding [GO:0030145]; metal ion binding [GO:0046872]; superoxide dismutase activity [GO:0004784]	ath:AT3G10920;
TRINITY_DN2167_c0_g1_i1--LEN=959	4969.32	10154	1.03093	0.124615	BASELINE					RMDN1 FAM82B	Regulator of microtubule dynamics protein 1 (RMD-1) (Protein FAM82B)	-	cytoplasm [GO:0005737]; microtubule [GO:0005874]; spindle pole [GO:0000922]	-	bta:513788;
TRINITY_DN2168_c0_g1_i1--LEN=1136	3.22	0	-	-	Sample S specific	Q2HJH3	XP_002637502.1	Caenorhabditis briggsae	6238	-	Ester hydrolase C11orf54 homolog (EC 3.1.-.-)	-	nuclear body [GO:0016604]	hydrolase activity, acting on ester bonds [GO:0016788]; zinc ion binding [GO:0008270]	bta:530784;
TRINITY_DN2168_c0_g1_i2--LEN=1065	6.14	0	-	-	Sample S specific	Q2HJH3	XP_002637502.1	Caenorhabditis briggsae	6238	-	Ester hydrolase C11orf54 homolog (EC 3.1.-.-)	-	nuclear body [GO:0016604]	hydrolase activity, acting on ester bonds [GO:0016788]; zinc ion binding [GO:0008270]	bta:530784;
TRINITY_DN2169_c0_g1_i1--LEN=2726	3.35	0.59	-	-	BASELINE	Q71S21	XP_003115349.1	Caenorhabditis remanei (Caenorhabditis vulgaris)	31234	invs-b inv2 invs-2	Inversin-B	multicellular organism development [GO:0007275]; Wnt signaling pathway [GO:0016055]	cytoplasm [GO:0005737]; cytoskeleton [GO:0005856]	calmodulin binding [GO:0005516]	xla:398717;
TRINITY_DN2169_c0_g2_i1--LEN=983	76.7931	45.5249	-0.754319	0.434311	BASELINE	Q23681		Caenorhabditis elegans	6239	gcy-7 F52E1.4	Receptor-type guanylate cyclase gcy-7 (EC 4.6.1.2)	cGMP biosynthetic process [GO:0006182]; chemosensory behavior [GO:0007635]; chemotaxis [GO:0006935]; intracellular signal transduction [GO:0035556]; receptor guanylyl cyclase signaling pathway [GO:0007168]; response to magnesium ion [GO:0032026]; signal transduction [GO:0007165]	cilium [GO:0005929]; integral component of membrane [GO:0016021]; plasma membrane [GO:0005886]	ATP binding [GO:0005524]; guanylate cyclase activity [GO:0004383]; peptide receptor activity [GO:0001653]; protein kinase activity [GO:0004672]	cel:CELE_F52E1.4;
TRINITY_DN2169_c0_g3_i1--LEN=629	36.3757	25.7315	-0.499439	0.536236	BASELINE	Q19768	XP_013305011.1	Necator americanus (Human hookworm)	51031	gcy-13 F23H12.6	Receptor-type guanylate cyclase gcy-13 (EC 4.6.1.2)	cGMP biosynthetic process [GO:0006182]; intracellular signal transduction [GO:0035556]; receptor guanylyl cyclase signaling pathway [GO:0007168]; signal transduction [GO:0007165]	integral component of membrane [GO:0016021]; plasma membrane [GO:0005886]	ATP binding [GO:0005524]; GTP binding [GO:0005525]; guanylate cyclase activity [GO:0004383]; peptide receptor activity [GO:0001653]; protein kinase activity [GO:0004672]	cel:CELE_F23H12.6;
TRINITY_DN2170_c0_g1_i1--LEN=961	62.2	0	-	-	Sample S specific	Q9YD27	XP_013303521.1	Necator americanus (Human hookworm)	51031	eif6 APE_1085	Translation initiation factor 6 (aIF-6)	mature ribosome assembly [GO:0042256]	-	ribosome binding [GO:0043022]; translation initiation factor activity [GO:0003743]	ape:APE_1085;	K03264	EIF6 - translation initiation factor 6
TRINITY_DN2170_c0_g2_i2--LEN=1007	2768.59	5736.14	1.05093	0.0989777	BASELINE					eif6 APE_1085	Translation initiation factor 6 (aIF-6)	mature ribosome assembly [GO:0042256]	-	ribosome binding [GO:0043022]; translation initiation factor activity [GO:0003743]	ape:APE_1085;
TRINITY_DN2171_c0_g1_i1--LEN=1280	1778.37	3430.21	0.947743	0.148699	BASELINE					At5g07960 F13G24.160 MXM12.20	Protein Asterix	-	integral component of membrane [GO:0016021]	-	ath:AT5G07960;
TRINITY_DN2173_c0_g1_i1--LEN=1006	72.7513	39.5869	-0.87795	0.352235	BASELINE
TRINITY_DN2173_c0_g1_i3--LEN=783	60.6261	25.7315	-1.2364	0.158169	BASELINE
TRINITY_DN2173_c0_g2_i1--LEN=532	1.76	0	-	-	Sample S specific		NP_504479.3	Caenorhabditis elegans	6239
TRINITY_DN2174_c0_g1_i1--LEN=749	466.821	886.747	0.925653	0.264385	BASELINE	Q9LFU9	XP_013295789.1	Necator americanus (Human hookworm)	51031	GNA1 At5g15770 F14F8.150	Glucosamine 6-phosphate N-acetyltransferase (EC 2.3.1.4) (Glucose-6-phosphate acetyltransferase 1) (AtGNA1) (Phosphoglucosamine acetylase) (Phosphoglucosamine transacetylase) (Protein LIGNESCENS)	N-acetylglucosamine metabolic process [GO:0006044]; UDP-N-acetylglucosamine biosynthetic process [GO:0006048]	endoplasmic reticulum [GO:0005783]; endoplasmic reticulum-Golgi intermediate compartment [GO:0005793]; endoplasmic reticulum membrane [GO:0005789]; Golgi apparatus [GO:0005794]	glucosamine 6-phosphate N-acetyltransferase activity [GO:0004343]; monosaccharide binding [GO:0048029]	ath:AT5G15770;	K00621	GNPNAT1, GNA1 - glucosamine-phosphate N-acetyltransferase [EC:2.3.1.4]
TRINITY_DN2174_c0_g1_i2--LEN=1408	291.005	124.699	-1.2226	0.238532	BASELINE					GNA1 At5g15770 F14F8.150	Glucosamine 6-phosphate N-acetyltransferase (EC 2.3.1.4) (Glucose-6-phosphate acetyltransferase 1) (AtGNA1) (Phosphoglucosamine acetylase) (Phosphoglucosamine transacetylase) (Protein LIGNESCENS)	N-acetylglucosamine metabolic process [GO:0006044]; UDP-N-acetylglucosamine biosynthetic process [GO:0006048]	endoplasmic reticulum [GO:0005783]; endoplasmic reticulum-Golgi intermediate compartment [GO:0005793]; endoplasmic reticulum membrane [GO:0005789]; Golgi apparatus [GO:0005794]	glucosamine 6-phosphate N-acetyltransferase activity [GO:0004343]; monosaccharide binding [GO:0048029]	ath:AT5G15770;
TRINITY_DN2174_c0_g1_i3--LEN=1121	315.256	241.48	-0.384618	0.70025	BASELINE					GNA1 At5g15770 F14F8.150	Glucosamine 6-phosphate N-acetyltransferase (EC 2.3.1.4) (Glucose-6-phosphate acetyltransferase 1) (AtGNA1) (Phosphoglucosamine acetylase) (Phosphoglucosamine transacetylase) (Protein LIGNESCENS)	N-acetylglucosamine metabolic process [GO:0006044]; UDP-N-acetylglucosamine biosynthetic process [GO:0006048]	endoplasmic reticulum [GO:0005783]; endoplasmic reticulum-Golgi intermediate compartment [GO:0005793]; endoplasmic reticulum membrane [GO:0005789]; Golgi apparatus [GO:0005794]	glucosamine 6-phosphate N-acetyltransferase activity [GO:0004343]; monosaccharide binding [GO:0048029]	ath:AT5G15770;
TRINITY_DN2175_c0_g1_i2--LEN=2010	1117.54	1070.83	-0.0616041	0.935028	BASELINE					TMEM164	Transmembrane protein 164	-	integral component of membrane [GO:0016021]	-	bta:524183;
TRINITY_DN2175_c0_g2_i1--LEN=877	3.01	0	-	-	Sample S specific
TRINITY_DN2176_c0_g2_i1--LEN=877	644.658	1458.78	1.17815	0.119154	BASELINE	Q3T0K8	XP_002633890.1	Caenorhabditis briggsae	6238	EMC4 TMEM85	ER membrane protein complex subunit 4 (Transmembrane protein 85)	apoptotic process [GO:0006915]	ER membrane protein complex [GO:0072546]; integral component of membrane [GO:0016021]	-	bta:523162;	K23565	EMC4, TMEM85 - ER membrane protein complex subunit 4
TRINITY_DN2177_c0_g1_i1--LEN=1126	24.97	0.06	-	-	BASELINE	Q9XWV0	XP_013298767.1	Necator americanus (Human hookworm)	51031	npp-25 Y37D8A.17	Transmembrane protein 33 homolog	-	endoplasmic reticulum [GO:0005783]; integral component of membrane [GO:0016021]	-	cel:CELE_Y37D8A.17;	K20724	TMEM33 - transmembrane protein 33
TRINITY_DN2177_c0_g2_i1--LEN=1149	3518.33	5888.55	0.74302	0.243021	BASELINE	Q9XWV0	XP_013298767.1	Necator americanus (Human hookworm)	51031	npp-25 Y37D8A.17	Transmembrane protein 33 homolog	-	endoplasmic reticulum [GO:0005783]; integral component of membrane [GO:0016021]	-	cel:CELE_Y37D8A.17;	K20724	TMEM33 - transmembrane protein 33
TRINITY_DN2178_c0_g1_i1--LEN=1397	59.09	0	-	-	Sample S specific		NP_495580.1	Caenorhabditis elegans	6239
TRINITY_DN2178_c0_g2_i1--LEN=1407	7073.05	5916.26	-0.257645	0.692753	BASELINE		NP_495580.1	Caenorhabditis elegans	6239
TRINITY_DN2179_c0_g1_i2--LEN=897	56.5844	35.6282	-0.667383	0.458374	BASELINE
TRINITY_DN2179_c0_g2_i1--LEN=540	6.22	0	-	-	Sample S specific
TRINITY_DN2181_c0_g1_i1--LEN=805	32.3339	75.2151	1.21797	0.192596	BASELINE	Q7D9K0	XP_013304970.1	Necator americanus (Human hookworm)	51031	tcrA MT0631	Transcriptional regulatory protein TcrA	phosphorelay signal transduction system [GO:0000160]; regulation of transcription, DNA-templated [GO:0006355]	cytoplasm [GO:0005737]	DNA binding [GO:0003677]	mtc:MT0631;
TRINITY_DN2181_c0_g1_i2--LEN=605	0.92	0	-	-	Sample S specific	Q7D9K0	XP_013304970.1	Necator americanus (Human hookworm)	51031	tcrA MT0631	Transcriptional regulatory protein TcrA	phosphorelay signal transduction system [GO:0000160]; regulation of transcription, DNA-templated [GO:0006355]	cytoplasm [GO:0005737]	DNA binding [GO:0003677]	mtc:MT0631;
TRINITY_DN2182_c0_g1_i1--LEN=939	115.19	53.4423	-1.10796	0.27783	BASELINE	Q09585	XP_003113538.1	Caenorhabditis remanei (Caenorhabditis vulgaris)	31234	aptf-1 K06A1.1	Transcription factor aptf-1 (AP2 transcription factor aptf-1)	positive regulation of transcription by RNA polymerase II [GO:0045944]; regulation of transcription by RNA polymerase II [GO:0006357]; sleep [GO:0030431]	nucleus [GO:0005634]	DNA-binding transcription factor activity, RNA polymerase II-specific [GO:0000981]; RNA polymerase II regulatory region sequence-specific DNA binding [GO:0000977]	cel:CELE_K06A1.1;
TRINITY_DN2183_c0_g1_i1--LEN=2546	2.72	0.88	-	-	BASELINE	Q01158	NP_508731.3	Caenorhabditis elegans	6239	-	Luciferin 4-monooxygenase (Luciferase) (EC 1.13.12.7)	bioluminescence [GO:0008218]	peroxisome [GO:0005777]	ATP binding [GO:0005524]; metal ion binding [GO:0046872]; Photinus-luciferin 4-monooxygenase (ATP-hydrolyzing) activity [GO:0047077]	-
TRINITY_DN2184_c0_g1_i1--LEN=830	1.9	0.25	-	-	BASELINE					dat-1 T23G5.5	Sodium-dependent dopamine transporter (DA transporter) (DAT)	amine transport [GO:0015837]; chloride transport [GO:0006821]; dopamine uptake [GO:0090494]; dopamine uptake involved in synaptic transmission [GO:0051583]; negative regulation of cellular response to manganese ion [GO:1905803]; negative regulation of cellular response to oxidopamine [GO:1905847]; norepinephrine transport [GO:0015874]; positive regulation of neuron death [GO:1901216]	axolemma [GO:0030673]; dendrite membrane [GO:0032590]; integral component of membrane [GO:0016021]; neuronal cell body membrane [GO:0032809]; neuron projection [GO:0043005]; plasma membrane [GO:0005886]; presynaptic membrane [GO:0042734]	amine transmembrane transporter activity [GO:0005275]; chloride channel activity [GO:0005254]; dopamine:sodium symporter activity [GO:0005330]; metal ion binding [GO:0046872]; neurotransmitter:sodium symporter activity [GO:0005328]	cel:CELE_T23G5.5;
TRINITY_DN2184_c0_g2_i1--LEN=1572	153.586	69.2771	-1.1486	0.273389	BASELINE	Q03614	NP_499043.1	Caenorhabditis elegans	6239	dat-1 T23G5.5	Sodium-dependent dopamine transporter (DA transporter) (DAT)	amine transport [GO:0015837]; chloride transport [GO:0006821]; dopamine uptake [GO:0090494]; dopamine uptake involved in synaptic transmission [GO:0051583]; negative regulation of cellular response to manganese ion [GO:1905803]; negative regulation of cellular response to oxidopamine [GO:1905847]; norepinephrine transport [GO:0015874]; positive regulation of neuron death [GO:1901216]	axolemma [GO:0030673]; dendrite membrane [GO:0032590]; integral component of membrane [GO:0016021]; neuronal cell body membrane [GO:0032809]; neuron projection [GO:0043005]; plasma membrane [GO:0005886]; presynaptic membrane [GO:0042734]	amine transmembrane transporter activity [GO:0005275]; chloride channel activity [GO:0005254]; dopamine:sodium symporter activity [GO:0005330]; metal ion binding [GO:0046872]; neurotransmitter:sodium symporter activity [GO:0005328]	cel:CELE_T23G5.5;
TRINITY_DN2185_c0_g1_i1--LEN=1213	418.32	128.657	-1.70107	0.0948686	BASELINE	P34444	XP_013296052.1	Necator americanus (Human hookworm)	51031	F54C8.6	Uncharacterized protein F54C8.6	-	integral component of membrane [GO:0016021]	-	cel:CELE_F54C8.6;
TRINITY_DN2185_c0_g2_i1--LEN=654	2.05	0	-	-	Sample S specific		XP_013296052.1	Necator americanus (Human hookworm)	51031
TRINITY_DN2185_c0_g2_i2--LEN=1222	4.33	0	-	-	Sample S specific	P34444	XP_013296052.1	Necator americanus (Human hookworm)	51031	F54C8.6	Uncharacterized protein F54C8.6	-	integral component of membrane [GO:0016021]	-	cel:CELE_F54C8.6;
TRINITY_DN2186_c0_g1_i1--LEN=563	171.774	550.258	1.6796	0.0825616	BASELINE
TRINITY_DN2186_c0_g1_i2--LEN=1032	4003.34	32496.9	3.02102	0.000400635	UPREGULATED
TRINITY_DN2186_c0_g1_i3--LEN=1336	1667.22	8764.54	2.39424	0.000356053	UPREGULATED
TRINITY_DN2187_c0_g1_i1--LEN=845	159.649	21.7728	-2.8743	0.00882762	DOWNREGULATED
TRINITY_DN2188_c0_g1_i2--LEN=1522	23.61	0	-	-	Sample S specific
TRINITY_DN2189_c0_g1_i1--LEN=637	4.47	0	-	-	Sample S specific		XP_013294289.1	Necator americanus (Human hookworm)	51031
TRINITY_DN2189_c0_g2_i2--LEN=893	236.442	91.0499	-1.37676	0.192516	BASELINE		XP_013294289.1	Necator americanus (Human hookworm)	51031
TRINITY_DN219_c0_g1_i1--LEN=889	157.628	633.391	2.00657	0.0363137	UPREGULATED
TRINITY_DN2190_c0_g1_i1--LEN=1346	78.8139	459.208	2.54263	0.0157184	UPREGULATED
TRINITY_DN2190_c0_g1_i2--LEN=1326	82.8557	558.175	2.75205	0.00764271	UPREGULATED	A8X9H4	NP_495605.2	Caenorhabditis elegans	6239	cpg-4 CBG09272	Chondroitin proteoglycan 4	-	-	-	-
TRINITY_DN2190_c0_g2_i1--LEN=615	3.74	0	-	-	Sample S specific
TRINITY_DN2191_c0_g1_i2--LEN=723	662.845	1349.91	1.02612	0.177061	BASELINE	P00257	XP_001902611.1	Brugia malayi (Filarial nematode worm)	6279	FDX1 ADX	Adrenodoxin, mitochondrial (Adrenal ferredoxin) (Ferredoxin-1) (Hepato-ferredoxin)	cellular response to cAMP [GO:0071320]; cellular response to forskolin [GO:1904322]; cholesterol metabolic process [GO:0008203]; hormone biosynthetic process [GO:0042446]; oxidation-reduction process [GO:0055114]; steroid biosynthetic process [GO:0006694]	mitochondrial matrix [GO:0005759]; mitochondrion [GO:0005739]	2 iron, 2 sulfur cluster binding [GO:0051537]; electron transfer activity [GO:0009055]; metal ion binding [GO:0046872]; protein C-terminus binding [GO:0008022]; protein homodimerization activity [GO:0042803]	bta:281157;
TRINITY_DN2191_c0_g2_i1--LEN=631	5.61	0	-	-	Sample S specific	P00257	XP_001902611.1	Brugia malayi (Filarial nematode worm)	6279	FDX1 ADX	Adrenodoxin, mitochondrial (Adrenal ferredoxin) (Ferredoxin-1) (Hepato-ferredoxin)	cellular response to cAMP [GO:0071320]; cellular response to forskolin [GO:1904322]; cholesterol metabolic process [GO:0008203]; hormone biosynthetic process [GO:0042446]; oxidation-reduction process [GO:0055114]; steroid biosynthetic process [GO:0006694]	mitochondrial matrix [GO:0005759]; mitochondrion [GO:0005739]	2 iron, 2 sulfur cluster binding [GO:0051537]; electron transfer activity [GO:0009055]; metal ion binding [GO:0046872]; protein C-terminus binding [GO:0008022]; protein homodimerization activity [GO:0042803]	bta:281157;
TRINITY_DN2194_c0_g1_i1--LEN=1185	1808.68	2782.96	0.621684	0.348537	BASELINE		XP_002638579.1	Caenorhabditis briggsae	6238
TRINITY_DN2194_c0_g2_i1--LEN=1142	40.04	0	-	-	Sample S specific		XP_002638579.1	Caenorhabditis briggsae	6238
TRINITY_DN2195_c0_g1_i1--LEN=528	442.571	403.786	-0.132315	0.886985	BASELINE		NP_001256351.1	Caenorhabditis elegans	6239
TRINITY_DN2196_c0_g1_i2--LEN=1880	1929.93	3640.02	0.915396	0.159596	BASELINE
TRINITY_DN2196_c0_g1_i3--LEN=1829	13.11	0	-	-	Sample S specific		XP_013306686.1	Necator americanus (Human hookworm)	51031
TRINITY_DN2197_c0_g1_i2--LEN=1477	236.442	57.401	-2.04234	0.0588248	BASELINE	Q9VZW5	NP_504746.1	Caenorhabditis elegans	6239	FMRFaR FR CG2114	FMRFamide receptor (DFR) (DrmFMRFa-R)	adult locomotory behavior [GO:0008344]; behavioral defense response [GO:0002209]; G protein-coupled receptor signaling pathway [GO:0007186]; larval locomotory behavior [GO:0008345]; neuropeptide signaling pathway [GO:0007218]; positive regulation of cytosolic calcium ion concentration [GO:0007204]	cell [GO:0005623]; integral component of membrane [GO:0016021]; integral component of plasma membrane [GO:0005887]	G protein-coupled receptor activity [GO:0004930]; neuropeptide receptor activity [GO:0008188]; peptide receptor activity [GO:0001653]	dme:Dmel_CG2114;
TRINITY_DN2199_c0_g1_i2--LEN=653	72.7513	37.6076	-0.951951	0.310712	BASELINE
TRINITY_DN22_c0_g1_i1--LEN=1096	460.758	829.346	0.847963	0.311376	BASELINE	Q9Y394		Homo sapiens (Human)	9606	AGAP005532	Dehydrogenase/reductase SDR family protein 7-like (EC 1.1.-.-)	-	integral component of membrane [GO:0016021]; peroxisomal membrane [GO:0005778]	oxidoreductase activity [GO:0016491]	aga:AgaP_AGAP005532;	K11165	DHRS7 - dehydrogenase/reductase SDR family member 7 [EC:1.1.-.-]
TRINITY_DN2200_c0_g1_i1--LEN=930	1529.8	2800.77	0.872484	0.192875	BASELINE					mdmh-35 T09A5.7	Uncharacterized protein mdmh-35 (Mitochondrial intermembrane space protein homolog 35)	-	-	-	cel:CELE_T09A5.7;	K15151	MED10, NUT2 - mediator of RNA polymerase II transcription subunit 10
TRINITY_DN2201_c0_g1_i1--LEN=507	3.32	0	-	-	Sample S specific		XP_002640888.1	Caenorhabditis briggsae	6238
TRINITY_DN2202_c0_g1_i1--LEN=1097	187.941	47.5043	-1.98415	0.0650323	BASELINE					B0361.4	Uncharacterized protein B0361.4	-	-	heme binding [GO:0020037]; oxygen binding [GO:0019825]	cel:CELE_B0361.4;
TRINITY_DN2202_c0_g1_i2--LEN=833	4.61	0	-	-	Sample S specific					B0361.4	Uncharacterized protein B0361.4	-	-	heme binding [GO:0020037]; oxygen binding [GO:0019825]	cel:CELE_B0361.4;
TRINITY_DN2203_c0_g1_i1--LEN=1728	2.95	0	-	-	Sample S specific
TRINITY_DN2203_c0_g1_i2--LEN=575	1.11	0	-	-	Sample S specific		XP_003115148.1	Caenorhabditis remanei (Caenorhabditis vulgaris)	31234
TRINITY_DN2203_c0_g1_i3--LEN=1598	4.69	0	-	-	Sample S specific
TRINITY_DN2204_c0_g1_i1--LEN=1137	270.797	120.74	-1.16531	0.263053	BASELINE
TRINITY_DN2204_c0_g1_i2--LEN=737	36.3757	45.5249	0.323684	0.724366	BASELINE
TRINITY_DN2204_c0_g1_i3--LEN=1049	210.17	83.1325	-1.33808	0.20618	BASELINE		XP_003107900.1	Caenorhabditis remanei (Caenorhabditis vulgaris)	31234
TRINITY_DN2205_c0_g1_i1--LEN=1523	470.863	1894.23	2.00824	0.00804739	UPREGULATED
TRINITY_DN2205_c0_g1_i2--LEN=1104	759.847	3675.64	2.27422	0.00106188	UPREGULATED
TRINITY_DN2206_c0_g1_i1--LEN=1547	127.315	823.408	2.69321	0.00437944	UPREGULATED	A8X9H4	NP_504556.3	Caenorhabditis elegans	6239	cpg-4 CBG09272	Chondroitin proteoglycan 4	-	-	-	-
TRINITY_DN2206_c0_g1_i2--LEN=1806	109.127	659.122	2.59454	0.00855781	UPREGULATED					cpg-4 CBG09272	Chondroitin proteoglycan 4	-	-	-	-
TRINITY_DN2206_c0_g2_i1--LEN=1692	1384.3	8263.77	2.57765	0.000124393	UPREGULATED
TRINITY_DN2206_c0_g2_i2--LEN=684	440.55	2088.21	2.24489	0.00295394	UPREGULATED
TRINITY_DN2208_c0_g1_i1--LEN=913	13.55	0	-	-	Sample S specific	Q2M2T7	NP_001023176.1	Caenorhabditis elegans	6239	MRPS24	28S ribosomal protein S24, mitochondrial (MRP-S24) (S24mt)	mitochondrial translation [GO:0032543]	mitochondrial inner membrane [GO:0005743]; mitochondrial small ribosomal subunit [GO:0005763]	structural constituent of ribosome [GO:0003735]	bta:617466;
TRINITY_DN2208_c0_g1_i3--LEN=1339	826.536	1613.17	0.964746	0.188087	BASELINE					MRPS24	28S ribosomal protein S24, mitochondrial (MRP-S24) (S24mt)	mitochondrial translation [GO:0032543]	mitochondrial inner membrane [GO:0005743]; mitochondrial small ribosomal subunit [GO:0005763]	structural constituent of ribosome [GO:0003735]	bta:617466;
TRINITY_DN221_c0_g1_i1--LEN=580	468.842	748.193	0.674308	0.426007	BASELINE	A6QQ14	XP_013303333.1	Necator americanus (Human hookworm)	51031	POLE4	DNA polymerase epsilon subunit 4 (DNA polymerase II subunit 4)	histone H3 acetylation [GO:0043966]	Ada2/Gcn5/Ada3 transcription activator complex [GO:0005671]; epsilon DNA polymerase complex [GO:0008622]	DNA binding [GO:0003677]; DNA-binding transcription factor activity [GO:0003700]; protein heterodimerization activity [GO:0046982]	bta:613730;
TRINITY_DN2210_c0_g1_i2--LEN=510	10.7	0	-	-	Sample S specific
TRINITY_DN2210_c0_g1_i3--LEN=613	16.2	0	-	-	Sample S specific					-	Intermediate filament protein B (IF-B)	-	cytoplasm [GO:0005737]; intermediate filament [GO:0005882]	-	-
TRINITY_DN2210_c0_g1_i4--LEN=2256	25.56	0.02	-	-	BASELINE					-	Intermediate filament protein B (IF-B)	-	cytoplasm [GO:0005737]; intermediate filament [GO:0005882]	-	-
TRINITY_DN2211_c0_g1_i1--LEN=809	210.17	51.463	-2.02995	0.0602486	BASELINE
TRINITY_DN2212_c0_g1_i1--LEN=811	163.69	95.0086	-0.784841	0.455249	BASELINE
TRINITY_DN2213_c0_g1_i1--LEN=668	2.51	0.46	-	-	BASELINE	P84199	XP_013300867.1	Necator americanus (Human hookworm)	51031	nekl-4 D1044.8	Serine/threonine-protein kinase D1044.8 (EC 2.7.11.1) (Never in mitosis kinase like 4)	positive regulation of MAP kinase activity [GO:0043406]; regulation of cell cycle G2/M phase transition [GO:1902749]	-	ATP binding [GO:0005524]; metal ion binding [GO:0046872]; protein serine/threonine kinase activity [GO:0004674]	cel:CELE_D1044.8;
TRINITY_DN2214_c0_g1_i1--LEN=1391	74.7722	281.067	1.91034	0.0739253	BASELINE	O14522	XP_013305319.1	Necator americanus (Human hookworm)	51031	PTPRT KIAA0283	Receptor-type tyrosine-protein phosphatase T (R-PTP-T) (EC 3.1.3.48) (Receptor-type tyrosine-protein phosphatase rho) (RPTP-rho)	cell adhesion [GO:0007155]; cellular response to interleukin-6 [GO:0071354]; homophilic cell adhesion via plasma membrane adhesion molecules [GO:0007156]; negative regulation of cell migration [GO:0030336]; negative regulation of receptor signaling pathway via STAT [GO:1904893]; peptidyl-tyrosine dephosphorylation [GO:0035335]; peptidyl-tyrosine dephosphorylation involved in inactivation of prote…	cell surface [GO:0009986]; integral component of membrane [GO:0016021]; integral component of plasma membrane [GO:0005887]; plasma membrane [GO:0005886]	alpha-catenin binding [GO:0045294]; beta-catenin binding [GO:0008013]; cadherin binding [GO:0045296]; delta-catenin binding [GO:0070097]; gamma-catenin binding [GO:0045295]; protein homodimerization activity [GO:0042803]; protein phosphatase binding [GO:0019903]; protein tyrosine phosphatase activity [GO:0004725]; STAT family protein binding [GO:0097677]; transmembrane receptor protein tyrosine p…	hsa:11122;
TRINITY_DN2214_c0_g2_i1--LEN=1081	2.45	0	-	-	Sample S specific	O14522	XP_013305319.1	Necator americanus (Human hookworm)	51031	PTPRT KIAA0283	Receptor-type tyrosine-protein phosphatase T (R-PTP-T) (EC 3.1.3.48) (Receptor-type tyrosine-protein phosphatase rho) (RPTP-rho)	cell adhesion [GO:0007155]; cellular response to interleukin-6 [GO:0071354]; homophilic cell adhesion via plasma membrane adhesion molecules [GO:0007156]; negative regulation of cell migration [GO:0030336]; negative regulation of receptor signaling pathway via STAT [GO:1904893]; peptidyl-tyrosine dephosphorylation [GO:0035335]; peptidyl-tyrosine dephosphorylation involved in inactivation of prote…	cell surface [GO:0009986]; integral component of membrane [GO:0016021]; integral component of plasma membrane [GO:0005887]; plasma membrane [GO:0005886]	alpha-catenin binding [GO:0045294]; beta-catenin binding [GO:0008013]; cadherin binding [GO:0045296]; delta-catenin binding [GO:0070097]; gamma-catenin binding [GO:0045295]; protein homodimerization activity [GO:0042803]; protein phosphatase binding [GO:0019903]; protein tyrosine phosphatase activity [GO:0004725]; STAT family protein binding [GO:0097677]; transmembrane receptor protein tyrosine p…	hsa:11122;
TRINITY_DN2215_c0_g1_i1--LEN=1011	74.7722	39.5869	-0.917478	0.332953	BASELINE					rasX DDB_G0270124	Ras-like protein rasX	Ras protein signal transduction [GO:0007265]	plasma membrane [GO:0005886]	GDP binding [GO:0019003]; GTPase activity [GO:0003924]; GTP binding [GO:0005525]	ddi:DDB_G0270124;
TRINITY_DN2219_c0_g1_i1--LEN=1125	8.03	0	-	-	Sample S specific
TRINITY_DN2220_c0_g1_i1--LEN=955	61.48	0.14	-	-	BASELINE	Q93ZE5	XP_003145301.1	Loa loa (Eye worm) (Filaria loa)	7209	FAHD1 At4g15940 dl4011w FCAALL.203	Probable acylpyruvase FAHD1, mitochondrial (EC 3.7.1.5) (Fumarylacetoacetate hydrolase domain-containing protein 1) (FAH domain-containing protein 1)	-	cytosol [GO:0005829]; mitochondrion [GO:0005739]	acetylpyruvate hydrolase activity [GO:0018773]; acylpyruvate hydrolase activity [GO:0047621]; copper ion binding [GO:0005507]; hydrolase activity [GO:0016787]	ath:AT4G15940;
TRINITY_DN2220_c0_g2_i1--LEN=1149	1115.52	2325.73	1.05997	0.126356	BASELINE	Q93ZE5	NP_498715.1	Caenorhabditis elegans	6239	FAHD1 At4g15940 dl4011w FCAALL.203	Probable acylpyruvase FAHD1, mitochondrial (EC 3.7.1.5) (Fumarylacetoacetate hydrolase domain-containing protein 1) (FAH domain-containing protein 1)	-	cytosol [GO:0005829]; mitochondrion [GO:0005739]	acetylpyruvate hydrolase activity [GO:0018773]; acylpyruvate hydrolase activity [GO:0047621]; copper ion binding [GO:0005507]; hydrolase activity [GO:0016787]	ath:AT4G15940;	K01557	FAHD1 - acylpyruvate hydrolase [EC:3.7.1.5]
TRINITY_DN2221_c0_g1_i1--LEN=1423	224.317	199.914	-0.166158	0.875109	BASELINE	P79113	XP_002633394.1	Caenorhabditis briggsae	6238	NPY2R	Neuropeptide Y receptor type 2 (NPY2-R) (NPY-Y2 receptor) (Y2 receptor)	-	integral component of membrane [GO:0016021]; plasma membrane [GO:0005886]	neuropeptide Y receptor activity [GO:0004983]	bta:281943;
TRINITY_DN2221_c0_g1_i2--LEN=816	94.9809	83.1325	-0.192225	0.860051	BASELINE	Q4EW11	XP_003107710.1	Caenorhabditis remanei (Caenorhabditis vulgaris)	31234	PRLHR GPR10	Prolactin-releasing peptide receptor (PrRP receptor) (PrRPR) (G-protein coupled receptor 10)	feeding behavior [GO:0007631]; hormone metabolic process [GO:0042445]	cilium [GO:0005929]; integral component of membrane [GO:0016021]; plasma membrane [GO:0005886]	neuropeptide Y receptor activity [GO:0004983]	bta:510397;
TRINITY_DN2222_c0_g1_i1--LEN=1009	658.804	1185.63	0.847731	0.272007	BASELINE
TRINITY_DN2223_c0_g1_i1--LEN=1239	179.857	73.2358	-1.29623	0.219963	BASELINE		XP_013291256.1	Necator americanus (Human hookworm)	51031
TRINITY_DN2224_c0_g1_i1--LEN=1406	923.538	1272.72	0.462671	0.533341	BASELINE					CARNMT1	Carnosine N-methyltransferase (EC 2.1.1.22)	carnosine metabolic process [GO:0035498]	cytosol [GO:0005829]; nucleus [GO:0005634]	carnosine N-methyltransferase activity [GO:0030735]; protein homodimerization activity [GO:0042803]; S-adenosylmethionine-dependent methyltransferase activity [GO:0008757]	gga:427256;
TRINITY_DN2224_c0_g2_i1--LEN=1213	5.05	0	-	-	Sample S specific	F1N9S8	NP_496829.1	Caenorhabditis elegans	6239	CARNMT1	Carnosine N-methyltransferase (EC 2.1.1.22)	carnosine metabolic process [GO:0035498]	cytosol [GO:0005829]; nucleus [GO:0005634]	carnosine N-methyltransferase activity [GO:0030735]; protein homodimerization activity [GO:0042803]; S-adenosylmethionine-dependent methyltransferase activity [GO:0008757]	gga:427256;	K19787	CARNMT1 - carnosine N-methyltransferase [EC:2.1.1.22]
TRINITY_DN2225_c0_g1_i1--LEN=597	351.631	245.439	-0.5187	0.598609	BASELINE
TRINITY_DN2226_c0_g1_i2--LEN=1596	897.266	868.933	-0.046292	0.953867	BASELINE	Q23628	XP_013291438.1	Necator americanus (Human hookworm)	51031	lon-3 ZK836.1	Cuticle collagen lon-3	body morphogenesis [GO:0010171]; negative regulation of multicellular organism growth [GO:0040015]	annuli extracellular matrix [GO:0060107]; collagen and cuticulin-based cuticle extracellular matrix [GO:0060102]; collagen trimer [GO:0005581]	structural constituent of collagen and cuticulin-based cuticle [GO:0042329]	cel:CELE_ZK836.1;
TRINITY_DN2226_c0_g2_i1--LEN=1362	9.47	0	-	-	Sample S specific	W2SK20	XP_013291438.1	Necator americanus (Human hookworm)	51031		Major sperm protein		cytoskeleton [GO:0005856]; integral component of membrane [GO:0016021]		nai:NECAME_05316;
TRINITY_DN2227_c0_g1_i1--LEN=1583	54.5635	136.575	1.32368	0.203074	BASELINE
TRINITY_DN2227_c0_g2_i1--LEN=623	3.05	0	-	-	Sample S specific
TRINITY_DN2228_c0_g1_i1--LEN=616	1135.73	1751.72	0.625154	0.377549	BASELINE
TRINITY_DN2229_c0_g1_i2--LEN=931	1103.4	1993.2	0.853138	0.224496	BASELINE	Q09652	XP_013296902.1	Necator americanus (Human hookworm)	51031	gstk-1 ZK1320.1	Glutathione S-transferase kappa 1 (EC 2.5.1.18) (GST class-kappa)	glutathione metabolic process [GO:0006749]; innate immune response [GO:0045087]	mitochondrion [GO:0005739]; peroxisome [GO:0005777]	glutathione peroxidase activity [GO:0004602]; glutathione transferase activity [GO:0004364]; protein disulfide oxidoreductase activity [GO:0015035]	cel:CELE_ZK1320.1;
TRINITY_DN223_c0_g1_i1--LEN=590	137.419	25.7315	-2.41698	0.022513	DOWNREGULATED	Q22285	XP_013309292.1	Necator americanus (Human hookworm)	51031	ttr-46 T07C12.7	Transthyretin-like protein 46	-	extracellular space [GO:0005615]	-	cel:CELE_T07C12.7;
TRINITY_DN2231_c0_g1_i2--LEN=1323	171.774	110.843	-0.631989	0.548081	BASELINE
TRINITY_DN2231_c0_g1_i3--LEN=2013	266.755	156.368	-0.770567	0.454168	BASELINE
TRINITY_DN2231_c0_g1_i5--LEN=1041	78.8139	57.401	-0.457374	0.647565	BASELINE
TRINITY_DN2231_c0_g1_i6--LEN=1668	212.191	156.368	-0.440418	0.67325	BASELINE
TRINITY_DN2232_c0_g1_i1--LEN=1027	854.828	1233.13	0.528621	0.480903	BASELINE					PDCL	Phosducin-like protein (PHLP)	cell projection organization [GO:0030030]; heterotrimeric G-protein complex assembly [GO:1902605]; positive regulation of smoothened signaling pathway [GO:0045880]; response to stimulus [GO:0050896]; visual perception [GO:0007601]	cilium [GO:0005929]; cytoplasm [GO:0005737]	-	bta:286773;
TRINITY_DN2232_c0_g2_i1--LEN=918	7.38	0	-	-	Sample S specific	Q2HJA9	XP_013293828.1	Necator americanus (Human hookworm)	51031	PDCL	Phosducin-like protein (PHLP)	cell projection organization [GO:0030030]; heterotrimeric G-protein complex assembly [GO:1902605]; positive regulation of smoothened signaling pathway [GO:0045880]; response to stimulus [GO:0050896]; visual perception [GO:0007601]	cilium [GO:0005929]; cytoplasm [GO:0005737]	-	bta:286773;
TRINITY_DN2233_c0_g1_i1--LEN=1147	157.628	61.3597	-1.36116	0.195614	BASELINE	O02213	XP_013299557.1	Necator americanus (Human hookworm)	51031	ser-2 C02D4.2	Tyramine receptor Ser-2	adenylate cyclase-activating adrenergic receptor signaling pathway [GO:0071880]; adenylate cyclase-modulating G protein-coupled receptor signaling pathway [GO:0007188]; dopamine receptor signaling pathway [GO:0007212]; octopamine or tyramine signaling pathway [GO:0007211]	integral component of membrane [GO:0016021]; integral component of plasma membrane [GO:0005887]	adrenergic receptor activity [GO:0004935]; octopamine receptor activity [GO:0004989]; tyramine receptor activity [GO:0008226]	cel:CELE_C02D4.2;
TRINITY_DN2233_c0_g1_i2--LEN=663	46.48	25.7315	-0.853075	0.301626	BASELINE	O02213	XP_003106313.1	Caenorhabditis remanei (Caenorhabditis vulgaris)	31234	ser-2 C02D4.2	Tyramine receptor Ser-2	adenylate cyclase-activating adrenergic receptor signaling pathway [GO:0071880]; adenylate cyclase-modulating G protein-coupled receptor signaling pathway [GO:0007188]; dopamine receptor signaling pathway [GO:0007212]; octopamine or tyramine signaling pathway [GO:0007211]	integral component of membrane [GO:0016021]; integral component of plasma membrane [GO:0005887]	adrenergic receptor activity [GO:0004935]; octopamine receptor activity [GO:0004989]; tyramine receptor activity [GO:0008226]	cel:CELE_C02D4.2;
TRINITY_DN2235_c0_g1_i1--LEN=779	957.892	851.119	-0.170504	0.825959	BASELINE
TRINITY_DN2235_c0_g1_i2--LEN=1667	632.532	510.671	-0.308745	0.719389	BASELINE
TRINITY_DN2235_c0_g2_i1--LEN=804	54.5635	89.0705	0.707012	0.478374	BASELINE
TRINITY_DN2236_c0_g1_i1--LEN=695	4162.99	973.838	-2.09587	0.00199783	DOWNREGULATED
TRINITY_DN2238_c0_g1_i2--LEN=757	1.74	0	-	-	Sample S specific	Q9NNZ3	XP_013291876.1	Necator americanus (Human hookworm)	51031	DNAJC4 HSPF2 MCG18	DnaJ homolog subfamily C member 4 (DnaJ-like protein HSPF2) (Multiple endocrine neoplasia type 1 candidate protein number 18)	protein folding [GO:0006457]; response to unfolded protein [GO:0006986]	integral component of membrane [GO:0016021]; membrane [GO:0016020]	unfolded protein binding [GO:0051082]	hsa:3338;
TRINITY_DN2238_c0_g1_i4--LEN=853	5.09	0	-	-	Sample S specific	B0CAZ0	XP_013291876.1	Necator americanus (Human hookworm)	51031	dnaJ AM1_0423	Chaperone protein DnaJ	DNA replication [GO:0006260]; protein folding [GO:0006457]; response to heat [GO:0009408]	cytoplasm [GO:0005737]	ATP binding [GO:0005524]; heat shock protein binding [GO:0031072]; unfolded protein binding [GO:0051082]; zinc ion binding [GO:0008270]	amr:AM1_0423;
TRINITY_DN224_c0_g1_i1--LEN=516	153.586	124.699	-0.300601	0.778402	BASELINE
TRINITY_DN2241_c0_g1_i1--LEN=770	91.33	0	-	-	Sample S specific
TRINITY_DN2241_c0_g1_i2--LEN=1087	14.77	0	-	-	Sample S specific
TRINITY_DN2242_c0_g1_i1--LEN=575	2.09	0	-	-	Sample S specific	Q5CB03	XP_013290874.1	Necator americanus (Human hookworm)	51031	B3GAT1	Galactosylgalactosylxylosylprotein 3-beta-glucuronosyltransferase 1 (EC 2.4.1.135) (Beta-1,3-glucuronyltransferase 1) (Glucuronosyltransferase P) (GlcAT-P) (UDP-GlcUA:glycoprotein beta-1,3-glucuronyltransferase) (GlcUAT-P)	chondroitin sulfate proteoglycan biosynthetic process [GO:0050650]; protein glycosylation [GO:0006486]	endoplasmic reticulum membrane [GO:0005789]; extracellular region [GO:0005576]; Golgi membrane [GO:0000139]; integral component of membrane [GO:0016021]	galactosylgalactosylxylosylprotein 3-beta-glucuronosyltransferase activity [GO:0015018]; metal ion binding [GO:0046872]	cfa:489265;
TRINITY_DN2242_c0_g2_i1--LEN=1038	2.64	0.56	-	-	BASELINE					sqv-8 ZK1307.5	Galactosylgalactosylxylosylprotein 3-beta-glucuronosyltransferase sqv-8 (EC 2.4.1.135) (Glucuronyl transferase I) (GlcAT-I) (Squashed vulva protein 8) (Vulval invagination protein sqv-8)	chondroitin sulfate biosynthetic process [GO:0030206]; chondroitin sulfate proteoglycan biosynthetic process [GO:0050650]; embryo development ending in birth or egg hatching [GO:0009792]; morphogenesis of an epithelium [GO:0002009]; oviposition [GO:0018991]; pharynx development [GO:0060465]; reproduction [GO:0000003]; spermatid development [GO:0007286]; vulval development [GO:0040025]	Golgi membrane [GO:0000139]; integral component of membrane [GO:0016021]; membrane [GO:0016020]	galactosylgalactosylxylosylprotein 3-beta-glucuronosyltransferase activity [GO:0015018]; glucuronosyltransferase activity [GO:0015020]; metal ion binding [GO:0046872]	cel:CELE_ZK1307.5;
TRINITY_DN2243_c0_g1_i1--LEN=1124	1.75	0.22	-	-	BASELINE					FOXD1 HFHBF2	Forkhead box protein D1 (Brain factor 2) (BF-2) (cBF-2) (HFH-BF-2) (T-14-6)	anatomical structure morphogenesis [GO:0009653]; cell differentiation [GO:0030154]; multicellular organism development [GO:0007275]; regulation of transcription by RNA polymerase II [GO:0006357]	nucleus [GO:0005634]	DNA-binding transcription factor activity, RNA polymerase II-specific [GO:0000981]; sequence-specific DNA binding [GO:0043565]	-
TRINITY_DN2245_c0_g1_i3--LEN=1072	1351.96	1318.24	-0.0364373	0.960502	BASELINE					SUGT1	Protein SGT1 homolog (Suppressor of G2 allele of SKP1 homolog)	protein stabilization [GO:0050821]; regulation of protein stability [GO:0031647]	cytoplasm [GO:0005737]; nucleus [GO:0005634]	-	bta:515509;	K12795	SUGT1, SGT1 - suppressor of G2 allele of SKP1
TRINITY_DN2245_c0_g1_i4--LEN=827	1986.52	2634.51	0.407294	0.538125	BASELINE	Q2KIK0	XP_013299890.1	Necator americanus (Human hookworm)	51031	SUGT1	Protein SGT1 homolog (Suppressor of G2 allele of SKP1 homolog)	protein stabilization [GO:0050821]; regulation of protein stability [GO:0031647]	cytoplasm [GO:0005737]; nucleus [GO:0005634]	-	bta:515509;	K12795	SUGT1, SGT1 - suppressor of G2 allele of SKP1
TRINITY_DN2246_c0_g2_i1--LEN=1728	1305.48	1878.4	0.524921	0.451111	BASELINE	P50464	XP_003117754.1	Caenorhabditis remanei (Caenorhabditis vulgaris)	31234	unc-97 F14D12.2	LIM domain-containing protein unc-97 (PINCH homolog) (Uncoordinated protein 97)	cell-cell adhesion [GO:0098609]; cell-cell junction organization [GO:0045216]; mitochondrion organization [GO:0007005]; muscle cell cellular homeostasis [GO:0046716]; muscle organ development [GO:0007517]; positive regulation of integrin-mediated signaling pathway [GO:2001046]; positive regulation of locomotion [GO:0040017]; positive regulation of sarcomere organization [GO:0060298]; positive reg…	adherens junction [GO:0005912]; basal plasma membrane [GO:0009925]; cell [GO:0005623]; cell-cell junction [GO:0005911]; cytoplasm [GO:0005737]; focal adhesion [GO:0005925]; M band [GO:0031430]; nucleoplasm [GO:0005654]; nucleus [GO:0005634]; striated muscle dense body [GO:0055120]	metal ion binding [GO:0046872]; myosin binding [GO:0017022]	cel:CELE_F14D12.2;
TRINITY_DN2248_c0_g1_i2--LEN=503	396.091	647.246	0.708484	0.418251	BASELINE
TRINITY_DN2248_c0_g1_i3--LEN=914	992.247	1971.43	0.990469	0.162455	BASELINE	Q08DT6	XP_003115119.1	Caenorhabditis remanei (Caenorhabditis vulgaris)	31234	MRPL47	39S ribosomal protein L47, mitochondrial (L47mt) (MRP-L47)	mitochondrial translation [GO:0032543]	mitochondrial inner membrane [GO:0005743]; mitochondrial large ribosomal subunit [GO:0005762]	structural constituent of ribosome [GO:0003735]	bta:534317;	K17428	MRPL47, NCM1 - large subunit ribosomal protein L47
TRINITY_DN2248_c0_g2_i1--LEN=596	725.492	1300.43	0.841956	0.265956	BASELINE
TRINITY_DN2249_c0_g1_i1--LEN=1139	646.678	2117.9	1.71151	0.0190929	BASELINE	P91420	XP_003095003.1	Caenorhabditis remanei (Caenorhabditis vulgaris)	31234	gsp-4 T03F1.5	Serine/threonine-protein phosphatase PP1-delta (EC 3.1.3.16) (CeGLC-7-delta) (Glc seven-like phosphatase 4)	amoeboid sperm motility [GO:0097723]; cell differentiation [GO:0030154]; male meiosis chromosome segregation [GO:0007060]; oviposition [GO:0018991]; regulation of pseudopodium assembly [GO:0031272]; reproduction [GO:0000003]; spermatogenesis [GO:0007283]	chromatin [GO:0000785]; cytoplasm [GO:0005737]; nuclear chromatin [GO:0000790]; nucleus [GO:0005634]; pseudopodium [GO:0031143]	metal ion binding [GO:0046872]; protein serine/threonine phosphatase activity [GO:0004722]	cel:CELE_T03F1.5;	K06269	PPP1C - serine/threonine-protein phosphatase PP1 catalytic subunit [EC:3.1.3.16]
TRINITY_DN2249_c0_g1_i2--LEN=1534	679.012	2167.38	1.67444	0.0210598	BASELINE	P91420	XP_003095003.1	Caenorhabditis remanei (Caenorhabditis vulgaris)	31234	gsp-4 T03F1.5	Serine/threonine-protein phosphatase PP1-delta (EC 3.1.3.16) (CeGLC-7-delta) (Glc seven-like phosphatase 4)	amoeboid sperm motility [GO:0097723]; cell differentiation [GO:0030154]; male meiosis chromosome segregation [GO:0007060]; oviposition [GO:0018991]; regulation of pseudopodium assembly [GO:0031272]; reproduction [GO:0000003]; spermatogenesis [GO:0007283]	chromatin [GO:0000785]; cytoplasm [GO:0005737]; nuclear chromatin [GO:0000790]; nucleus [GO:0005634]; pseudopodium [GO:0031143]	metal ion binding [GO:0046872]; protein serine/threonine phosphatase activity [GO:0004722]	cel:CELE_T03F1.5;	K06269	PPP1C - serine/threonine-protein phosphatase PP1 catalytic subunit [EC:3.1.3.16]
TRINITY_DN2249_c0_g1_i3--LEN=763	42.4383	91.0499	1.10129	0.262091	BASELINE
TRINITY_DN225_c0_g1_i1--LEN=514	1.96	0.04	-	-	BASELINE	Q708S8	NP_505703.3	Caenorhabditis elegans	6239	asic1b accn2a	Acid-sensing ion channel 1B (ASIC1-B) (Acid-sensing ion channel 1.1-B) (Amiloride-sensitive cation channel 2-A, neuronal-B) (ZASIC1.1)	cellular response to pH [GO:0071467]; protein homotrimerization [GO:0070207]	integral component of plasma membrane [GO:0005887]	acid-sensing ion channel activity [GO:0044736]; ligand-gated sodium channel activity [GO:0015280]	dre:407672;
TRINITY_DN225_c0_g1_i2--LEN=2302	1.92	0.78	-	-	BASELINE	Q708S8	XP_003101463.1	Caenorhabditis remanei (Caenorhabditis vulgaris)	31234	asic1b accn2a	Acid-sensing ion channel 1B (ASIC1-B) (Acid-sensing ion channel 1.1-B) (Amiloride-sensitive cation channel 2-A, neuronal-B) (ZASIC1.1)	cellular response to pH [GO:0071467]; protein homotrimerization [GO:0070207]	integral component of plasma membrane [GO:0005887]	acid-sensing ion channel activity [GO:0044736]; ligand-gated sodium channel activity [GO:0015280]	dre:407672;
TRINITY_DN2250_c0_g1_i3--LEN=1085	189.962	93.0292	-1.02995	0.32808	BASELINE		XP_013300201.1	Necator americanus (Human hookworm)	51031
TRINITY_DN2250_c0_g1_i4--LEN=636	94.9809	33.6489	-1.49708	0.127016	BASELINE		XP_013300201.1	Necator americanus (Human hookworm)	51031
TRINITY_DN2250_c0_g1_i5--LEN=1401	218.254	120.74	-0.854103	0.414315	BASELINE		XP_013300201.1	Necator americanus (Human hookworm)	51031
TRINITY_DN2250_c0_g2_i1--LEN=580	3.16	0	-	-	Sample S specific
TRINITY_DN2251_c0_g1_i1--LEN=1295	228.358	87.0912	-1.3907	0.188748	BASELINE
TRINITY_DN2252_c0_g1_i1--LEN=2279	693.158	209.811	-1.7241	0.0615053	BASELINE	Q60928		Mus musculus (Mouse)	10090	-	U-myrmeciitoxin(01)-Mg4a (MIITX(01)-Mg4a) (U-MIITX(01)-Mg4a)	-	extracellular region [GO:0005576]	toxin activity [GO:0090729]	-
TRINITY_DN2252_c0_g1_i4--LEN=1750	482.988	120.74	-2.00008	0.0482029	DOWNREGULATED	Q60928		Mus musculus (Mouse)	10090	-	U-myrmeciitoxin(01)-Mg4a (MIITX(01)-Mg4a) (U-MIITX(01)-Mg4a)	-	extracellular region [GO:0005576]	toxin activity [GO:0090729]	-
TRINITY_DN2252_c0_g1_i5--LEN=2363	656.783	191.997	-1.77434	0.0580773	BASELINE	Q60928		Mus musculus (Mouse)	10090	-	U-myrmeciitoxin(01)-Mg4a (MIITX(01)-Mg4a) (U-MIITX(01)-Mg4a)	-	extracellular region [GO:0005576]	toxin activity [GO:0090729]	-	K18592	GGT1_5, CD224 - gamma-glutamyltranspeptidase / glutathione hydrolase / leukotriene-C4 hydrolase [EC:2.3.2.2 3.4.19.13 3.4.19.14]
TRINITY_DN2254_c0_g2_i1--LEN=1046	503.197	845.18	0.748137	0.366302	BASELINE	F4J4C8		Arabidopsis thaliana (Mouse-ear cress)	3702	DOLK TMEM15	Dolichol kinase (EC 2.7.1.108) (Transmembrane protein 15)	dolichyl monophosphate biosynthetic process [GO:0043048]	integral component of endoplasmic reticulum membrane [GO:0030176]	dolichol kinase activity [GO:0004168]	bta:526844;	K00902	DOLK - dolichol kinase [EC:2.7.1.108]
TRINITY_DN2254_c0_g2_i2--LEN=1437	604.24	773.924	0.35707	0.664326	BASELINE					DOLK TMEM15	Dolichol kinase (EC 2.7.1.108) (Transmembrane protein 15)	dolichyl monophosphate biosynthetic process [GO:0043048]	integral component of endoplasmic reticulum membrane [GO:0030176]	dolichol kinase activity [GO:0004168]	bta:526844;	K00902	DOLK - dolichol kinase [EC:2.7.1.108]
TRINITY_DN2255_c0_g1_i2--LEN=1853	125.294	152.41	0.282637	0.791801	BASELINE
TRINITY_DN2255_c0_g1_i3--LEN=1093	50.5218	53.4423	0.0810781	0.951994	BASELINE
TRINITY_DN2256_c0_g1_i2--LEN=1272	131.357	41.5663	-1.66	0.109344	BASELINE	Q9WVD0		Cavia porcellus (Guinea pig)	10141	NPY1R	Neuropeptide Y receptor type 1 (NPY1-R)	feeding behavior [GO:0007631]; glucose metabolic process [GO:0006006]; locomotory behavior [GO:0007626]; outflow tract morphogenesis [GO:0003151]; regulation of blood pressure [GO:0008217]; regulation of multicellular organism growth [GO:0040014]; sensory perception of pain [GO:0019233]	integral component of membrane [GO:0016021]; plasma membrane [GO:0005886]	pancreatic polypeptide receptor activity [GO:0001602]; peptide YY receptor activity [GO:0001601]	bta:504813;
TRINITY_DN2257_c0_g1_i2--LEN=2100	1558.09	2969.02	0.930207	0.163258	BASELINE					snap-29 K02D10.5	Soluble NSF attachment protein 29	exocytosis [GO:0006887]; intracellular protein transmembrane transport [GO:0065002]; ovulation [GO:0030728]; secretion [GO:0046903]; synaptic vesicle fusion to presynaptic active zone membrane [GO:0031629]; synaptic vesicle priming [GO:0016082]; vesicle fusion [GO:0006906]	apical plasma membrane [GO:0016324]; cell junction [GO:0030054]; neuron projection [GO:0043005]; plasma membrane [GO:0005886]; presynapse [GO:0098793]; recycling endosome [GO:0055037]; SNARE complex [GO:0031201]	SNAP receptor activity [GO:0005484]; syntaxin binding [GO:0019905]	cel:CELE_K02D10.5;
TRINITY_DN2258_c0_g1_i1--LEN=843	34.3548	25.7315	-0.416976	0.608613	BASELINE	O45300	XP_003113723.1	Caenorhabditis remanei (Caenorhabditis vulgaris)	31234	sre-13 C38C6.4	Serpentine receptor class epsilon-13 (Protein sre-13)	sensory perception of chemical stimulus [GO:0007606]	integral component of membrane [GO:0016021]	-	cel:CELE_C38C6.4;
TRINITY_DN2259_c0_g1_i1--LEN=991	86.06	0.07	-	-	BASELINE	Q9XUV0	XP_002640679.1	Caenorhabditis briggsae	6238	pbs-5 K05C4.1	Proteasome subunit pbs-5 (EC 3.4.25.1)	proteasomal protein catabolic process [GO:0010498]; proteasomal ubiquitin-independent protein catabolic process [GO:0010499]; proteasome-mediated ubiquitin-dependent protein catabolic process [GO:0043161]	cytoplasm [GO:0005737]; nucleus [GO:0005634]; proteasome core complex [GO:0005839]	endopeptidase activity [GO:0004175]; threonine-type endopeptidase activity [GO:0004298]	cel:CELE_K05C4.1;	K02737	PSMB5 - 20S proteasome subunit beta 5 [EC:3.4.25.1]
TRINITY_DN2259_c0_g1_i2--LEN=1076	6.6	0	-	-	Sample S specific					pbs-5 K05C4.1	Proteasome subunit pbs-5 (EC 3.4.25.1)	proteasomal protein catabolic process [GO:0010498]; proteasomal ubiquitin-independent protein catabolic process [GO:0010499]; proteasome-mediated ubiquitin-dependent protein catabolic process [GO:0043161]	cytoplasm [GO:0005737]; nucleus [GO:0005634]; proteasome core complex [GO:0005839]	endopeptidase activity [GO:0004175]; threonine-type endopeptidase activity [GO:0004298]	cel:CELE_K05C4.1;
TRINITY_DN2259_c0_g2_i1--LEN=1078	6208.11	10581.6	0.769328	0.257253	BASELINE	Q9XUV0	XP_013290402.1	Necator americanus (Human hookworm)	51031	pbs-5 K05C4.1	Proteasome subunit pbs-5 (EC 3.4.25.1)	proteasomal protein catabolic process [GO:0010498]; proteasomal ubiquitin-independent protein catabolic process [GO:0010499]; proteasome-mediated ubiquitin-dependent protein catabolic process [GO:0043161]	cytoplasm [GO:0005737]; nucleus [GO:0005634]; proteasome core complex [GO:0005839]	endopeptidase activity [GO:0004175]; threonine-type endopeptidase activity [GO:0004298]	cel:CELE_K05C4.1;	K02737	PSMB5 - 20S proteasome subunit beta 5 [EC:3.4.25.1]
TRINITY_DN2259_c0_g2_i3--LEN=1138	4171.08	6852.49	0.71621	0.265725	BASELINE	Q9XUV0	XP_013290402.1	Necator americanus (Human hookworm)	51031	pbs-5 K05C4.1	Proteasome subunit pbs-5 (EC 3.4.25.1)	proteasomal protein catabolic process [GO:0010498]; proteasomal ubiquitin-independent protein catabolic process [GO:0010499]; proteasome-mediated ubiquitin-dependent protein catabolic process [GO:0043161]	cytoplasm [GO:0005737]; nucleus [GO:0005634]; proteasome core complex [GO:0005839]	endopeptidase activity [GO:0004175]; threonine-type endopeptidase activity [GO:0004298]	cel:CELE_K05C4.1;	K02737	PSMB5 - 20S proteasome subunit beta 5 [EC:3.4.25.1]
TRINITY_DN226_c0_g1_i1--LEN=941	291.005	41.5663	-2.80756	0.0115785	DOWNREGULATED
TRINITY_DN2260_c0_g1_i1--LEN=759	1.4	0	-	-	Sample S specific
TRINITY_DN2261_c0_g1_i1--LEN=599	212.191	120.74	-0.813461	0.437157	BASELINE		XP_013301897.1	Necator americanus (Human hookworm)	51031
TRINITY_DN2263_c0_g1_i2--LEN=1642	1899.62	4750.43	1.32235	0.0404967	BASELINE
TRINITY_DN2265_c0_g1_i1--LEN=1112	3.82	0.29	-	-	BASELINE	Q10948	XP_003093771.1	Caenorhabditis remanei (Caenorhabditis vulgaris)	31234	B0361.4	Uncharacterized protein B0361.4	-	-	heme binding [GO:0020037]; oxygen binding [GO:0019825]	cel:CELE_B0361.4;
TRINITY_DN2265_c0_g1_i2--LEN=595	0.36	0	-	-	Sample S specific	Q10948	XP_002643178.1	Caenorhabditis briggsae	6238	B0361.4	Uncharacterized protein B0361.4	-	-	heme binding [GO:0020037]; oxygen binding [GO:0019825]	cel:CELE_B0361.4;
TRINITY_DN2265_c0_g1_i3--LEN=594	0	0.26	-	-	Sample A specific	Q10948	XP_003093771.1	Caenorhabditis remanei (Caenorhabditis vulgaris)	31234	B0361.4	Uncharacterized protein B0361.4	-	-	heme binding [GO:0020037]; oxygen binding [GO:0019825]	cel:CELE_B0361.4;
TRINITY_DN2266_c0_g1_i3--LEN=2571	885.141	1518.16	0.778342	0.288164	BASELINE
TRINITY_DN2266_c0_g1_i4--LEN=2392	1404.5	2484.08	0.822649	0.225441	BASELINE
TRINITY_DN2267_c0_g1_i1--LEN=685	28.2922	17.8141	-0.667383	0.344903	BASELINE	P52881		Caenorhabditis elegans	6239	xpaF2	Uncharacterized 9.7 kDa protein in cwlL 5'region	-	integral component of membrane [GO:0016021]	-	-
TRINITY_DN2268_c0_g1_i1--LEN=682	20.29	0	-	-	Sample S specific					bet-1 Y119C1B.8	Bromodomain-containing protein bet-1	cell fate specification [GO:0001708]; multicellular organismal locomotion [GO:0071965]; muscle cell cellular homeostasis [GO:0046716]; negative regulation of cell fate specification [GO:0009996]; negative regulation of transcription, DNA-templated [GO:0045892]; neuroblast fate specification [GO:0014018]; protein localization to chromatin [GO:0071168]; regulation of protein stability [GO:0031647];…	cell [GO:0005623]; chromosome [GO:0005694]; metaphase plate [GO:0070090]; nucleus [GO:0005634]	lysine-acetylated histone binding [GO:0070577]; SUMO binding [GO:0032183]	cel:CELE_Y119C1B.8;	K08504	BET1 - blocked early in transport 1
TRINITY_DN2268_c0_g2_i1--LEN=944	1256.98	1933.82	0.621491	0.372522	BASELINE					bet-1 Y119C1B.8	Bromodomain-containing protein bet-1	cell fate specification [GO:0001708]; multicellular organismal locomotion [GO:0071965]; muscle cell cellular homeostasis [GO:0046716]; negative regulation of cell fate specification [GO:0009996]; negative regulation of transcription, DNA-templated [GO:0045892]; neuroblast fate specification [GO:0014018]; protein localization to chromatin [GO:0071168]; regulation of protein stability [GO:0031647];…	cell [GO:0005623]; chromosome [GO:0005694]; metaphase plate [GO:0070090]; nucleus [GO:0005634]	lysine-acetylated histone binding [GO:0070577]; SUMO binding [GO:0032183]	cel:CELE_Y119C1B.8;	K08504	BET1 - blocked early in transport 1
TRINITY_DN2269_c0_g1_i1--LEN=898	495.113	453.27	-0.127387	0.888236	BASELINE		XP_003106961.1	Caenorhabditis remanei (Caenorhabditis vulgaris)	31234
TRINITY_DN227_c0_g1_i1--LEN=580	50.5218	25.7315	-0.97337	0.24642	BASELINE	Q1RMU8	NP_001024488.1	Caenorhabditis elegans	6239	NPY1R	Neuropeptide Y receptor type 1 (NPY1-R)	feeding behavior [GO:0007631]; glucose metabolic process [GO:0006006]; locomotory behavior [GO:0007626]; outflow tract morphogenesis [GO:0003151]; regulation of blood pressure [GO:0008217]; regulation of multicellular organism growth [GO:0040014]; sensory perception of pain [GO:0019233]	integral component of membrane [GO:0016021]; plasma membrane [GO:0005886]	pancreatic polypeptide receptor activity [GO:0001602]; peptide YY receptor activity [GO:0001601]	bta:504813;
TRINITY_DN227_c0_g1_i2--LEN=1091	88.9183	59.3804	-0.582494	0.562726	BASELINE	P79113	NP_001024488.1	Caenorhabditis elegans	6239	NPY2R	Neuropeptide Y receptor type 2 (NPY2-R) (NPY-Y2 receptor) (Y2 receptor)	-	integral component of membrane [GO:0016021]; plasma membrane [GO:0005886]	neuropeptide Y receptor activity [GO:0004983]	bta:281943;
TRINITY_DN2270_c0_g1_i1--LEN=1169	254.63	61.3597	-2.05304	0.057213	BASELINE
TRINITY_DN2271_c0_g1_i1--LEN=1068	870.995	195.955	-2.15214	0.0171566	DOWNREGULATED
TRINITY_DN2271_c0_g2_i1--LEN=1023	13.44	0	-	-	Sample S specific
TRINITY_DN2272_c0_g1_i1--LEN=1088	392.049	1112.39	1.50456	0.0663658	BASELINE					ndx-3 Y38A8.1	Nudix hydrolase 3 (EC 3.6.1.-)	nucleoside diphosphate metabolic process [GO:0009132]	-	hydrolase activity, acting on acid anhydrides, in phosphorus-containing anhydrides [GO:0016818]; magnesium ion binding [GO:0000287]; manganese ion binding [GO:0030145]	cel:CELE_Y38A8.1;
TRINITY_DN2272_c0_g2_i2--LEN=927	6.4	0	-	-	Sample S specific					ndx-3 Y38A8.1	Nudix hydrolase 3 (EC 3.6.1.-)	nucleoside diphosphate metabolic process [GO:0009132]	-	hydrolase activity, acting on acid anhydrides, in phosphorus-containing anhydrides [GO:0016818]; magnesium ion binding [GO:0000287]; manganese ion binding [GO:0030145]	cel:CELE_Y38A8.1;
TRINITY_DN2273_c0_g1_i1--LEN=1405	129.336	93.0292	-0.475364	0.651562	BASELINE	Q03755	NP_495472.1	Caenorhabditis elegans	6239	cut-1 C47G2.1	Cuticlin-1	-	collagen and cuticulin-based cuticle extracellular matrix [GO:0060102]	structural constituent of cuticle [GO:0042302]	cel:CELE_C47G2.1;
TRINITY_DN2274_c0_g1_i1--LEN=726	1089.25	1280.64	0.233527	0.750122	BASELINE
TRINITY_DN2274_c0_g1_i2--LEN=542	2518	3568.76	0.503142	0.432829	BASELINE		XP_003113182.1	Caenorhabditis remanei (Caenorhabditis vulgaris)	31234
TRINITY_DN2276_c0_g1_i1--LEN=2179	666.887	182.1	-1.87271	0.0461516	BASELINE	Q7SQ98	XP_003093488.1	Caenorhabditis remanei (Caenorhabditis vulgaris)	31234	pol	Pol polyprotein [Cleaved into: Reverse transcriptase/ribonuclease H (RT) (EC 2.7.7.49) (EC 2.7.7.7) (EC 3.1.26.4); Integrase (IN) (EC 2.7.7.-) (EC 3.1.-.-) (pp32)]	DNA integration [GO:0015074]; DNA recombination [GO:0006310]; establishment of integrated proviral latency [GO:0075713]; viral entry into host cell [GO:0046718]; viral genome integration into host DNA [GO:0044826]	-	DNA binding [GO:0003677]; DNA-directed DNA polymerase activity [GO:0003887]; RNA-directed DNA polymerase activity [GO:0003964]; RNA-DNA hybrid ribonuclease activity [GO:0004523]; zinc ion binding [GO:0008270]	-
TRINITY_DN2277_c0_g1_i1--LEN=855	92.96	188.038	1.01634	0.33454	BASELINE
TRINITY_DN2277_c0_g2_i1--LEN=561	11.19	0	-	-	Sample S specific	P22334		Branchiostoma californiense (California lancelet) (Amphioxus)	7738
TRINITY_DN2279_c0_g1_i1--LEN=555	95983.2	107106	0.158189	0.882382	BASELINE	B0C1E4	XP_013301093.1	Necator americanus (Human hookworm)	51031	rplX rpl24 AM1_4707	50S ribosomal protein L24	translation [GO:0006412]	ribosome [GO:0005840]	rRNA binding [GO:0019843]; structural constituent of ribosome [GO:0003735]	amr:AM1_4707;	K02896	RP-L24e, RPL24 - large subunit ribosomal protein L24e
TRINITY_DN2281_c0_g1_i1--LEN=1160	8.9	0	-	-	Sample S specific
TRINITY_DN2283_c0_g1_i1--LEN=683	1.51	0	-	-	Sample S specific
TRINITY_DN2283_c0_g1_i2--LEN=518	179.857	257.315	0.516681	0.614958	BASELINE
TRINITY_DN2284_c0_g1_i1--LEN=593	4.89	0	-	-	Sample S specific
TRINITY_DN2284_c0_g2_i1--LEN=690	3.43	0	-	-	Sample S specific
TRINITY_DN2285_c0_g1_i1--LEN=1317	280.901	253.356	-0.148894	0.884721	BASELINE		XP_003102733.1	Caenorhabditis remanei (Caenorhabditis vulgaris)	31234
TRINITY_DN2286_c0_g1_i1--LEN=936	46.48	41.5663	-0.161198	0.878213	BASELINE
TRINITY_DN2287_c0_g1_i1--LEN=806	4.9	0	-	-	Sample S specific		NP_506470.1	Caenorhabditis elegans	6239
TRINITY_DN2287_c0_g1_i3--LEN=688	2.78	0	-	-	Sample S specific		XP_013304735.1	Necator americanus (Human hookworm)	51031
TRINITY_DN2287_c0_g1_i4--LEN=538	1.39	0	-	-	Sample S specific	Q96F63	XP_013304735.1	Necator americanus (Human hookworm)	51031	CCDC97	Coiled-coil domain-containing protein 97	-	-	-	hsa:90324;
TRINITY_DN2287_c0_g1_i5--LEN=1109	2.38	0	-	-	Sample S specific	Q96F63	NP_506469.2	Caenorhabditis elegans	6239	CCDC97	Coiled-coil domain-containing protein 97	-	-	-	hsa:90324;
TRINITY_DN2289_c0_g1_i1--LEN=699	16445.8	12091.8	-0.443691	0.553914	BASELINE	Q8MZJ8	XP_013293703.1	Necator americanus (Human hookworm)	51031	far-1	Fatty-acid and retinol-binding protein 1 (Av-FAR-1) (Av20)	-	extracellular region [GO:0005576]	fatty acid binding [GO:0005504]; retinal binding [GO:0016918]; retinol binding [GO:0019841]	-
TRINITY_DN2289_c0_g1_i2--LEN=785	18115.1	13994	-0.372386	0.628366	BASELINE	Q8MZJ8	XP_013293703.1	Necator americanus (Human hookworm)	51031	far-1	Fatty-acid and retinol-binding protein 1 (Av-FAR-1) (Av20)	-	extracellular region [GO:0005576]	fatty acid binding [GO:0005504]; retinal binding [GO:0016918]; retinol binding [GO:0019841]	-
TRINITY_DN2289_c0_g2_i1--LEN=584	391.16	0.43	-	-	BASELINE	Q8MZJ8	XP_013293708.1	Necator americanus (Human hookworm)	51031	far-1	Fatty-acid and retinol-binding protein 1 (Av-FAR-1) (Av20)	-	extracellular region [GO:0005576]	fatty acid binding [GO:0005504]; retinal binding [GO:0016918]; retinol binding [GO:0019841]	-
TRINITY_DN2290_c0_g1_i1--LEN=898	2.34	0	-	-	Sample S specific
TRINITY_DN2291_c0_g1_i1--LEN=635	68.57	0.13	-	-	BASELINE	O17271	XP_013307045.1	Necator americanus (Human hookworm)	51031	heh-1 R148.6	Putative protein heh-1	intracellular cholesterol transport [GO:0032367]; sterol transport [GO:0015918]	extracellular region [GO:0005576]	sterol binding [GO:0032934]	cel:CELE_R148.6;
TRINITY_DN2293_c0_g1_i3--LEN=1227	194.004	35.6282	-2.44499	0.0254613	DOWNREGULATED
TRINITY_DN2293_c0_g1_i5--LEN=907	147.524	31.6695	-2.21978	0.0367184	DOWNREGULATED
TRINITY_DN2293_c0_g1_i6--LEN=698	151.565	51.463	-1.55833	0.138229	BASELINE		XP_002631546.1	Caenorhabditis briggsae	6238
TRINITY_DN2293_c0_g1_i7--LEN=975	151.565	35.6282	-2.08885	0.0492045	DOWNREGULATED
TRINITY_DN2293_c0_g2_i2--LEN=831	2.14	0	-	-	Sample S specific
TRINITY_DN2294_c0_g1_i1--LEN=859	4.83	0	-	-	Sample S specific	Q19958		Caenorhabditis elegans	6239	sto-2 F32A6.5	Stomatin-2	-	integral component of membrane [GO:0016021]; plasma membrane [GO:0005886]	-	cel:CELE_F32A6.5;
TRINITY_DN2294_c0_g2_i1--LEN=1599	543.614	201.893	-1.42899	0.134212	BASELINE	Q19958	NP_001257020.1	Caenorhabditis elegans	6239	sto-2 F32A6.5	Stomatin-2	-	integral component of membrane [GO:0016021]; plasma membrane [GO:0005886]	-	cel:CELE_F32A6.5;
TRINITY_DN2295_c0_g1_i1--LEN=1135	4.65	0	-	-	Sample S specific	Q8VE49		Mus musculus (Mouse)	10090	doxa-1 C06E1.3	Dual oxidase maturation factor 1	protein transport [GO:0015031]	endoplasmic reticulum membrane [GO:0005789]; integral component of membrane [GO:0016021]	-	cel:CELE_C06E1.3;
TRINITY_DN2295_c0_g1_i2--LEN=2382	432.466	304.819	-0.504634	0.59309	BASELINE					doxa-1 C06E1.3	Dual oxidase maturation factor 1	protein transport [GO:0015031]	endoplasmic reticulum membrane [GO:0005789]; integral component of membrane [GO:0016021]	-	cel:CELE_C06E1.3;
TRINITY_DN2295_c0_g1_i3--LEN=1690	353.652	312.737	-0.177384	0.856112	BASELINE					doxa-1 C06E1.3	Dual oxidase maturation factor 1	protein transport [GO:0015031]	endoplasmic reticulum membrane [GO:0005789]; integral component of membrane [GO:0016021]	-	cel:CELE_C06E1.3;
TRINITY_DN2297_c0_g1_i1--LEN=724	40.4174	29.6902	-0.444991	0.600139	BASELINE		NP_001022345.2	Caenorhabditis elegans	6239
TRINITY_DN2297_c0_g1_i2--LEN=636	0	1.12	-	-	Sample A specific
TRINITY_DN2298_c0_g1_i1--LEN=2981	260.692	174.182	-0.581749	0.571062	BASELINE		XP_003097908.1	Caenorhabditis remanei (Caenorhabditis vulgaris)	31234
TRINITY_DN2298_c0_g1_i2--LEN=968	157.628	290.964	0.884317	0.388107	BASELINE	Q03755		Caenorhabditis elegans	6239
TRINITY_DN2298_c0_g1_i3--LEN=4331	784.098	1248.97	0.67163	0.373524	BASELINE		NP_506848.1	Caenorhabditis elegans	6239
TRINITY_DN2298_c0_g1_i4--LEN=1531	537.551	1062.91	0.983543	0.217996	BASELINE	Q03755	NP_506848.1	Caenorhabditis elegans	6239	cut-1 C47G2.1	Cuticlin-1	-	collagen and cuticulin-based cuticle extracellular matrix [GO:0060102]	structural constituent of cuticle [GO:0042302]	cel:CELE_C47G2.1;
TRINITY_DN2299_c0_g1_i1--LEN=1298	3.25	0	-	-	Sample S specific	Q7JUX9	XP_001892434.1	Brugia malayi (Filarial nematode worm)	6279	trmt10c CG5190	Mitochondrial ribonuclease P protein 1 homolog (Mitochondrial RNase P protein 1) (EC 2.1.1.-) (RNA (guanine-9-)-methyltransferase domain-containing protein 1) (tRNA methyltransferase 10 homolog C)	mitochondrial tRNA processing [GO:0090646]; RNA phosphodiester bond hydrolysis, endonucleolytic [GO:0090502]	mitochondrial ribonuclease P complex [GO:0030678]; mitochondrion [GO:0005739]; nucleoplasm [GO:0005654]; nucleus [GO:0005634]	tRNA (guanine-N1-)-methyltransferase activity [GO:0009019]; tRNA binding [GO:0000049]	dme:Dmel_CG5190;
TRINITY_DN2299_c0_g1_i2--LEN=543	1.01	0	-	-	Sample S specific					C56G2.3	Uncharacterized protein C56G2.3 (EC 2.1.1.-)	mitochondrial tRNA processing [GO:0090646]	mitochondrion [GO:0005739]; nucleoplasm [GO:0005654]; nucleus [GO:0005634]	tRNA (guanine-N1-)-methyltransferase activity [GO:0009019]; tRNA binding [GO:0000049]	cel:CELE_C56G2.3;
TRINITY_DN230_c0_g1_i1--LEN=791	135.398	57.401	-1.23806	0.233315	BASELINE
TRINITY_DN230_c0_g1_i2--LEN=661	54.5635	53.4423	-0.0299532	0.99711	BASELINE
TRINITY_DN2300_c0_g1_i2--LEN=644	436.508	57.401	-2.92686	0.00682434	DOWNREGULATED
TRINITY_DN2303_c0_g1_i1--LEN=1459	297.068	69.2771	-2.10034	0.0505268	BASELINE
TRINITY_DN2303_c0_g1_i2--LEN=1026	299.089	59.3804	-2.33252	0.0315962	DOWNREGULATED
TRINITY_DN2304_c0_g1_i1--LEN=539	3.12	0	-	-	Sample S specific
TRINITY_DN2305_c0_g1_i1--LEN=1473	717.409	1393.46	0.957803	0.202961	BASELINE					PTPMT1 Plip CG10371	Phosphatidylglycerophosphatase and protein-tyrosine phosphatase 1 (EC 3.1.3.27) (PTEN-like phosphatase) (PTEN-like protein) (Protein-tyrosine phosphatase mitochondrial 1-like protein) (EC 3.1.3.16) (EC 3.1.3.48)	dephosphorylation [GO:0016311]; phosphatidylglycerol biosynthetic process [GO:0006655]	mitochondrial inner membrane [GO:0005743]; mitochondrion [GO:0005739]	phosphatidylglycerophosphatase activity [GO:0008962]; phosphatidylinositol-4,5-bisphosphate 5-phosphatase activity [GO:0004439]; protein tyrosine/serine/threonine phosphatase activity [GO:0008138]; protein tyrosine phosphatase activity [GO:0004725]	dme:Dmel_CG10371;
TRINITY_DN2305_c0_g1_i6--LEN=1314	478.946	1001.55	1.0643	0.191154	BASELINE					PTPMT1 Plip CG10371	Phosphatidylglycerophosphatase and protein-tyrosine phosphatase 1 (EC 3.1.3.27) (PTEN-like phosphatase) (PTEN-like protein) (Protein-tyrosine phosphatase mitochondrial 1-like protein) (EC 3.1.3.16) (EC 3.1.3.48)	dephosphorylation [GO:0016311]; phosphatidylglycerol biosynthetic process [GO:0006655]	mitochondrial inner membrane [GO:0005743]; mitochondrion [GO:0005739]	phosphatidylglycerophosphatase activity [GO:0008962]; phosphatidylinositol-4,5-bisphosphate 5-phosphatase activity [GO:0004439]; protein tyrosine/serine/threonine phosphatase activity [GO:0008138]; protein tyrosine phosphatase activity [GO:0004725]	dme:Dmel_CG10371;
TRINITY_DN2305_c0_g2_i1--LEN=987	11.46	0	-	-	Sample S specific	Q86BN8	XP_002630143.1	Caenorhabditis briggsae	6238	PTPMT1 Plip CG10371	Phosphatidylglycerophosphatase and protein-tyrosine phosphatase 1 (EC 3.1.3.27) (PTEN-like phosphatase) (PTEN-like protein) (Protein-tyrosine phosphatase mitochondrial 1-like protein) (EC 3.1.3.16) (EC 3.1.3.48)	dephosphorylation [GO:0016311]; phosphatidylglycerol biosynthetic process [GO:0006655]	mitochondrial inner membrane [GO:0005743]; mitochondrion [GO:0005739]	phosphatidylglycerophosphatase activity [GO:0008962]; phosphatidylinositol-4,5-bisphosphate 5-phosphatase activity [GO:0004439]; protein tyrosine/serine/threonine phosphatase activity [GO:0008138]; protein tyrosine phosphatase activity [GO:0004725]	dme:Dmel_CG10371;	K14165	K14165 - atypical dual specificity phosphatase [EC:3.1.3.16 3.1.3.48]
TRINITY_DN2306_c0_g1_i1--LEN=1994	1.41	0	-	-	Sample S specific
TRINITY_DN2306_c0_g1_i2--LEN=941	2.98	0	-	-	Sample S specific
TRINITY_DN2306_c0_g1_i3--LEN=1453	1.77	0	-	-	Sample S specific
TRINITY_DN2306_c0_g1_i4--LEN=849	1.27	0	-	-	Sample S specific
TRINITY_DN2309_c0_g2_i1--LEN=900	40.38	0.08	-	-	BASELINE					COL14 At2g33500 F4P9.27	Zinc finger protein CONSTANS-LIKE 14	regulation of transcription, DNA-templated [GO:0006355]	nucleus [GO:0005634]	DNA-binding transcription factor activity [GO:0003700]; zinc ion binding [GO:0008270]	ath:AT2G33500;
TRINITY_DN2310_c0_g1_i1--LEN=878	17.66	0	-	-	Sample S specific					LSM4 EMB1644 At5g27720	Sm-like protein LSM4 (AtLSM4) (Protein EMBRYO DEFECTIVE 1644) (U6 snRNA-associated Sm-like protein LSM4)	cytoplasmic mRNA processing body assembly [GO:0033962]; nuclear-transcribed mRNA catabolic process [GO:0000956]; spliceosomal snRNP assembly [GO:0000387]	cytosol [GO:0005829]; P-body [GO:0000932]; plastid [GO:0009536]; spliceosomal complex [GO:0005681]; U6 snRNP [GO:0005688]	RNA binding [GO:0003723]; U6 snRNA binding [GO:0017070]	ath:AT5G27720;	K12623	LSM4 - U6 snRNA-associated Sm-like protein LSm4
TRINITY_DN2311_c0_g1_i1--LEN=1356	525.426	1791.31	1.76945	0.0190441	BASELINE	Q04833	XP_003105137.1	Caenorhabditis remanei (Caenorhabditis vulgaris)	31234	lrp-1 F29D11.1	Low-density lipoprotein receptor-related protein (LRP)	ecdysis, collagen and cuticulin-based cuticle [GO:0042395]; endocytosis [GO:0006897]; nematode larval development [GO:0002119]; positive regulation of locomotion [GO:0040017]; positive regulation of multicellular organism growth [GO:0040018]; regulation of cell migration [GO:0030334]; sterol transport [GO:0015918]	apical plasma membrane [GO:0016324]; clathrin-coated pit [GO:0005905]; endocytic vesicle [GO:0030139]; integral component of membrane [GO:0016021]	calcium ion binding [GO:0005509]; sterol transporter activity [GO:0015248]	cel:CELE_F29D11.1;
TRINITY_DN2312_c0_g1_i1--LEN=839	9.6	0	-	-	Sample S specific	P28019	XP_013303503.1	Necator americanus (Human hookworm)	51031	DHFR	Dihydrofolate reductase (EC 1.5.1.3)	glycine biosynthetic process [GO:0006545]; one-carbon metabolic process [GO:0006730]; tetrahydrofolate biosynthetic process [GO:0046654]	-	dihydrofolate reductase activity [GO:0004146]; NADP binding [GO:0050661]	aalb:109414458;aalb:109622266;
TRINITY_DN2312_c0_g2_i1--LEN=850	844.724	2104.04	1.31661	0.0654097	BASELINE	P28019	XP_013303503.1	Necator americanus (Human hookworm)	51031	DHFR	Dihydrofolate reductase (EC 1.5.1.3)	glycine biosynthetic process [GO:0006545]; one-carbon metabolic process [GO:0006730]; tetrahydrofolate biosynthetic process [GO:0046654]	-	dihydrofolate reductase activity [GO:0004146]; NADP binding [GO:0050661]	aalb:109414458;aalb:109622266;
TRINITY_DN2313_c0_g1_i1--LEN=1802	250.588	205.852	-0.28371	0.783135	BASELINE
TRINITY_DN2313_c0_g2_i2--LEN=1552	3.92	0	-	-	Sample S specific		XP_013298390.1	Necator americanus (Human hookworm)	51031
TRINITY_DN2313_c0_g3_i1--LEN=1517	931.621	696.73	-0.419145	0.596131	BASELINE		XP_013298390.1	Necator americanus (Human hookworm)	51031
TRINITY_DN2314_c0_g1_i1--LEN=712	73.55	0.21	-	-	BASELINE	P34496	NP_498935.1	Caenorhabditis elegans	6239	mtss-1 PAR2.1	Single-stranded DNA-binding protein, mitochondrial	mitochondrial DNA replication [GO:0006264]; positive regulation of helicase activity [GO:0051096]	mitochondrial nucleoid [GO:0042645]; mitochondrion [GO:0005739]	single-stranded DNA binding [GO:0003697]	cel:CELE_PAR2.1;
TRINITY_DN2314_c0_g2_i1--LEN=752	5238.1	13936.6	1.41176	0.0448254	BASELINE	P34496	XP_013302679.1	Necator americanus (Human hookworm)	51031	mtss-1 PAR2.1	Single-stranded DNA-binding protein, mitochondrial	mitochondrial DNA replication [GO:0006264]; positive regulation of helicase activity [GO:0051096]	mitochondrial nucleoid [GO:0042645]; mitochondrion [GO:0005739]	single-stranded DNA binding [GO:0003697]	cel:CELE_PAR2.1;
TRINITY_DN2316_c0_g1_i1--LEN=899	375.882	1051.03	1.48346	0.0736104	BASELINE					GSKIP	GSK3B-interacting protein (GSKIP)	intrinsic apoptotic signaling pathway in response to oxidative stress [GO:0008631]; negative regulation of protein kinase activity [GO:0006469]; positive regulation of canonical Wnt signaling pathway [GO:0090263]; regulation of Wnt signaling pathway [GO:0030111]	cytoplasm [GO:0005737]; nucleus [GO:0005634]	protein kinase A regulatory subunit binding [GO:0034237]; protein kinase binding [GO:0019901]; protein kinase inhibitor activity [GO:0004860]	bta:616052;
TRINITY_DN2317_c0_g1_i1--LEN=833	202.087	49.4836	-2.02995	0.0600541	BASELINE
TRINITY_DN2317_c0_g1_i3--LEN=1369	262.713	73.2358	-1.84287	0.084827	BASELINE		XP_002643360.1	Caenorhabditis briggsae	6238
TRINITY_DN232_c0_g1_i1--LEN=538	289.86	0	-	-	Sample S specific		XP_003102410.1	Caenorhabditis remanei (Caenorhabditis vulgaris)	31234
TRINITY_DN2320_c0_g1_i1--LEN=1876	487.03	912.478	0.90578	0.270908	BASELINE	Q18179	XP_013300930.1	Necator americanus (Human hookworm)	51031	npr-11 C25G6.5	Putative neuropeptide Y receptor 11 (NPY-R)	-	integral component of membrane [GO:0016021]; plasma membrane [GO:0005886]	neuropeptide Y receptor activity [GO:0004983]	cel:CELE_C25G6.5;
TRINITY_DN2321_c0_g1_i2--LEN=1472	194.004	136.575	-0.506391	0.629453	BASELINE
TRINITY_DN2321_c0_g1_i4--LEN=1062	159.649	120.74	-0.402997	0.703646	BASELINE
TRINITY_DN2321_c0_g1_i5--LEN=782	143.482	128.657	-0.157333	0.886743	BASELINE
TRINITY_DN2321_c0_g1_i6--LEN=1192	171.774	134.595	-0.351881	0.739918	BASELINE
TRINITY_DN2321_c0_g1_i8--LEN=1369	169.753	128.657	-0.399903	0.705426	BASELINE
TRINITY_DN2322_c0_g1_i1--LEN=897	143.482	87.0912	-0.720269	0.491924	BASELINE		XP_002643802.1	Caenorhabditis briggsae	6238
TRINITY_DN2323_c0_g1_i1--LEN=806	181.878	77.1945	-1.2364	0.241665	BASELINE
TRINITY_DN2323_c0_g1_i2--LEN=786	7.19	0	-	-	Sample S specific
TRINITY_DN2324_c0_g1_i2--LEN=958	5.73	0.07	-	-	BASELINE	A0A144KPJ6	XP_002633161.1	Caenorhabditis briggsae	6238	TES	Nonribosomal peptide synthetase TES (EC 6.3.2.-) (Tentoxin synthase) (TES)	pathogenesis [GO:0009405]	-	isomerase activity [GO:0016853]; ligase activity [GO:0016874]; phosphopantetheine binding [GO:0031177]	-
TRINITY_DN2324_c0_g1_i3--LEN=765	11.22	0	-	-	Sample S specific	A0A144KPJ6	XP_003107865.1	Caenorhabditis remanei (Caenorhabditis vulgaris)	31234	TES	Nonribosomal peptide synthetase TES (EC 6.3.2.-) (Tentoxin synthase) (TES)	pathogenesis [GO:0009405]	-	isomerase activity [GO:0016853]; ligase activity [GO:0016874]; phosphopantetheine binding [GO:0031177]	-
TRINITY_DN2324_c0_g2_i1--LEN=1640	468.842	629.432	0.424949	0.623447	BASELINE	A0A144KPJ6	XP_002633161.1	Caenorhabditis briggsae	6238	TES	Nonribosomal peptide synthetase TES (EC 6.3.2.-) (Tentoxin synthase) (TES)	pathogenesis [GO:0009405]	-	isomerase activity [GO:0016853]; ligase activity [GO:0016874]; phosphopantetheine binding [GO:0031177]	-
TRINITY_DN2325_c0_g1_i1--LEN=1703	103.064	393.89	1.93425	0.0626024	BASELINE	Q09415	XP_003141043.1	Loa loa (Eye worm) (Filaria loa)	7209	set-14 R06F6.4	SET domain-containing protein 14	-	nucleus [GO:0005634]	DNA binding [GO:0003677]; metal ion binding [GO:0046872]	cel:CELE_R06F6.4;
TRINITY_DN2326_c0_g1_i1--LEN=595	44.4591	25.7315	-0.788945	0.335684	BASELINE
TRINITY_DN2326_c0_g2_i2--LEN=704	238.463	292.943	0.296857	0.768738	BASELINE											K15902	PCC1, LAGE3 - EKC/KEOPS complex subunit PCC1/LAGE3
TRINITY_DN2327_c0_g1_i1--LEN=523	3.3	0.18	-	-	BASELINE					rplJ rpl10 AM1_2867	50S ribosomal protein L10	ribosome biogenesis [GO:0042254]; translation [GO:0006412]	large ribosomal subunit [GO:0015934]	large ribosomal subunit rRNA binding [GO:0070180]; structural constituent of ribosome [GO:0003735]	amr:AM1_2867;
TRINITY_DN2328_c0_g1_i1--LEN=848	63.2	0	-	-	Sample S specific		XP_002633357.1	Caenorhabditis briggsae	6238
TRINITY_DN2329_c0_g1_i1--LEN=754	36.3757	21.7728	-0.740447	0.33437	BASELINE		XP_002641628.1	Caenorhabditis briggsae	6238
TRINITY_DN233_c0_g1_i2--LEN=1081	1026.6	2650.34	1.3683	0.0478449	BASELINE	C4WUT0	XP_002636628.1	Caenorhabditis briggsae	6238	ACYPI008421	Enolase-phosphatase E1 (EC 3.1.3.77) (2,3-diketo-5-methylthio-1-phosphopentane phosphatase)	L-methionine salvage from methylthioadenosine [GO:0019509]; L-methionine salvage from S-adenosylmethionine [GO:0019284]	cytoplasm [GO:0005737]; nucleus [GO:0005634]	2,3-diketo-5-methylthiopentyl-1-phosphate enolase activity [GO:0043715]; 2-hydroxy-3-keto-5-methylthiopentenyl-1-phosphate phosphatase activity [GO:0043716]; acireductone synthase activity [GO:0043874]; magnesium ion binding [GO:0000287]	api:100167644;
TRINITY_DN2330_c0_g1_i2--LEN=540	18412.1	26644	0.533151	0.520113	BASELINE	B0BZL1	XP_013297268.1	Necator americanus (Human hookworm)	51031	atpH atpD AM1_0895	ATP synthase subunit delta (ATP synthase F(1) sector subunit delta) (F-type ATPase subunit delta) (F-ATPase subunit delta)	ATP synthesis coupled proton transport [GO:0015986]	proton-transporting ATP synthase complex, catalytic core F(1) [GO:0045261]; thylakoid membrane [GO:0042651]	proton-transporting ATP synthase activity, rotational mechanism [GO:0046933]	amr:AM1_0895;	K02134	ATPeF1D, ATP5D, ATP16 - F-type H+-transporting ATPase subunit delta
TRINITY_DN2330_c0_g1_i3--LEN=722	145.503	73.2358	-0.990425	0.343497	BASELINE					atpH atpD AM1_0895	ATP synthase subunit delta (ATP synthase F(1) sector subunit delta) (F-type ATPase subunit delta) (F-ATPase subunit delta)	ATP synthesis coupled proton transport [GO:0015986]	proton-transporting ATP synthase complex, catalytic core F(1) [GO:0045261]; thylakoid membrane [GO:0042651]	proton-transporting ATP synthase activity, rotational mechanism [GO:0046933]	amr:AM1_0895;
TRINITY_DN2330_c0_g2_i1--LEN=894	90.9392	152.41	0.74498	0.47803	BASELINE
TRINITY_DN2330_c1_g1_i1--LEN=878	231.35	0.47	-	-	BASELINE	B0BZL1	XP_013297268.1	Necator americanus (Human hookworm)	51031	atpH atpD AM1_0895	ATP synthase subunit delta (ATP synthase F(1) sector subunit delta) (F-type ATPase subunit delta) (F-ATPase subunit delta)	ATP synthesis coupled proton transport [GO:0015986]	proton-transporting ATP synthase complex, catalytic core F(1) [GO:0045261]; thylakoid membrane [GO:0042651]	proton-transporting ATP synthase activity, rotational mechanism [GO:0046933]	amr:AM1_0895;	K02134	ATPeF1D, ATP5D, ATP16 - F-type H+-transporting ATPase subunit delta
TRINITY_DN2331_c0_g1_i1--LEN=1357	1843.03	3246.13	0.816637	0.21364	BASELINE	A9NG35	XP_003109032.1	Caenorhabditis remanei (Caenorhabditis vulgaris)	31234	deoC ACL_0699	Deoxyribose-phosphate aldolase (DERA) (EC 4.1.2.4) (2-deoxy-D-ribose 5-phosphate aldolase) (Phosphodeoxyriboaldolase) (Deoxyriboaldolase)	carbohydrate catabolic process [GO:0016052]; deoxyribonucleotide catabolic process [GO:0009264]; deoxyribose phosphate catabolic process [GO:0046386]	cytoplasm [GO:0005737]	deoxyribose-phosphate aldolase activity [GO:0004139]	acl:ACL_0699;
TRINITY_DN2331_c0_g1_i3--LEN=886	1269.11	2495.95	0.975779	0.153324	BASELINE	A9NG35	XP_003109032.1	Caenorhabditis remanei (Caenorhabditis vulgaris)	31234	deoC ACL_0699	Deoxyribose-phosphate aldolase (DERA) (EC 4.1.2.4) (2-deoxy-D-ribose 5-phosphate aldolase) (Phosphodeoxyriboaldolase) (Deoxyriboaldolase)	carbohydrate catabolic process [GO:0016052]; deoxyribonucleotide catabolic process [GO:0009264]; deoxyribose phosphate catabolic process [GO:0046386]	cytoplasm [GO:0005737]	deoxyribose-phosphate aldolase activity [GO:0004139]	acl:ACL_0699;
TRINITY_DN2331_c0_g2_i1--LEN=1399	12.35	0	-	-	Sample S specific	A9NG35	XP_003109032.1	Caenorhabditis remanei (Caenorhabditis vulgaris)	31234	deoC ACL_0699	Deoxyribose-phosphate aldolase (DERA) (EC 4.1.2.4) (2-deoxy-D-ribose 5-phosphate aldolase) (Phosphodeoxyriboaldolase) (Deoxyriboaldolase)	carbohydrate catabolic process [GO:0016052]; deoxyribonucleotide catabolic process [GO:0009264]; deoxyribose phosphate catabolic process [GO:0046386]	cytoplasm [GO:0005737]	deoxyribose-phosphate aldolase activity [GO:0004139]	acl:ACL_0699;
TRINITY_DN2333_c0_g1_i1--LEN=1594	3.77	0.47	-	-	BASELINE	P41949	XP_013303263.1	Necator americanus (Human hookworm)	51031	D1044.1	Uncharacterized kinase-like protein D1044.1	-	-	kinase activity [GO:0016301]	cel:CELE_D1044.1;
TRINITY_DN2334_c0_g1_i2--LEN=1006	529.468	696.73	0.396055	0.639347	BASELINE					LSM7 EMB2816 At2g03870	Sm-like protein LSM7 (AtLSM7) (Protein EMBRYO DEFECTIVE 2816) (U6 snRNA-associated Sm-like protein LSM7)	mRNA splicing, via spliceosome [GO:0000398]; nuclear-transcribed mRNA catabolic process [GO:0000956]	catalytic step 2 spliceosome [GO:0071013]; cytosol [GO:0005829]; Lsm1-7-Pat1 complex [GO:1990726]; U12-type spliceosomal complex [GO:0005689]; U2-type prespliceosome [GO:0071004]; U6 snRNP [GO:0005688]	RNA binding [GO:0003723]	ath:AT2G03870;	K12626	LSM7 - U6 snRNA-associated Sm-like protein LSm7
TRINITY_DN2337_c0_g1_i1--LEN=509	18.1878	174.182	3.25955	0.00385646	UPREGULATED
TRINITY_DN2337_c0_g2_i1--LEN=703	40.4174	134.595	1.73558	0.0955459	BASELINE
TRINITY_DN2339_c0_g1_i1--LEN=584	149.544	114.802	-0.381426	0.719363	BASELINE					BHLHE23 BHLHB4	Class E basic helix-loop-helix protein 23 (bHLHe23) (Class B basic helix-loop-helix protein 4) (bHLHb4)	cell development [GO:0048468]	nuclear chromatin [GO:0000790]	DNA binding [GO:0003677]; DNA-binding transcription factor activity, RNA polymerase II-specific [GO:0000981]; protein dimerization activity [GO:0046983]	hsa:128408;
TRINITY_DN2340_c0_g1_i1--LEN=1500	135.398	191.997	0.50387	0.631377	BASELINE					sre-1 B0495.1	Serpentine receptor class epsilon-1 (Protein sre-1)	sensory perception of chemical stimulus [GO:0007606]	integral component of membrane [GO:0016021]	-	cel:CELE_B0495.1;
TRINITY_DN2341_c0_g1_i2--LEN=1083	10.83	0	-	-	Sample S specific
TRINITY_DN2341_c0_g1_i3--LEN=1141	3.16	0	-	-	Sample S specific
TRINITY_DN2342_c0_g1_i1--LEN=592	403.26	0.14	-	-	BASELINE	Q28851	XP_013296903.1	Necator americanus (Human hookworm)	51031	ATP5MF ATP5J2	ATP synthase subunit f, mitochondrial (ATP synthase membrane subunit f)	ATP biosynthetic process [GO:0006754]; ion transport [GO:0006811]	integral component of membrane [GO:0016021]; mitochondrial proton-transporting ATP synthase complex [GO:0005753]; proton-transporting ATP synthase complex, coupling factor F(o) [GO:0045263]	-	bta:506492;
TRINITY_DN2342_c0_g2_i3--LEN=925	2980.78	4384.25	0.556639	0.379329	BASELINE					ATP5MF ATP5J2	ATP synthase subunit f, mitochondrial (ATP synthase membrane subunit f)	ATP biosynthetic process [GO:0006754]; ion transport [GO:0006811]	integral component of membrane [GO:0016021]; mitochondrial proton-transporting ATP synthase complex [GO:0005753]; proton-transporting ATP synthase complex, coupling factor F(o) [GO:0045263]	-	bta:506492;
TRINITY_DN2345_c0_g1_i1--LEN=624	30296.9	33.6489	-9.8144	1.1377e-18	DOWNREGULATED	B0C2J3	XP_013296731.1	Necator americanus (Human hookworm)	51031	rpsR rps18 AM1_4812	30S ribosomal protein S18	translation [GO:0006412]	ribosome [GO:0005840]	rRNA binding [GO:0019843]; structural constituent of ribosome [GO:0003735]	amr:AM1_4812;	K02964	RP-S18e, RPS18 - small subunit ribosomal protein S18e
TRINITY_DN2345_c0_g2_i1--LEN=842	49806.4	55770	0.16316	0.862555	BASELINE					rpsR rps18 AM1_4812	30S ribosomal protein S18	translation [GO:0006412]	ribosome [GO:0005840]	rRNA binding [GO:0019843]; structural constituent of ribosome [GO:0003735]	amr:AM1_4812;
TRINITY_DN2346_c0_g1_i1--LEN=532	97.0018	87.0912	-0.155484	0.889088	BASELINE		XP_003110430.1	Caenorhabditis remanei (Caenorhabditis vulgaris)	31234
TRINITY_DN2347_c0_g1_i1--LEN=716	582.011	1710.15	1.55501	0.0384815	BASELINE					TMEM208	Transmembrane protein 208	autophagy [GO:0006914]; vacuolar protein processing [GO:0006624]	endoplasmic reticulum membrane [GO:0005789]; integral component of membrane [GO:0016021]; vacuole [GO:0005773]	-	bta:507222;
TRINITY_DN2347_c0_g2_i1--LEN=699	20.15	0	-	-	Sample S specific	Q9CR96		Mus musculus (Mouse)	10090	TMEM208	Transmembrane protein 208	autophagy [GO:0006914]; vacuolar protein processing [GO:0006624]	endoplasmic reticulum membrane [GO:0005789]; integral component of membrane [GO:0016021]; vacuole [GO:0005773]	-	bta:507222;
TRINITY_DN2348_c0_g1_i2--LEN=529	82.8557	126.678	0.612495	0.557664	BASELINE
TRINITY_DN2348_c0_g1_i3--LEN=950	129.336	235.542	0.864865	0.40664	BASELINE
TRINITY_DN2349_c0_g1_i2--LEN=544	121.252	136.575	0.171681	0.876073	BASELINE		XP_003099821.1	Caenorhabditis remanei (Caenorhabditis vulgaris)	31234
TRINITY_DN2349_c0_g1_i3--LEN=1072	242.504	227.625	-0.0913538	0.932359	BASELINE		XP_003099821.1	Caenorhabditis remanei (Caenorhabditis vulgaris)	31234
TRINITY_DN2349_c0_g1_i4--LEN=742	76.7931	59.3804	-0.37099	0.713617	BASELINE		XP_003099821.1	Caenorhabditis remanei (Caenorhabditis vulgaris)	31234
TRINITY_DN2349_c0_g1_i5--LEN=514	72.7513	37.6076	-0.951951	0.310712	BASELINE
TRINITY_DN2350_c0_g1_i1--LEN=968	3714.36	5981.58	0.687414	0.280595	BASELINE					AAEL006251	Ubiquitin-fold modifier 1	protein ufmylation [GO:0071569]	-	-	aag:5567684;	K12162	UFM1 - ubiquitin-fold modifier 1
TRINITY_DN2350_c0_g2_i1--LEN=625	61.73	0	-	-	Sample S specific					AAEL006251	Ubiquitin-fold modifier 1	protein ufmylation [GO:0071569]	-	-	aag:5567684;	K12162	UFM1 - ubiquitin-fold modifier 1
TRINITY_DN2354_c0_g1_i1--LEN=1617	3.16	0.68	-	-	BASELINE	A8WN62	XP_003117482.1	Caenorhabditis remanei (Caenorhabditis vulgaris)	31234	tub-1 CBG00741	Tubby protein homolog 1	chemotaxis [GO:0006935]; lipid metabolic process [GO:0006629]; protein localization to cilium [GO:0061512]; receptor localization to non-motile cilium [GO:0097500]	axon [GO:0030424]; cilium [GO:0005929]; cytoplasm [GO:0005737]; dendrite [GO:0030425]	-	cbr:CBG00741;
TRINITY_DN2354_c0_g2_i1--LEN=515	1.7	0	-	-	Sample S specific	A8WN62	XP_003117482.1	Caenorhabditis remanei (Caenorhabditis vulgaris)	31234	tub-1 CBG00741	Tubby protein homolog 1	chemotaxis [GO:0006935]; lipid metabolic process [GO:0006629]; protein localization to cilium [GO:0061512]; receptor localization to non-motile cilium [GO:0097500]	axon [GO:0030424]; cilium [GO:0005929]; cytoplasm [GO:0005737]; dendrite [GO:0030425]	-	cbr:CBG00741;
TRINITY_DN2355_c0_g1_i1--LEN=540	54.26	0	-	-	Sample S specific	P59169	XP_001897416.1	Brugia malayi (Filarial nematode worm)	6279	HTR4 At4g40030 T5J17.200; HTR5 At4g40040 T5J17.210; HTR8 At5g10980 T30N20_250 T5K6.6	Histone H3.3 (Histone H3.2)	-	nucleolus [GO:0005730]; nucleosome [GO:0000786]; nucleus [GO:0005634]; plasma membrane [GO:0005886]; rDNA protrusion [GO:0030875]	DNA binding [GO:0003677]; protein heterodimerization activity [GO:0046982]	ath:AT4G40030;ath:AT4G40040;ath:AT5G10980;	K11253	H3 - histone H3
TRINITY_DN2355_c0_g2_i1--LEN=819	1612.65	2775.04	0.783072	0.241172	BASELINE					HTR4 At4g40030 T5J17.200; HTR5 At4g40040 T5J17.210; HTR8 At5g10980 T30N20_250 T5K6.6	Histone H3.3 (Histone H3.2)	-	nucleolus [GO:0005730]; nucleosome [GO:0000786]; nucleus [GO:0005634]; plasma membrane [GO:0005886]; rDNA protrusion [GO:0030875]	DNA binding [GO:0003677]; protein heterodimerization activity [GO:0046982]	ath:AT4G40030;ath:AT4G40040;ath:AT5G10980;	K11253	H3 - histone H3
TRINITY_DN2356_c0_g1_i2--LEN=598	198.045	304.819	0.622123	0.538011	BASELINE					TRAPPC2	Trafficking protein particle complex subunit 2	endoplasmic reticulum to Golgi vesicle-mediated transport [GO:0006888]	endoplasmic reticulum [GO:0005783]; endoplasmic reticulum-Golgi intermediate compartment [GO:0005793]; nucleoplasm [GO:0005654]; nucleus [GO:0005634]; perinuclear region of cytoplasm [GO:0048471]; TRAPP complex [GO:0030008]	-	bta:616748;
TRINITY_DN2356_c0_g2_i1--LEN=506	10.51	0	-	-	Sample S specific	Q3T0F2	NP_508272.1	Caenorhabditis elegans	6239	TRAPPC2	Trafficking protein particle complex subunit 2	endoplasmic reticulum to Golgi vesicle-mediated transport [GO:0006888]	endoplasmic reticulum [GO:0005783]; endoplasmic reticulum-Golgi intermediate compartment [GO:0005793]; nucleoplasm [GO:0005654]; nucleus [GO:0005634]; perinuclear region of cytoplasm [GO:0048471]; TRAPP complex [GO:0030008]	-	bta:616748;	K20301	TRAPPC2, TRS20 - trafficking protein particle complex subunit 2
TRINITY_DN2358_c0_g1_i1--LEN=1647	1764.22	2573.15	0.544505	0.414422	BASELINE
TRINITY_DN2358_c1_g1_i1--LEN=970	7.62	0	-	-	Sample S specific
TRINITY_DN2358_c1_g2_i1--LEN=535	10.91	0	-	-	Sample S specific
TRINITY_DN2360_c0_g1_i1--LEN=568	1052.87	2400.95	1.18927	0.087002	BASELINE					PAM18 TIM14 ADR345C	Mitochondrial import inner membrane translocase subunit TIM14 (Presequence translocated-associated motor subunit PAM18)	protein import into mitochondrial matrix [GO:0030150]	integral component of membrane [GO:0016021]; PAM complex, Tim23 associated import motor [GO:0001405]	ATPase activator activity [GO:0001671]	ago:AGOS_ADR345C;	K09539	DNAJC19 - DnaJ homolog subfamily C member 19
TRINITY_DN2360_c0_g2_i1--LEN=561	21.68	0	-	-	Sample S specific	Q759D2	NP_491662.1	Caenorhabditis elegans	6239	PAM18 TIM14 ADR345C	Mitochondrial import inner membrane translocase subunit TIM14 (Presequence translocated-associated motor subunit PAM18)	protein import into mitochondrial matrix [GO:0030150]	integral component of membrane [GO:0016021]; PAM complex, Tim23 associated import motor [GO:0001405]	ATPase activator activity [GO:0001671]	ago:AGOS_ADR345C;	K09539	DNAJC19 - DnaJ homolog subfamily C member 19
TRINITY_DN2360_c0_g2_i2--LEN=615	2.85	0	-	-	Sample S specific	Q759D2	NP_491662.1	Caenorhabditis elegans	6239	PAM18 TIM14 ADR345C	Mitochondrial import inner membrane translocase subunit TIM14 (Presequence translocated-associated motor subunit PAM18)	protein import into mitochondrial matrix [GO:0030150]	integral component of membrane [GO:0016021]; PAM complex, Tim23 associated import motor [GO:0001405]	ATPase activator activity [GO:0001671]	ago:AGOS_ADR345C;
TRINITY_DN2361_c0_g1_i1--LEN=639	262.713	488.898	0.896046	0.341771	BASELINE	P34419	XP_002642164.1	Caenorhabditis briggsae	6238	F42H10.6	Putative esterase F42H10.6 (EC 3.1.2.-)	-	-	acyl-CoA hydrolase activity [GO:0047617]; identical protein binding [GO:0042802]	cel:CELE_F42H10.6;	K17362	ACOT13 - acyl-coenzyme A thioesterase 13 [EC:3.1.2.-]
TRINITY_DN2362_c0_g1_i1--LEN=1262	582.011	332.53	-0.807561	0.370168	BASELINE
TRINITY_DN2362_c0_g1_i2--LEN=1038	438.529	188.038	-1.22165	0.214307	BASELINE
TRINITY_DN2362_c0_g2_i1--LEN=530	14.15	0	-	-	Sample S specific		XP_003096140.1	Caenorhabditis remanei (Caenorhabditis vulgaris)	31234
TRINITY_DN2363_c1_g1_i1--LEN=942	745.701	1343.98	0.849838	0.258705	BASELINE	Q5SPR8	XP_003136522.1	Loa loa (Eye worm) (Filaria loa)	7209	esco2 si:dkey-217m5.6 zgc:111795	N-acetyltransferase ESCO2 (EC 2.3.1.-) (Establishment of cohesion 1 homolog 2) (ECO1 homolog 2)	bone regeneration [GO:1990523]; fin regeneration [GO:0031101]; heart development [GO:0007507]; mitotic cell cycle [GO:0000278]; positive regulation of cysteine-type endopeptidase activity involved in apoptotic process [GO:0043280]; post-translational protein acetylation [GO:0034421]; regulation of DNA replication [GO:0006275]; sister chromatid cohesion [GO:0007062]	chromatin [GO:0000785]; chromosome [GO:0005694]; nucleus [GO:0005634]	acetyltransferase activity [GO:0016407]; metal ion binding [GO:0046872]	dre:445395;	K11268	ESCO, ECO1 - N-acetyltransferase [EC:2.3.1.-]
TRINITY_DN2364_c0_g1_i1--LEN=681	2162.33	861.015	-1.32848	0.0620069	BASELINE					flp-22 F39H2.1	FMRFamide-like neuropeptides 22 [Cleaved into: SPSAKWMRF-amide 1; SPSAKWMRF-amide 2; SPSAKWMRF-amide 3]	neuropeptide signaling pathway [GO:0007218]	extracellular region [GO:0005576]	neuropeptide receptor binding [GO:0071855]	cel:CELE_F39H2.1;
TRINITY_DN2365_c0_g2_i1--LEN=1336	1069.04	3293.63	1.62336	0.0171503	BASELINE	O45717	XP_013297144.1	Necator americanus (Human hookworm)	51031	nud-2 R11A5.2	Protein nud-2	cell migration [GO:0016477]; centrosome localization [GO:0051642]; chromosome segregation [GO:0007059]; establishment of chromosome localization [GO:0051303]; establishment of mitotic spindle orientation [GO:0000132]; microtubule nucleation [GO:0007020]; mitotic centrosome separation [GO:0007100]; nuclear migration [GO:0007097]; regulation of microtubule motor activity [GO:2000574]; synaptic tran…	cell [GO:0005623]; centrosome [GO:0005813]; kinesin complex [GO:0005871]; kinetochore [GO:0000776]; nuclear envelope [GO:0005635]; synapse [GO:0045202]	microtubule binding [GO:0008017]	cel:CELE_R11A5.2;
TRINITY_DN2366_c0_g1_i1--LEN=517	22.2296	41.5663	0.902933	0.252688	BASELINE		NP_001023656.2	Caenorhabditis elegans	6239
TRINITY_DN2367_c0_g1_i3--LEN=838	329.402	277.108	-0.249398	0.80117	BASELINE
TRINITY_DN2368_c0_g1_i1--LEN=680	1990.56	4580.21	1.20224	0.0620258	BASELINE	Q7TP17		Rattus norvegicus (Rat)	10116	U2AF1L4	Splicing factor U2AF 26 kDa subunit (U2 small nuclear RNA auxiliary factor 1-like protein 4) (U2AF1-like 4)	mRNA splicing, via spliceosome [GO:0000398]	cytoplasm [GO:0005737]; nuclear speck [GO:0016607]; spliceosomal complex [GO:0005681]; U2AF [GO:0089701]	metal ion binding [GO:0046872]; pre-mRNA 3'-splice site binding [GO:0030628]	bta:615198;	K12836	U2AF1 - splicing factor U2AF 35 kDa subunit
TRINITY_DN2369_c0_g1_i1--LEN=793	114.7	0	-	-	Sample S specific					VMA9 AAL005W	V-type proton ATPase subunit e (V-ATPase subunit e) (Vacuolar proton pump subunit e)	cellular protein-containing complex assembly [GO:0034622]; cell wall mannoprotein biosynthetic process [GO:0000032]; transmembrane transport [GO:0055085]; vacuolar acidification [GO:0007035]	cell [GO:0005623]; fungal-type vacuole membrane [GO:0000329]; integral component of membrane [GO:0016021]; vacuolar proton-transporting V-type ATPase, V0 domain [GO:0000220]	proton-transporting ATPase activity, rotational mechanism [GO:0046961]	ago:AGOS_AAL005W;	K02153	ATPeV0E, ATP6H - V-type H+-transporting ATPase subunit e
TRINITY_DN2369_c0_g2_i1--LEN=1149	5967.63	10209.5	0.774677	0.251218	BASELINE					VMA9 AAL005W	V-type proton ATPase subunit e (V-ATPase subunit e) (Vacuolar proton pump subunit e)	cellular protein-containing complex assembly [GO:0034622]; cell wall mannoprotein biosynthetic process [GO:0000032]; transmembrane transport [GO:0055085]; vacuolar acidification [GO:0007035]	cell [GO:0005623]; fungal-type vacuole membrane [GO:0000329]; integral component of membrane [GO:0016021]; vacuolar proton-transporting V-type ATPase, V0 domain [GO:0000220]	proton-transporting ATPase activity, rotational mechanism [GO:0046961]	ago:AGOS_AAL005W;	K02153	ATPeV0E, ATP6H - V-type H+-transporting ATPase subunit e
TRINITY_DN237_c0_g1_i1--LEN=675	2000.66	3905.25	0.964937	0.136081	BASELINE
TRINITY_DN2370_c0_g1_i1--LEN=1279	2247.21	1694.32	-0.407427	0.545882	BASELINE
TRINITY_DN2370_c0_g1_i2--LEN=1443	1980.45	1569.62	-0.335414	0.624131	BASELINE
TRINITY_DN2370_c0_g2_i1--LEN=606	17.99	0	-	-	Sample S specific
TRINITY_DN2371_c0_g1_i2--LEN=971	776.014	1541.91	0.990564	0.180726	BASELINE
TRINITY_DN2372_c0_g1_i1--LEN=660	52.5426	15.8348	-1.73039	0.0347861	BASELINE		NP_510514.2	Caenorhabditis elegans	6239
TRINITY_DN2373_c0_g1_i1--LEN=557	1.7	0	-	-	Sample S specific
TRINITY_DN2374_c0_g1_i3--LEN=1005	5.07	0	-	-	Sample S specific
TRINITY_DN2374_c0_g1_i4--LEN=786	8.01	0	-	-	Sample S specific
TRINITY_DN2374_c0_g1_i6--LEN=530	4.26	0	-	-	Sample S specific		XP_003114082.1	Caenorhabditis remanei (Caenorhabditis vulgaris)	31234
TRINITY_DN2375_c0_g1_i2--LEN=1072	5.9	0	-	-	Sample S specific					ABT1	Activator of basal transcription 1	endonucleolytic cleavage in 5'-ETS of tricistronic rRNA transcript (SSU-rRNA, 5.8S rRNA, LSU-rRNA) [GO:0000480]; endonucleolytic cleavage in ITS1 to separate SSU-rRNA from 5.8S rRNA and LSU-rRNA from tricistronic rRNA transcript (SSU-rRNA, 5.8S rRNA, LSU-rRNA) [GO:0000447]; endonucleolytic cleavage to generate mature 5'-end of SSU-rRNA from (SSU-rRNA, 5.8S rRNA, LSU-rRNA) [GO:0000472]; regulation…	nucleolus [GO:0005730]; transcription factor complex [GO:0005667]	DNA binding [GO:0003677]; RNA binding [GO:0003723]	bta:539270;	K14785	ESF2, ABT1 - ESF2/ABP1 family protein
TRINITY_DN2376_c0_g2_i1--LEN=646	0.46	0	-	-	Sample S specific
TRINITY_DN2376_c0_g2_i2--LEN=821	90.9392	35.6282	-1.35188	0.165269	BASELINE		XP_002636766.1	Caenorhabditis briggsae	6238
TRINITY_DN2378_c0_g1_i1--LEN=634	36.3757	25.7315	-0.499439	0.536236	BASELINE	Q9SGZ5		Arabidopsis thaliana (Mouse-ear cress)	3702	xlnB xynB xynG1 ACLA_085410	Probable endo-1,4-beta-xylanase B (Xylanase B) (EC 3.2.1.8) (1,4-beta-D-xylan xylanohydrolase B) (Endo-1,4-beta-xylanase G1) (Xylanase G1)	xylan catabolic process [GO:0045493]	extracellular region [GO:0005576]	endo-1,4-beta-xylanase activity [GO:0031176]	act:ACLA_085410;
TRINITY_DN2380_c0_g1_i1--LEN=616	788.139	1272.72	0.691391	0.358455	BASELINE					RWDD1 DFRP2 CGI-24 PTD013	RWD domain-containing protein 1 (DRG family-regulatory protein 2)	androgen receptor signaling pathway [GO:0030521]; cell aging [GO:0007569]; cellular response to oxidative stress [GO:0034599]; cellular response to testosterone stimulus [GO:0071394]; cytoplasmic translation [GO:0002181]; positive regulation of androgen receptor activity [GO:2000825]	cytoplasm [GO:0005737]; polysome [GO:0005844]	-	hsa:51389;
TRINITY_DN2380_c0_g1_i3--LEN=1035	1028.62	1832.87	0.833393	0.241392	BASELINE					RWDD1 DFRP2 CGI-24 PTD013	RWD domain-containing protein 1 (DRG family-regulatory protein 2)	androgen receptor signaling pathway [GO:0030521]; cell aging [GO:0007569]; cellular response to oxidative stress [GO:0034599]; cellular response to testosterone stimulus [GO:0071394]; cytoplasmic translation [GO:0002181]; positive regulation of androgen receptor activity [GO:2000825]	cytoplasm [GO:0005737]; polysome [GO:0005844]	-	hsa:51389;
TRINITY_DN2380_c0_g2_i1--LEN=837	12.37	0	-	-	Sample S specific	Q9H446	XP_002640603.1	Caenorhabditis briggsae	6238	RWDD1 DFRP2 CGI-24 PTD013	RWD domain-containing protein 1 (DRG family-regulatory protein 2)	androgen receptor signaling pathway [GO:0030521]; cell aging [GO:0007569]; cellular response to oxidative stress [GO:0034599]; cellular response to testosterone stimulus [GO:0071394]; cytoplasmic translation [GO:0002181]; positive regulation of androgen receptor activity [GO:2000825]	cytoplasm [GO:0005737]; polysome [GO:0005844]	-	hsa:51389;
TRINITY_DN2381_c0_g2_i1--LEN=1723	351.631	579.948	0.72186	0.420834	BASELINE
TRINITY_DN2382_c0_g1_i1--LEN=791	6.96	0	-	-	Sample S specific	B6IJ52	XP_003140161.1	Loa loa (Eye worm) (Filaria loa)	7209	CBG28141	Mitochondrial fission process protein 1 (Mitochondrial 18 kDa protein) (MTP18)	apoptotic process [GO:0006915]; mitochondrial fission [GO:0000266]	integral component of membrane [GO:0016021]; mitochondrial inner membrane [GO:0005743]; mitochondrion [GO:0005739]	-	-
TRINITY_DN2384_c0_g1_i2--LEN=1737	274.838	150.43	-0.869489	0.398452	BASELINE
TRINITY_DN2386_c0_g1_i1--LEN=1313	167.732	548.279	1.70875	0.0781609	BASELINE	A6NKF1	XP_003108331.1	Caenorhabditis remanei (Caenorhabditis vulgaris)	31234	SAC3D1 SHD1	SAC3 domain-containing protein 1 (SAC3 homology domain-containing protein 1)	cell division [GO:0051301]; centrosome duplication [GO:0051298]; spindle assembly [GO:0051225]	centrosome [GO:0005813]; cytoplasm [GO:0005737]; nucleus [GO:0005634]; spindle [GO:0005819]	-	-
TRINITY_DN2386_c0_g1_i2--LEN=549	26.2713	51.463	0.970047	0.251555	BASELINE
TRINITY_DN2386_c0_g2_i1--LEN=1000	5.54	0	-	-	Sample S specific	A6NKF1	XP_003108331.1	Caenorhabditis remanei (Caenorhabditis vulgaris)	31234	SAC3D1 SHD1	SAC3 domain-containing protein 1 (SAC3 homology domain-containing protein 1)	cell division [GO:0051301]; centrosome duplication [GO:0051298]; spindle assembly [GO:0051225]	centrosome [GO:0005813]; cytoplasm [GO:0005737]; nucleus [GO:0005634]; spindle [GO:0005819]	-	-
TRINITY_DN2387_c0_g1_i1--LEN=1449	151.565	57.401	-1.40079	0.181923	BASELINE	Q9SWG0	XP_003106129.1	Caenorhabditis remanei (Caenorhabditis vulgaris)	31234	IVD At3g45300 F18N11.6	Isovaleryl-CoA dehydrogenase, mitochondrial (IVD) (EC 1.3.8.4)	branched-chain amino acid catabolic process [GO:0009083]; leucine catabolic process [GO:0006552]	cytosol [GO:0005829]; mitochondrial matrix [GO:0005759]; mitochondrion [GO:0005739]	ATP binding [GO:0005524]; flavin adenine dinucleotide binding [GO:0050660]; isovaleryl-CoA dehydrogenase activity [GO:0008470]	ath:AT3G45300;
TRINITY_DN2388_c0_g1_i4--LEN=566	0	0.53	-	-	Sample A specific
TRINITY_DN2388_c0_g1_i6--LEN=636	26.2713	45.5249	0.793169	0.337244	BASELINE
TRINITY_DN2389_c0_g2_i1--LEN=972	1598.51	3671.69	1.19972	0.0685454	BASELINE					trx-2 B0024.9	Probable thioredoxin-2	cell redox homeostasis [GO:0045454]; glycerol ether metabolic process [GO:0006662]	cell [GO:0005623]; mitochondrion [GO:0005739]	protein disulfide oxidoreductase activity [GO:0015035]	cel:CELE_B0024.9;	K03671	trxA - thioredoxin 1
TRINITY_DN2391_c0_g1_i1--LEN=1174	503.197	1599.31	1.66826	0.0293581	BASELINE
TRINITY_DN2391_c0_g2_i1--LEN=835	6.21	0	-	-	Sample S specific
TRINITY_DN2392_c0_g1_i1--LEN=912	1455.03	4445.61	1.61134	0.0142457	BASELINE		XP_013309531.1	Necator americanus (Human hookworm)	51031
TRINITY_DN2395_c0_g1_i1--LEN=506	4.91	0	-	-	Sample S specific	Q5RJI4		Mus musculus (Mouse)	10090	PKDCC SGK493 VLK	Extracellular tyrosine-protein kinase PKDCC (EC 2.7.10.2) (Protein kinase domain-containing protein, cytoplasmic) (Protein kinase-like protein SgK493) (Sugen kinase 493) (Vertebrate lonesome kinase)	bone mineralization [GO:0030282]; cell differentiation [GO:0030154]; embryonic digestive tract development [GO:0048566]; limb morphogenesis [GO:0035108]; lung alveolus development [GO:0048286]; multicellular organism growth [GO:0035264]; negative regulation of Golgi to plasma membrane protein transport [GO:0042997]; peptidyl-tyrosine phosphorylation [GO:0018108]; positive regulation of bone miner…	extracellular region [GO:0005576]; Golgi apparatus [GO:0005794]	ATP binding [GO:0005524]; non-membrane spanning protein tyrosine kinase activity [GO:0004715]; protein kinase activity [GO:0004672]	hsa:91461;
TRINITY_DN2396_c0_g1_i1--LEN=940	349.611	245.439	-0.510385	0.604723	BASELINE	Q4V8Y6	XP_003109625.1	Caenorhabditis remanei (Caenorhabditis vulgaris)	31234	ergic1 ergic32 zgc:114085	Endoplasmic reticulum-Golgi intermediate compartment protein 1 (ER-Golgi intermediate compartment 32 kDa protein) (ERGIC-32)	endoplasmic reticulum to Golgi vesicle-mediated transport [GO:0006888]; retrograde vesicle-mediated transport, Golgi to endoplasmic reticulum [GO:0006890]	COPII-coated ER to Golgi transport vesicle [GO:0030134]; endoplasmic reticulum [GO:0005783]; endoplasmic reticulum-Golgi intermediate compartment membrane [GO:0033116]; integral component of endoplasmic reticulum membrane [GO:0030176]; integral component of Golgi membrane [GO:0030173]	-	dre:567774;
TRINITY_DN2396_c0_g2_i1--LEN=1208	3.33	0	-	-	Sample S specific	Q4V8Y6	XP_003109625.1	Caenorhabditis remanei (Caenorhabditis vulgaris)	31234	ergic1 ergic32 zgc:114085	Endoplasmic reticulum-Golgi intermediate compartment protein 1 (ER-Golgi intermediate compartment 32 kDa protein) (ERGIC-32)	endoplasmic reticulum to Golgi vesicle-mediated transport [GO:0006888]; retrograde vesicle-mediated transport, Golgi to endoplasmic reticulum [GO:0006890]	COPII-coated ER to Golgi transport vesicle [GO:0030134]; endoplasmic reticulum [GO:0005783]; endoplasmic reticulum-Golgi intermediate compartment membrane [GO:0033116]; integral component of endoplasmic reticulum membrane [GO:0030176]; integral component of Golgi membrane [GO:0030173]	-	dre:567774;
TRINITY_DN2397_c0_g1_i2--LEN=796	5234.05	12226.4	1.224	0.0757664	BASELINE	Q5E9E4	XP_013292418.1	Necator americanus (Human hookworm)	51031	SSR2	Translocon-associated protein subunit beta (TRAP-beta) (Signal sequence receptor subunit beta) (SSR-beta)	-	endoplasmic reticulum [GO:0005783]; endoplasmic reticulum membrane [GO:0005789]; integral component of membrane [GO:0016021]	-	bta:506530;
TRINITY_DN2397_c0_g2_i1--LEN=745	136.95	0.1	-	-	BASELINE	Q5E9E4	XP_013292418.1	Necator americanus (Human hookworm)	51031	SSR2	Translocon-associated protein subunit beta (TRAP-beta) (Signal sequence receptor subunit beta) (SSR-beta)	-	endoplasmic reticulum [GO:0005783]; endoplasmic reticulum membrane [GO:0005789]; integral component of membrane [GO:0016021]	-	bta:506530;	K13250	SSR2 - translocon-associated protein subunit beta
TRINITY_DN2398_c0_g1_i1--LEN=956	1974.39	3143.2	0.670827	0.305706	BASELINE					COX5B	Cytochrome c oxidase subunit 5B, mitochondrial (Cytochrome c oxidase polypeptide VIa) (Cytochrome c oxidase polypeptide Vb)	mitochondrial ATP synthesis coupled proton transport [GO:0042776]; mitochondrial electron transport, cytochrome c to oxygen [GO:0006123]	mitochondrial inner membrane [GO:0005743]; respiratory chain complex IV [GO:0045277]	cytochrome-c oxidase activity [GO:0004129]; metal ion binding [GO:0046872]	bta:287012;
TRINITY_DN2398_c0_g2_i1--LEN=541	189.82	0.17	-	-	BASELINE	P00428	XP_013304065.1	Necator americanus (Human hookworm)	51031	COX5B	Cytochrome c oxidase subunit 5B, mitochondrial (Cytochrome c oxidase polypeptide VIa) (Cytochrome c oxidase polypeptide Vb)	mitochondrial ATP synthesis coupled proton transport [GO:0042776]; mitochondrial electron transport, cytochrome c to oxygen [GO:0006123]	mitochondrial inner membrane [GO:0005743]; respiratory chain complex IV [GO:0045277]	cytochrome-c oxidase activity [GO:0004129]; metal ion binding [GO:0046872]	bta:287012;	K02265	COX5B - cytochrome c oxidase subunit 5b
TRINITY_DN2399_c0_g1_i1--LEN=541	2.79	0	-	-	Sample S specific
TRINITY_DN24_c0_g1_i1--LEN=1547	72.7513	166.265	1.19244	0.257504	BASELINE
TRINITY_DN2401_c0_g1_i1--LEN=528	4.64	0	-	-	Sample S specific
TRINITY_DN2402_c0_g1_i1--LEN=658	30.3131	59.3804	0.970047	0.273651	BASELINE
TRINITY_DN2404_c0_g1_i1--LEN=2084	533.51	1791.31	1.74743	0.0204212	BASELINE
TRINITY_DN2404_c0_g2_i1--LEN=1192	4.67	0	-	-	Sample S specific		NP_001022043.1	Caenorhabditis elegans	6239
TRINITY_DN2405_c0_g1_i1--LEN=1444	679.012	2050.6	1.59454	0.0287928	BASELINE	O14908	NP_501810.2	Caenorhabditis elegans	6239	GIPC1 C19orf3 GIPC RGS19IP1	PDZ domain-containing protein GIPC1 (GAIP C-terminus-interacting protein) (RGS-GAIP-interacting protein) (RGS19-interacting protein 1) (Synectin) (Tax interaction protein 2) (TIP-2)	cellular response to interleukin-7 [GO:0098761]; chemical synaptic transmission [GO:0007268]; endothelial cell migration [GO:0043542]; glutamate secretion [GO:0014047]; G protein-coupled receptor signaling pathway [GO:0007186]; negative regulation of proteasomal ubiquitin-dependent protein catabolic process [GO:0032435]; positive regulation of cytokinesis [GO:0032467]; positive regulation of mela…	brush border [GO:0005903]; cell cortex [GO:0005938]; cytoplasm [GO:0005737]; cytoplasmic vesicle [GO:0031410]; cytosol [GO:0005829]; dendritic shaft [GO:0043198]; dendritic spine [GO:0043197]; endocytic vesicle [GO:0030139]; extracellular exosome [GO:0070062]; glutamatergic synapse [GO:0098978]; membrane [GO:0016020]; Schaffer collateral - CA1 synapse [GO:0098685]; synaptic vesicle [GO:0008021]; …	actin binding [GO:0003779]; cadherin binding [GO:0045296]; myosin binding [GO:0017022]; PDZ domain binding [GO:0030165]; protein homodimerization activity [GO:0042803]; signaling receptor binding [GO:0005102]	hsa:10755;
TRINITY_DN2405_c0_g1_i4--LEN=717	226.337	777.883	1.78108	0.0485248	BASELINE					GIPC3 C19orf64	PDZ domain-containing protein GIPC3	-	-	-	hsa:126326;
TRINITY_DN2406_c0_g1_i3--LEN=1864	21.61	0	-	-	Sample S specific
TRINITY_DN2406_c0_g1_i6--LEN=503	0.62	0	-	-	Sample S specific
TRINITY_DN2407_c0_g1_i2--LEN=1413	119.231	368.158	1.62656	0.114688	BASELINE					R05D3.3	Putative zinc finger protein R05D3.3	-	nucleus [GO:0005634]	DNA binding [GO:0003677]; metal ion binding [GO:0046872]	cel:CELE_R05D3.3;
TRINITY_DN2408_c0_g1_i1--LEN=1672	321.318	57.401	-2.48486	0.0223967	DOWNREGULATED	P11617	NP_001040810.1	Caenorhabditis elegans	6239	ADORA2A RDC8	Adenosine receptor A2a	adenylate cyclase-activating G protein-coupled receptor signaling pathway [GO:0007189]; eating behavior [GO:0042755]; inhibitory postsynaptic potential [GO:0060080]; locomotory behavior [GO:0007626]; negative regulation of alpha-beta T cell activation [GO:0046636]; negative regulation of inflammatory response [GO:0050728]; positive regulation of apoptotic signaling pathway [GO:2001235]; positive …	integral component of plasma membrane [GO:0005887]; postsynapse [GO:0098794]	enzyme binding [GO:0019899]; G protein-coupled adenosine receptor activity [GO:0001609]; identical protein binding [GO:0042802]	cfa:403960;
TRINITY_DN2409_c0_g1_i3--LEN=985	0	0.34	-	-	Sample A specific		NP_492420.2	Caenorhabditis elegans	6239
TRINITY_DN241_c0_g1_i1--LEN=747	26.2713	27.7108	0.076962	0.972641	BASELINE
TRINITY_DN2410_c0_g1_i1--LEN=578	0.43	0	-	-	Sample S specific		XP_013306269.1	Necator americanus (Human hookworm)	51031
TRINITY_DN2412_c0_g2_i1--LEN=505	1.93	0.94	-	-	BASELINE	Q18321		Caenorhabditis elegans	6239	daf-37 C30B5.5	G-protein coupled receptor daf-37 (Abnormal dauer formation protein 37)	G protein-coupled receptor signaling pathway involved in dauer larval development [GO:1904066]; G protein-coupled receptor signaling pathway involved in social behavior [GO:1904068]	Golgi apparatus [GO:0005794]; integral component of membrane [GO:0016021]; non-motile cilium [GO:0097730]; plasma membrane [GO:0005886]	ascr#2 binding [GO:1904067]; G protein-coupled peptide receptor activity [GO:0008528]; protein heterodimerization activity [GO:0046982]; protein homodimerization activity [GO:0042803]	cel:CELE_C30B5.5;
TRINITY_DN2413_c0_g1_i1--LEN=535	606.261	91.0499	-2.73521	0.00695715	DOWNREGULATED
TRINITY_DN2414_c0_g1_i1--LEN=1425	2.76	0	-	-	Sample S specific	Q60467	XP_003117250.1	Caenorhabditis remanei (Caenorhabditis vulgaris)	31234	COL5A1	Collagen alpha-1(V) chain	-	collagen trimer [GO:0005581]; extracellular region [GO:0005576]	extracellular matrix structural constituent [GO:0005201]; heparin binding [GO:0008201]	-
TRINITY_DN2415_c0_g1_i2--LEN=2664	743.68	811.532	0.125965	0.875877	BASELINE	Q18673	XP_003117451.1	Caenorhabditis remanei (Caenorhabditis vulgaris)	31234	nep-1 ZK20.6	Neprilysin-1 (EC 3.4.24.-)	-	integral component of membrane [GO:0016021]	metal ion binding [GO:0046872]; metalloendopeptidase activity [GO:0004222]	cel:CELE_ZK20.6;
TRINITY_DN2415_c0_g1_i3--LEN=2822	767.931	773.924	0.011216	0.990634	BASELINE					nep-1 ZK20.6	Neprilysin-1 (EC 3.4.24.-)	-	integral component of membrane [GO:0016021]	metal ion binding [GO:0046872]; metalloendopeptidase activity [GO:0004222]	cel:CELE_ZK20.6;
TRINITY_DN2415_c0_g1_i4--LEN=2635	747.722	766.007	0.0348551	0.967123	BASELINE					nep-1 ZK20.6	Neprilysin-1 (EC 3.4.24.-)	-	integral component of membrane [GO:0016021]	metal ion binding [GO:0046872]; metalloendopeptidase activity [GO:0004222]	cel:CELE_ZK20.6;
TRINITY_DN2415_c0_g2_i1--LEN=2154	2.59	0	-	-	Sample S specific	Q18673	XP_003117451.1	Caenorhabditis remanei (Caenorhabditis vulgaris)	31234	nep-1 ZK20.6	Neprilysin-1 (EC 3.4.24.-)	-	integral component of membrane [GO:0016021]	metal ion binding [GO:0046872]; metalloendopeptidase activity [GO:0004222]	cel:CELE_ZK20.6;
TRINITY_DN2415_c0_g2_i2--LEN=1688	2.76	0	-	-	Sample S specific	Q18673	NP_496490.2	Caenorhabditis elegans	6239	nep-1 ZK20.6	Neprilysin-1 (EC 3.4.24.-)	-	integral component of membrane [GO:0016021]	metal ion binding [GO:0046872]; metalloendopeptidase activity [GO:0004222]	cel:CELE_ZK20.6;
TRINITY_DN2416_c0_g1_i2--LEN=1386	6.08	0	-	-	Sample S specific	P22045	NP_498011.1	Caenorhabditis elegans	6239	P100/11E	9,11-endoperoxide prostaglandin H2 reductase (EC 1.1.1.-) (Prostaglandin F2-alpha synthase)	prostaglandin biosynthetic process [GO:0001516]	cytoplasm [GO:0005737]	nucleotide binding [GO:0000166]; oxidoreductase activity [GO:0016491]	lma:LMJF_31_2150;
TRINITY_DN2416_c0_g2_i2--LEN=847	210.17	112.823	-0.897503	0.392119	BASELINE	P22045	NP_498011.1	Caenorhabditis elegans	6239	P100/11E	9,11-endoperoxide prostaglandin H2 reductase (EC 1.1.1.-) (Prostaglandin F2-alpha synthase)	prostaglandin biosynthetic process [GO:0001516]	cytoplasm [GO:0005737]	nucleotide binding [GO:0000166]; oxidoreductase activity [GO:0016491]	lma:LMJF_31_2150;
TRINITY_DN2416_c0_g2_i3--LEN=1354	412.258	245.439	-0.748182	0.439488	BASELINE	P22045	XP_003106071.1	Caenorhabditis remanei (Caenorhabditis vulgaris)	31234	P100/11E	9,11-endoperoxide prostaglandin H2 reductase (EC 1.1.1.-) (Prostaglandin F2-alpha synthase)	prostaglandin biosynthetic process [GO:0001516]	cytoplasm [GO:0005737]	nucleotide binding [GO:0000166]; oxidoreductase activity [GO:0016491]	lma:LMJF_31_2150;
TRINITY_DN2417_c0_g1_i2--LEN=818	187.941	306.799	0.707012	0.484916	BASELINE	O43934	XP_013309242.1	Necator americanus (Human hookworm)	51031	MFSD11 ET	UNC93-like protein MFSD11 (Major facilitator superfamily domain-containing protein 11) (Protein ET)	-	integral component of membrane [GO:0016021]	-	hsa:79157;
TRINITY_DN2417_c0_g1_i3--LEN=1224	278.88	403.786	0.533948	0.578099	BASELINE	O43934	XP_013309242.1	Necator americanus (Human hookworm)	51031	MFSD11 ET	UNC93-like protein MFSD11 (Major facilitator superfamily domain-containing protein 11) (Protein ET)	-	integral component of membrane [GO:0016021]	-	hsa:79157;
TRINITY_DN2417_c0_g1_i4--LEN=2041	780.056	1144.06	0.552515	0.468662	BASELINE	O43934	XP_003101262.1	Caenorhabditis remanei (Caenorhabditis vulgaris)	31234	MFSD11 ET	UNC93-like protein MFSD11 (Major facilitator superfamily domain-containing protein 11) (Protein ET)	-	integral component of membrane [GO:0016021]	-	hsa:79157;
TRINITY_DN2418_c0_g1_i1--LEN=525	20.12	0	-	-	Sample S specific
TRINITY_DN2418_c0_g2_i1--LEN=1435	705.284	306.799	-1.20091	0.176006	BASELINE	P51165	XP_002634429.1	Caenorhabditis briggsae	6238	atp1b1	Sodium/potassium-transporting ATPase subunit beta-1 (Sodium/potassium-dependent ATPase subunit beta-1)	potassium ion transport [GO:0006813]; sodium ion transport [GO:0006814]	sodium:potassium-exchanging ATPase complex [GO:0005890]	-	-
TRINITY_DN2418_c0_g2_i2--LEN=1501	703.263	265.232	-1.40681	0.118059	BASELINE		XP_002634429.1	Caenorhabditis briggsae	6238
TRINITY_DN2419_c0_g1_i1--LEN=960	200.066	57.401	-1.80133	0.0927587	BASELINE	Q2VL59	XP_003110271.1	Caenorhabditis remanei (Caenorhabditis vulgaris)	31234	PAX9	Paired box protein Pax-9	animal organ morphogenesis [GO:0009887]	nucleus [GO:0005634]	DNA binding [GO:0003677]; DNA-binding transcription factor activity [GO:0003700]	-
TRINITY_DN2419_c0_g2_i1--LEN=735	1.89	0	-	-	Sample S specific	P47236	XP_003110271.1	Caenorhabditis remanei (Caenorhabditis vulgaris)	31234	PAX1 GPX-1	Paired box protein Pax-1 (Fragment)	sclerotome development [GO:0061056]	nucleus [GO:0005634]	DNA binding [GO:0003677]; DNA-binding transcription factor activity [GO:0003700]	-
TRINITY_DN2420_c0_g1_i1--LEN=996	10.76	0	-	-	Sample S specific
TRINITY_DN2422_c0_g1_i2--LEN=1142	147.524	37.6076	-1.97185	0.0618864	BASELINE		NP_504363.3	Caenorhabditis elegans	6239
TRINITY_DN2424_c0_g1_i1--LEN=1351	642.637	209.811	-1.61492	0.082779	BASELINE
TRINITY_DN2425_c0_g1_i2--LEN=3298	1655.09	2177.28	0.395615	0.559066	BASELINE					C56G2.3	Uncharacterized protein C56G2.3 (EC 2.1.1.-)	mitochondrial tRNA processing [GO:0090646]	mitochondrion [GO:0005739]; nucleoplasm [GO:0005654]; nucleus [GO:0005634]	tRNA (guanine-N1-)-methyltransferase activity [GO:0009019]; tRNA binding [GO:0000049]	cel:CELE_C56G2.3;
TRINITY_DN2425_c0_g1_i3--LEN=1164	598.178	904.561	0.596644	0.459306	BASELINE	Q09287	XP_003111554.1	Caenorhabditis remanei (Caenorhabditis vulgaris)	31234	C56G2.3	Uncharacterized protein C56G2.3 (EC 2.1.1.-)	mitochondrial tRNA processing [GO:0090646]	mitochondrion [GO:0005739]; nucleoplasm [GO:0005654]; nucleus [GO:0005634]	tRNA (guanine-N1-)-methyltransferase activity [GO:0009019]; tRNA binding [GO:0000049]	cel:CELE_C56G2.3;
TRINITY_DN2426_c0_g1_i2--LEN=1308	191.983	39.5869	-2.27788	0.0361092	DOWNREGULATED
TRINITY_DN2427_c0_g1_i1--LEN=3528	860.891	3267.9	1.92446	0.00542472	BASELINE	Q9R172		Rattus norvegicus (Rat)	10116	lin-12 R107.8	Protein lin-12 (Abnormal cell lineage protein 12)	cell-cell signaling involved in cell fate commitment [GO:0045168]; cell fate specification [GO:0001708]; dauer exit [GO:0043054]; nematode larval development [GO:0002119]; Notch signaling pathway [GO:0007219]; oviposition [GO:0018991]; positive regulation of mesodermal cell fate specification [GO:0048337]; regulation of cell fate specification [GO:0042659]; regulation of mesodermal cell fate spec…	apical plasma membrane [GO:0016324]; integral component of membrane [GO:0016021]; nucleus [GO:0005634]; plasma membrane [GO:0005886]; RNA polymerase II transcription factor complex [GO:0090575]	calcium ion binding [GO:0005509]; Notch binding [GO:0005112]; RNA polymerase II transcription factor binding [GO:0001085]; transmembrane signaling receptor activity [GO:0004888]	cel:CELE_R107.8;
TRINITY_DN2427_c0_g1_i2--LEN=3596	862.912	3406.45	1.98099	0.00412284	BASELINE					lin-12 R107.8	Protein lin-12 (Abnormal cell lineage protein 12)	cell-cell signaling involved in cell fate commitment [GO:0045168]; cell fate specification [GO:0001708]; dauer exit [GO:0043054]; nematode larval development [GO:0002119]; Notch signaling pathway [GO:0007219]; oviposition [GO:0018991]; positive regulation of mesodermal cell fate specification [GO:0048337]; regulation of cell fate specification [GO:0042659]; regulation of mesodermal cell fate spec…	apical plasma membrane [GO:0016324]; integral component of membrane [GO:0016021]; nucleus [GO:0005634]; plasma membrane [GO:0005886]; RNA polymerase II transcription factor complex [GO:0090575]	calcium ion binding [GO:0005509]; Notch binding [GO:0005112]; RNA polymerase II transcription factor binding [GO:0001085]; transmembrane signaling receptor activity [GO:0004888]	cel:CELE_R107.8;
TRINITY_DN2428_c0_g1_i1--LEN=1204	1881.43	944.148	-0.994745	0.164027	BASELINE
TRINITY_DN2428_c0_g1_i3--LEN=528	26168.2	12830.1	-1.02828	0.205024	BASELINE
TRINITY_DN2429_c0_g1_i1--LEN=1008	2.5	0.64	-	-	BASELINE					odr-7 T18D3.2	Nuclear hormone receptor family member odr-7 (Odorant response abnormal protein 7)	negative adaptation of signaling pathway [GO:0022401]; positive chemotaxis [GO:0050918]; positive regulation of transcription by RNA polymerase II [GO:0045944]; sensory perception of smell [GO:0007608]	nucleus [GO:0005634]; perinuclear region of cytoplasm [GO:0048471]	DNA-binding transcription activator activity, RNA polymerase II-specific [GO:0001228]; sequence-specific DNA binding [GO:0043565]; zinc ion binding [GO:0008270]	cel:CELE_T18D3.2;
TRINITY_DN2431_c0_g1_i1--LEN=931	3916.45	5506.54	0.491601	0.438608	BASELINE
TRINITY_DN2431_c0_g1_i2--LEN=1201	2619.05	3465.83	0.40416	0.528397	BASELINE
TRINITY_DN2432_c0_g1_i1--LEN=1150	167.732	49.4836	-1.76114	0.0974937	BASELINE		XP_003101048.1	Caenorhabditis remanei (Caenorhabditis vulgaris)	31234
TRINITY_DN2433_c0_g1_i1--LEN=739	5236.07	2640.45	-0.987704	0.120397	BASELINE					hil-1 C30G7.1	Histone H1.X (Histone H1-like protein 1)	body morphogenesis [GO:0010171]; chromosome condensation [GO:0030261]; locomotion [GO:0040011]; multicellular organism growth [GO:0035264]; negative regulation of chromatin silencing [GO:0031936]; negative regulation of DNA recombination [GO:0045910]; nucleosome assembly [GO:0006334]; nucleosome positioning [GO:0016584]; oviposition [GO:0018991]; pharynx development [GO:0060465]; regulation of tr…	intermediate filament cytoskeleton [GO:0045111]; nucleolus [GO:0005730]; nucleosome [GO:0000786]; nucleus [GO:0005634]	double-stranded DNA binding [GO:0003690]; nucleosomal DNA binding [GO:0031492]	cel:CELE_C30G7.1;	K11275	H1_5 - histone H1/5
TRINITY_DN2433_c0_g2_i1--LEN=709	260.41	0.21	-	-	BASELINE					hil-6 F59A7.4	Putative histone H1.6 (Histone H1-like protein 6)	chromosome condensation [GO:0030261]; negative regulation of chromatin silencing [GO:0031936]; negative regulation of DNA recombination [GO:0045910]; nucleosome assembly [GO:0006334]; nucleosome positioning [GO:0016584]; regulation of transcription, DNA-templated [GO:0006355]	nucleosome [GO:0000786]; nucleus [GO:0005634]	double-stranded DNA binding [GO:0003690]; nucleosomal DNA binding [GO:0031492]	cel:CELE_F59A7.4;	K11275	H1_5 - histone H1/5
TRINITY_DN2434_c0_g1_i1--LEN=539	187.941	265.232	0.496977	0.627297	BASELINE
TRINITY_DN2435_c0_g1_i1--LEN=1591	2.94	0	-	-	Sample S specific	P46557	XP_013300631.1	Necator americanus (Human hookworm)	51031	mnp-1 B0285.7	Matrix non-peptidase homolog 1	peptide catabolic process [GO:0043171]; proteolysis [GO:0006508]	cytoplasm [GO:0005737]	metalloaminopeptidase activity [GO:0070006]; peptide binding [GO:0042277]; zinc ion binding [GO:0008270]	cel:CELE_B0285.7;
TRINITY_DN2435_c0_g2_i1--LEN=2030	183.899	142.513	-0.367823	0.727547	BASELINE	P46557		Caenorhabditis elegans	6239	mnp-1 B0285.7	Matrix non-peptidase homolog 1	peptide catabolic process [GO:0043171]; proteolysis [GO:0006508]	cytoplasm [GO:0005737]	metalloaminopeptidase activity [GO:0070006]; peptide binding [GO:0042277]; zinc ion binding [GO:0008270]	cel:CELE_B0285.7;
TRINITY_DN2435_c0_g3_i1--LEN=814	1.55	1.04	-	-	BASELINE					mnp-1 B0285.7	Matrix non-peptidase homolog 1	peptide catabolic process [GO:0043171]; proteolysis [GO:0006508]	cytoplasm [GO:0005737]	metalloaminopeptidase activity [GO:0070006]; peptide binding [GO:0042277]; zinc ion binding [GO:0008270]	cel:CELE_B0285.7;
TRINITY_DN2437_c0_g1_i2--LEN=1135	3.97	0	-	-	Sample S specific
TRINITY_DN2439_c0_g1_i1--LEN=940	149.544	59.3804	-1.33252	0.203468	BASELINE	A1A4M6	XP_003105516.1	Caenorhabditis remanei (Caenorhabditis vulgaris)	31234	STARD5	StAR-related lipid transfer protein 5 (START domain-containing protein 5) (StARD5)	cholesterol import [GO:0070508]	-	bile acid binding [GO:0032052]; cholesterol binding [GO:0015485]; cholesterol transfer activity [GO:0120020]	bta:512369;
TRINITY_DN2439_c0_g1_i2--LEN=1048	153.586	61.3597	-1.32368	0.207299	BASELINE		XP_003105516.1	Caenorhabditis remanei (Caenorhabditis vulgaris)	31234
TRINITY_DN244_c0_g1_i1--LEN=554	27.78	0	-	-	Sample S specific					-	Ribonuclease kappa-B (RNase K-B) (RNase kappa-B) (EC 3.1.-.-) (Cc RNase)	-	integral component of membrane [GO:0016021]	endoribonuclease activity [GO:0004521]	-
TRINITY_DN2440_c0_g1_i1--LEN=1733	511.28	283.046	-0.853075	0.35925	BASELINE
TRINITY_DN2442_c0_g1_i1--LEN=955	3.45	0	-	-	Sample S specific
TRINITY_DN2442_c0_g1_i2--LEN=1196	29.27	0.05	-	-	BASELINE					-	Major allergen Ani s 1 (21 kDa allergen) (Excretory gland allergen Ans1) (allergen Ani s 1)	-	extracellular region [GO:0005576]	serine-type endopeptidase inhibitor activity [GO:0004867]	-
TRINITY_DN2443_c0_g1_i1--LEN=526	6.85	0	-	-	Sample S specific		XP_013303221.1	Necator americanus (Human hookworm)	51031
TRINITY_DN2444_c0_g1_i2--LEN=1753	879.079	383.993	-1.19491	0.158229	BASELINE					WDR47 KIAA0893	WD repeat-containing protein 47 (Neuronal enriched MAP-interacting protein) (Nemitin)	multicellular organism development [GO:0007275]	cytoplasm [GO:0005737]; microtubule [GO:0005874]	-	hsa:22911;
TRINITY_DN2444_c0_g1_i3--LEN=1628	947.788	415.663	-1.18915	0.152936	BASELINE					WDR47 KIAA0893	WD repeat-containing protein 47 (Neuronal enriched MAP-interacting protein) (Nemitin)	multicellular organism development [GO:0007275]	cytoplasm [GO:0005737]; microtubule [GO:0005874]	-	hsa:22911;
TRINITY_DN2444_c0_g1_i5--LEN=1585	1010.44	407.745	-1.30924	0.113257	BASELINE					WDR47 KIAA0893	WD repeat-containing protein 47 (Neuronal enriched MAP-interacting protein) (Nemitin)	multicellular organism development [GO:0007275]	cytoplasm [GO:0005737]; microtubule [GO:0005874]	-	hsa:22911;
TRINITY_DN2445_c0_g1_i1--LEN=530	2.73	0	-	-	Sample S specific		NP_001023763.1	Caenorhabditis elegans	6239
TRINITY_DN2446_c0_g1_i1--LEN=531	38.3965	23.7521	-0.692918	0.379724	BASELINE
TRINITY_DN2449_c0_g1_i1--LEN=507	36.3757	77.1945	1.08552	0.251493	BASELINE
TRINITY_DN245_c0_g1_i1--LEN=988	62.647	51.463	-0.28371	0.776679	BASELINE		XP_013290574.1	Necator americanus (Human hookworm)	51031
TRINITY_DN2451_c0_g1_i1--LEN=1463	361.736	862.995	1.25442	0.141804	BASELINE					ALKBH7	Alpha-ketoglutarate-dependent dioxygenase alkB homolog 7, mitochondrial (EC 1.14.11.-) (Alkylated DNA repair protein alkB homolog 7)	cellular response to DNA damage stimulus [GO:0006974]; fatty acid metabolic process [GO:0006631]; regulation of lipid storage [GO:0010883]; regulation of mitochondrial membrane permeability involved in programmed necrotic cell death [GO:1902445]	mitochondrial matrix [GO:0005759]	dioxygenase activity [GO:0051213]; metal ion binding [GO:0046872]	bta:535305;
TRINITY_DN2451_c0_g2_i1--LEN=854	5.79	0.24	-	-	BASELINE	Q2M2S8	XP_002631908.1	Caenorhabditis briggsae	6238	ALKBH7	Alpha-ketoglutarate-dependent dioxygenase alkB homolog 7, mitochondrial (EC 1.14.11.-) (Alkylated DNA repair protein alkB homolog 7)	cellular response to DNA damage stimulus [GO:0006974]; fatty acid metabolic process [GO:0006631]; regulation of lipid storage [GO:0010883]; regulation of mitochondrial membrane permeability involved in programmed necrotic cell death [GO:1902445]	mitochondrial matrix [GO:0005759]	dioxygenase activity [GO:0051213]; metal ion binding [GO:0046872]	bta:535305;
TRINITY_DN2452_c0_g1_i2--LEN=956	3.92	0	-	-	Sample S specific
TRINITY_DN2452_c0_g1_i3--LEN=2018	1065	2616.69	1.29689	0.0602303	BASELINE
TRINITY_DN2453_c0_g1_i1--LEN=781	46.48	37.6076	-0.305588	0.742424	BASELINE
TRINITY_DN2454_c0_g2_i1--LEN=658	238.463	249.398	0.0646837	0.95314	BASELINE					SSU72 ABL190W	RNA polymerase II subunit A C-terminal domain phosphatase SSU72 (CTD phosphatase SSU72) (EC 3.1.3.16) (Suppressor of SUA7 protein 2 homolog)	dephosphorylation of RNA polymerase II C-terminal domain [GO:0070940]; mRNA polyadenylation [GO:0006378]; negative regulation of telomere maintenance via telomerase [GO:0032211]; positive regulation of telomere maintenance via semi-conservative replication [GO:0032215]; pre-mRNA cleavage required for polyadenylation [GO:0098789]; snoRNA transcription [GO:0009302]; termination of RNA polymerase II…	mRNA cleavage and polyadenylation specificity factor complex [GO:0005847]; nuclear chromatin [GO:0000790]	protein tyrosine phosphatase activity [GO:0004725]; RNA polymerase II CTD heptapeptide repeat phosphatase activity [GO:0008420]	ago:AGOS_ABL190W;
TRINITY_DN2454_c0_g2_i2--LEN=901	1790.49	1652.75	-0.115484	0.867129	BASELINE	Q75E60	XP_013293295.1	Necator americanus (Human hookworm)	51031	SSU72 ABL190W	RNA polymerase II subunit A C-terminal domain phosphatase SSU72 (CTD phosphatase SSU72) (EC 3.1.3.16) (Suppressor of SUA7 protein 2 homolog)	dephosphorylation of RNA polymerase II C-terminal domain [GO:0070940]; mRNA polyadenylation [GO:0006378]; negative regulation of telomere maintenance via telomerase [GO:0032211]; positive regulation of telomere maintenance via semi-conservative replication [GO:0032215]; pre-mRNA cleavage required for polyadenylation [GO:0098789]; snoRNA transcription [GO:0009302]; termination of RNA polymerase II…	mRNA cleavage and polyadenylation specificity factor complex [GO:0005847]; nuclear chromatin [GO:0000790]	protein tyrosine phosphatase activity [GO:0004725]; RNA polymerase II CTD heptapeptide repeat phosphatase activity [GO:0008420]	ago:AGOS_ABL190W;	K15544	SSU72 - RNA polymerase II subunit A C-terminal domain phosphatase SSU72 [EC:3.1.3.16]
TRINITY_DN2455_c0_g2_i1--LEN=731	2.38	0.61	-	-	BASELINE					col-155 F55C10.3	Putative cuticle collagen 155	-	collagen trimer [GO:0005581]	structural constituent of cuticle [GO:0042302]	cel:CELE_F55C10.3;
TRINITY_DN2455_c0_g3_i2--LEN=1459	3623.42	3259.98	-0.152488	0.81018	BASELINE	Q21184	XP_013296893.1	Necator americanus (Human hookworm)	51031	col-155 F55C10.3	Putative cuticle collagen 155	-	collagen trimer [GO:0005581]	structural constituent of cuticle [GO:0042302]	cel:CELE_F55C10.3;
TRINITY_DN2456_c0_g1_i1--LEN=1388	183.899	178.141	-0.0458948	0.97047	BASELINE
TRINITY_DN2456_c0_g2_i1--LEN=705	5.02	0	-	-	Sample S specific
TRINITY_DN2457_c0_g1_i1--LEN=610	21.96	0	-	-	Sample S specific
TRINITY_DN2457_c0_g2_i1--LEN=1214	412.258	433.477	0.0724085	0.939367	BASELINE
TRINITY_DN2457_c0_g2_i2--LEN=659	761.868	1163.86	0.611298	0.422812	BASELINE
TRINITY_DN2459_c0_g1_i1--LEN=765	1485.34	1821	0.293936	0.671029	BASELINE					ttr-15 T07C4.5	Transthyretin-like protein 15	-	extracellular space [GO:0005615]	-	cel:CELE_T07C4.5;
TRINITY_DN2459_c0_g1_i2--LEN=998	147.524	43.5456	-1.76035	0.0941945	BASELINE					ttr-16 Y5F2A.1	Transthyretin-like protein 16 (Unknown spot 4 protein from 2D-page)	-	extracellular space [GO:0005615]	-	cel:CELE_Y5F2A.1;
TRINITY_DN2459_c0_g2_i2--LEN=522	11.85	0	-	-	Sample S specific					ttr-15 T07C4.5	Transthyretin-like protein 15	-	extracellular space [GO:0005615]	-	cel:CELE_T07C4.5;
TRINITY_DN2459_c0_g2_i3--LEN=623	22.71	0	-	-	Sample S specific					ttr-16 Y5F2A.1	Transthyretin-like protein 16 (Unknown spot 4 protein from 2D-page)	-	extracellular space [GO:0005615]	-	cel:CELE_Y5F2A.1;
TRINITY_DN2461_c0_g1_i1--LEN=1163	7.42	0	-	-	Sample S specific		XP_002630692.1	Caenorhabditis briggsae	6238
TRINITY_DN2461_c0_g1_i3--LEN=1387	9.16	0	-	-	Sample S specific
TRINITY_DN2465_c0_g1_i1--LEN=616	341.527	524.527	0.619016	0.496759	BASELINE
TRINITY_DN2467_c0_g1_i1--LEN=1183	200.066	182.1	-0.135748	0.900135	BASELINE
TRINITY_DN2469_c0_g1_i1--LEN=756	3.62	0.1	-	-	BASELINE	P0A915	XP_003088023.1	Caenorhabditis remanei (Caenorhabditis vulgaris)	31234	ompW yciD b1256 JW1248	Outer membrane protein W	transmembrane transport [GO:0055085]	cell outer membrane [GO:0009279]; integral component of membrane [GO:0016021]	-	ecj:JW1248;eco:b1256;
TRINITY_DN247_c0_g1_i1--LEN=775	66.6887	65.3184	-0.0299532	0.993157	BASELINE		NP_508451.2	Caenorhabditis elegans	6239
TRINITY_DN2471_c0_g1_i1--LEN=1081	4.78	0	-	-	Sample S specific	Q5TCY1	XP_002647501.1	Caenorhabditis briggsae	6238	TTBK1 BDTK KIAA1855	Tau-tubulin kinase 1 (EC 2.7.11.1) (Brain-derived tau kinase)	learning or memory [GO:0007611]; negative regulation of gene expression [GO:0010629]; negative regulation of protein binding [GO:0032091]; peptidyl-serine phosphorylation [GO:0018105]; peptidyl-threonine phosphorylation [GO:0018107]; peptidyl-tyrosine phosphorylation [GO:0018108]; positive regulation of astrocyte activation [GO:0061890]; positive regulation of cyclin-dependent protein kinase acti…	cytoplasm [GO:0005737]; cytosol [GO:0005829]; microtubule associated complex [GO:0005875]; neuronal cell body [GO:0043025]; nucleoplasm [GO:0005654]; nucleus [GO:0005634]; perinuclear region of cytoplasm [GO:0048471]	ATP binding [GO:0005524]; protein serine/threonine kinase activity [GO:0004674]; protein tyrosine kinase activity [GO:0004713]; tau protein binding [GO:0048156]; tau-protein kinase activity [GO:0050321]	hsa:84630;
TRINITY_DN2471_c0_g2_i1--LEN=1429	260.692	75.2151	-1.79325	0.0930302	BASELINE	O30316	XP_002647501.1	Caenorhabditis briggsae	6238	AF_2354	Uncharacterized protein AF_2354	-	-	-	afu:AF_2354;
TRINITY_DN2476_c0_g1_i1--LEN=548	6125.26	14575.9	1.25074	0.0784839	BASELINE					At2g45070 T14P1.12	Protein transport protein Sec61 subunit beta	posttranslational protein targeting to membrane, translocation [GO:0031204]; SRP-dependent cotranslational protein targeting to membrane, translocation [GO:0006616]	endoplasmic reticulum membrane [GO:0005789]; endoplasmic reticulum Sec complex [GO:0031205]; integral component of membrane [GO:0016021]; Sec61 translocon complex [GO:0005784]	ARF guanyl-nucleotide exchange factor activity [GO:0005086]	ath:AT2G45070;	K09481	SEC61B, SBH2 - protein transport protein SEC61 subunit beta
TRINITY_DN2478_c0_g1_i2--LEN=2306	961.934	265.232	-1.85868	0.0322219	BASELINE
TRINITY_DN2478_c0_g1_i4--LEN=1617	917.475	237.521	-1.94961	0.0270868	BASELINE
TRINITY_DN2479_c0_g1_i1--LEN=599	90.9392	59.3804	-0.614916	0.541522	BASELINE	Q9C9A9	XP_003088298.1	Caenorhabditis remanei (Caenorhabditis vulgaris)	31234	COL7 At1g73870 F2P9.26	Zinc finger protein CONSTANS-LIKE 7	positive regulation of transcription, DNA-templated [GO:0045893]; regulation of transcription, DNA-templated [GO:0006355]; secondary shoot formation [GO:0010223]; shade avoidance [GO:0009641]	nucleolus [GO:0005730]; nucleus [GO:0005634]	DNA-binding transcription factor activity [GO:0003700]; zinc ion binding [GO:0008270]	ath:AT1G73870;
TRINITY_DN2479_c0_g1_i3--LEN=1107	282.922	164.286	-0.784197	0.443797	BASELINE	Q9C9A9	XP_003088298.1	Caenorhabditis remanei (Caenorhabditis vulgaris)	31234	COL7 At1g73870 F2P9.26	Zinc finger protein CONSTANS-LIKE 7	positive regulation of transcription, DNA-templated [GO:0045893]; regulation of transcription, DNA-templated [GO:0006355]; secondary shoot formation [GO:0010223]; shade avoidance [GO:0009641]	nucleolus [GO:0005730]; nucleus [GO:0005634]	DNA-binding transcription factor activity [GO:0003700]; zinc ion binding [GO:0008270]	ath:AT1G73870;
TRINITY_DN2480_c0_g2_i1--LEN=1764	4561.1	7834.25	0.780412	0.231083	BASELINE	P70404	XP_013299771.1	Necator americanus (Human hookworm)	51031	Idh3g	Isocitrate dehydrogenase [NAD] subunit gamma 1, mitochondrial (Isocitric dehydrogenase subunit gamma) (NAD(+)-specific ICDH subunit gamma)	2-oxoglutarate metabolic process [GO:0006103]; isocitrate metabolic process [GO:0006102]; NADH metabolic process [GO:0006734]; negative regulation of growth [GO:0045926]; tricarboxylic acid cycle [GO:0006099]	mitochondrion [GO:0005739]; nucleolus [GO:0005730]; nucleoplasm [GO:0005654]	ATP binding [GO:0005524]; isocitrate dehydrogenase (NAD+) activity [GO:0004449]; magnesium ion binding [GO:0000287]; NAD binding [GO:0051287]	mmu:15929;	K00030	IDH3 - isocitrate dehydrogenase (NAD+) [EC:1.1.1.41]
TRINITY_DN2481_c1_g1_i1--LEN=2140	353.652	651.205	0.880779	0.318989	BASELINE					IMPACT	Protein IMPACT (Imprinted and ancient gene protein homolog)	cellular response to acidic pH [GO:0071468]; cellular response to amino acid starvation [GO:0034198]; cellular response to benomyl [GO:0072755]; cellular response to glucose starvation [GO:0042149]; cellular response to hydrogen peroxide [GO:0070301]; cellular response to leucine starvation [GO:1990253]; cellular response to UV-C [GO:0071494]; negative regulation of cell death [GO:0060548]; negat…	cytoplasm [GO:0005737]; polysome [GO:0005844]	actin binding [GO:0003779]	bta:517248;
TRINITY_DN2482_c0_g1_i3--LEN=1483	10.58	0	-	-	Sample S specific	Q2KIC0	XP_013302414.1	Necator americanus (Human hookworm)	51031	NSRP1 CCDC55 NSRP70	Nuclear speckle splicing regulatory protein 1 (Coiled-coil domain-containing protein 55) (Nuclear speckle-related protein 70) (NSrp70)	developmental process [GO:0032502]; mRNA processing [GO:0006397]; regulation of alternative mRNA splicing, via spliceosome [GO:0000381]; RNA splicing [GO:0008380]	nuclear speck [GO:0016607]; nucleus [GO:0005634]; ribonucleoprotein complex [GO:1990904]	mRNA binding [GO:0003729]	bta:539841;
TRINITY_DN2483_c0_g1_i1--LEN=608	3.68	0	-	-	Sample S specific	G5ECZ4	XP_003110768.1	Caenorhabditis remanei (Caenorhabditis vulgaris)	31234	dyf-2 ZK520.3	WD repeat-containing protein dyf-2 (Abnormal dye filling protein 2)	chemosensory behavior [GO:0007635]; chemotaxis [GO:0006935]; cilium assembly [GO:0060271]; intraciliary retrograde transport [GO:0035721]; intraciliary transport [GO:0042073]; non-motile cilium assembly [GO:1905515]; olfactory behavior [GO:0042048]; protein localization [GO:0008104]	cilium [GO:0005929]; intraciliary transport particle A [GO:0030991]; intraciliary transport particle B [GO:0030992]; non-motile cilium [GO:0097730]	-	cel:CELE_ZK520.3;
TRINITY_DN2484_c0_g1_i1--LEN=1665	2218.92	12616.3	2.50737	0.000341728	UPREGULATED	Q9XV46	NP_001254325.1	Caenorhabditis elegans	6239	moe-3 F32A11.6	CCCH-type zinc finger protein moe-3 (Maturation oocyte expansion protein 3)	-	cytosol [GO:0005829]	metal ion binding [GO:0046872]; mRNA 3'-UTR binding [GO:0003730]	cel:CELE_F32A11.6;
TRINITY_DN2485_c0_g1_i1--LEN=1581	198.045	283.046	0.515208	0.612215	BASELINE	Q9Y2C5	NP_500705.2	Caenorhabditis elegans	6239	SLC17A4	Probable small intestine urate exporter (Solute carrier family 17 member 4)	phosphate-containing compound metabolic process [GO:0006796]; sodium ion transport [GO:0006814]	apical plasma membrane [GO:0016324]; integral component of membrane [GO:0016021]; integral component of plasma membrane [GO:0005887]; membrane [GO:0016020]	sodium:phosphate symporter activity [GO:0005436]	hsa:10050;
TRINITY_DN2485_c0_g1_i2--LEN=1084	137.419	164.286	0.257623	0.809903	BASELINE	Q9NRA2	XP_013297676.1	Necator americanus (Human hookworm)	51031	SLC17A5	Sialin (H(+)/nitrate cotransporter) (H(+)/sialic acid cotransporter) (AST) (Membrane glycoprotein HP59) (Solute carrier family 17 member 5) (Vesicular H(+)/Aspartate-glutamate cotransporter)	amino acid transport [GO:0006865]; anion transport [GO:0006820]; ion transport [GO:0006811]; response to bacterium [GO:0009617]; sialic acid transport [GO:0015739]	cell junction [GO:0030054]; cytosol [GO:0005829]; integral component of membrane [GO:0016021]; integral component of plasma membrane [GO:0005887]; lysosomal membrane [GO:0005765]; lysosome [GO:0005764]; membrane [GO:0016020]; plasma membrane [GO:0005886]; synaptic vesicle membrane [GO:0030672]	carbohydrate:proton symporter activity [GO:0005351]; sialic acid:proton symporter activity [GO:0015538]; sialic acid transmembrane transporter activity [GO:0015136]	hsa:26503;
TRINITY_DN2485_c0_g2_i1--LEN=833	6.7	0	-	-	Sample S specific	Q9NRA2	XP_013297676.1	Necator americanus (Human hookworm)	51031	SLC17A5	Sialin (H(+)/nitrate cotransporter) (H(+)/sialic acid cotransporter) (AST) (Membrane glycoprotein HP59) (Solute carrier family 17 member 5) (Vesicular H(+)/Aspartate-glutamate cotransporter)	amino acid transport [GO:0006865]; anion transport [GO:0006820]; ion transport [GO:0006811]; response to bacterium [GO:0009617]; sialic acid transport [GO:0015739]	cell junction [GO:0030054]; cytosol [GO:0005829]; integral component of membrane [GO:0016021]; integral component of plasma membrane [GO:0005887]; lysosomal membrane [GO:0005765]; lysosome [GO:0005764]; membrane [GO:0016020]; plasma membrane [GO:0005886]; synaptic vesicle membrane [GO:0030672]	carbohydrate:proton symporter activity [GO:0005351]; sialic acid:proton symporter activity [GO:0015538]; sialic acid transmembrane transporter activity [GO:0015136]	hsa:26503;
TRINITY_DN2486_c0_g1_i2--LEN=1910	6.89	0	-	-	Sample S specific	Q09599	NP_496320.4	Caenorhabditis elegans	6239	cdl-1 R06F6.1	Histone RNA hairpin-binding protein (Histone stem-loop-binding protein)	apoptotic process [GO:0006915]; embryo development ending in birth or egg hatching [GO:0009792]; mitotic chromosome condensation [GO:0007076]; mRNA 3'-end processing by stem-loop binding and cleavage [GO:0006398]; mRNA transport [GO:0051028]	cytoplasm [GO:0005737]; histone pre-mRNA 3'end processing complex [GO:0071204]; nucleus [GO:0005634]	histone pre-mRNA stem-loop binding [GO:0071207]; mRNA 3'-UTR binding [GO:0003730]; mRNA binding [GO:0003729]	cel:CELE_R06F6.1;
TRINITY_DN2486_c0_g2_i1--LEN=1977	1238.79	2947.25	1.25043	0.0650632	BASELINE	Q09599	NP_496320.4	Caenorhabditis elegans	6239	cdl-1 R06F6.1	Histone RNA hairpin-binding protein (Histone stem-loop-binding protein)	apoptotic process [GO:0006915]; embryo development ending in birth or egg hatching [GO:0009792]; mitotic chromosome condensation [GO:0007076]; mRNA 3'-end processing by stem-loop binding and cleavage [GO:0006398]; mRNA transport [GO:0051028]	cytoplasm [GO:0005737]; histone pre-mRNA 3'end processing complex [GO:0071204]; nucleus [GO:0005634]	histone pre-mRNA stem-loop binding [GO:0071207]; mRNA 3'-UTR binding [GO:0003730]; mRNA binding [GO:0003729]	cel:CELE_R06F6.1;
TRINITY_DN2487_c0_g1_i1--LEN=567	4.99	0	-	-	Sample S specific	A4FUI1	XP_013306009.1	Necator americanus (Human hookworm)	51031	CCDC58	Coiled-coil domain-containing protein 58	-	-	-	bta:508149;
TRINITY_DN2488_c0_g2_i1--LEN=2247	632.532	332.53	-0.927655	0.298366	BASELINE
TRINITY_DN2489_c0_g1_i1--LEN=509	3380.92	3131.32	-0.110641	0.862343	BASELINE	P34328	XP_003112844.1	Caenorhabditis remanei (Caenorhabditis vulgaris)	31234	hsp-12.2 hsp12-2 C14B9.1	Heat shock protein Hsp-12.2	-	cytoplasm [GO:0005737]	heat shock protein binding [GO:0031072]	cel:CELE_C14B9.1;
TRINITY_DN249_c0_g1_i1--LEN=1197	16.77	0	-	-	Sample S specific		XP_013296662.1	Necator americanus (Human hookworm)	51031
TRINITY_DN2490_c0_g1_i1--LEN=526	3779.03	8550.77	1.17804	0.0725563	BASELINE	Q3SZF8	XP_013304550.1	Necator americanus (Human hookworm)	51031	SNRPD2	Small nuclear ribonucleoprotein Sm D2 (Sm-D2) (snRNP core protein D2)	mRNA splicing, via spliceosome [GO:0000398]; spliceosomal snRNP assembly [GO:0000387]	catalytic step 2 spliceosome [GO:0071013]; cytosol [GO:0005829]; methylosome [GO:0034709]; nucleus [GO:0005634]; pICln-Sm protein complex [GO:0034715]; SMN-Sm protein complex [GO:0034719]; U12-type spliceosomal complex [GO:0005689]; U1 snRNP [GO:0005685]; U2 snRNP [GO:0005686]; U2-type catalytic step 2 spliceosome [GO:0071007]; U2-type precatalytic spliceosome [GO:0071005]; U4/U6 x U5 tri-snRNP c…	-	bta:514932;	K11096	SNRPD2, SMD2 - small nuclear ribonucleoprotein D2
TRINITY_DN2490_c0_g2_i1--LEN=880	64.8	0.15	-	-	BASELINE					SNRPD2	Small nuclear ribonucleoprotein Sm D2 (Sm-D2) (snRNP core protein D2)	mRNA splicing, via spliceosome [GO:0000398]; spliceosomal snRNP assembly [GO:0000387]	catalytic step 2 spliceosome [GO:0071013]; cytosol [GO:0005829]; methylosome [GO:0034709]; nucleus [GO:0005634]; pICln-Sm protein complex [GO:0034715]; SMN-Sm protein complex [GO:0034719]; U12-type spliceosomal complex [GO:0005689]; U1 snRNP [GO:0005685]; U2 snRNP [GO:0005686]; U2-type catalytic step 2 spliceosome [GO:0071007]; U2-type precatalytic spliceosome [GO:0071005]; U4/U6 x U5 tri-snRNP c…	-	bta:514932;	K11096	SNRPD2, SMD2 - small nuclear ribonucleoprotein D2
TRINITY_DN2491_c0_g1_i1--LEN=854	2.21	0.81	-	-	BASELINE	Q8IY84	XP_002643577.1	Caenorhabditis briggsae	6238	NIM1K NIM1	Serine/threonine-protein kinase NIM1 (EC 2.7.11.1) (NIM1 serine/threonine-protein kinase)	intracellular signal transduction [GO:0035556]; protein phosphorylation [GO:0006468]	cytoplasm [GO:0005737]; nucleus [GO:0005634]	ATP binding [GO:0005524]; magnesium ion binding [GO:0000287]; protein serine/threonine kinase activity [GO:0004674]	hsa:167359;
TRINITY_DN2492_c0_g1_i1--LEN=840	1.79	0.83	-	-	BASELINE	Q24270		Drosophila melanogaster (Fruit fly)	7227	NALCN VGCNL1	Sodium leak channel non-selective protein (CanIon) (Voltage gated channel-like protein 1)	calcium ion transmembrane transport [GO:0070588]; ion transmembrane transport [GO:0034220]; potassium ion transmembrane transport [GO:0071805]; regulation of ion transmembrane transport [GO:0034765]; regulation of resting membrane potential [GO:0060075]; sodium ion transmembrane transport [GO:0035725]	integral component of membrane [GO:0016021]; plasma membrane [GO:0005886]	cation channel activity [GO:0005261]; leak channel activity [GO:0022840]; sodium channel activity [GO:0005272]; voltage-gated ion channel activity [GO:0005244]	hsa:259232;
TRINITY_DN2493_c0_g1_i1--LEN=520	3.83	0	-	-	Sample S specific
TRINITY_DN2494_c0_g1_i2--LEN=889	291.005	281.067	-0.0501311	0.963305	BASELINE					chch-3 M176.3	MICOS complex subunit MIC19 (Coiled-coil-helix-coiled-coil-helix domain-containing protein 3)	-	mitochondrial inner membrane [GO:0005743]	-	cel:CELE_M176.3;
TRINITY_DN2494_c0_g1_i3--LEN=668	70.17	0.35	-	-	BASELINE	Q21551	XP_003117185.1	Caenorhabditis remanei (Caenorhabditis vulgaris)	31234	chch-3 M176.3	MICOS complex subunit MIC19 (Coiled-coil-helix-coiled-coil-helix domain-containing protein 3)	-	mitochondrial inner membrane [GO:0005743]	-	cel:CELE_M176.3;
TRINITY_DN2495_c0_g1_i1--LEN=1061	9.91	0	-	-	Sample S specific
TRINITY_DN2495_c0_g2_i1--LEN=1217	640.616	1294.49	1.01485	0.185263	BASELINE
TRINITY_DN2496_c0_g1_i1--LEN=584	79298.9	93781.4	0.242	0.816126	BASELINE	B0CCC9	XP_013301092.1	Necator americanus (Human hookworm)	51031	rpsJ rps10 AM1_1793	30S ribosomal protein S10	translation [GO:0006412]	ribosome [GO:0005840]	structural constituent of ribosome [GO:0003735]; tRNA binding [GO:0000049]	amr:AM1_1793;	K02947	RP-S10e, RPS10 - small subunit ribosomal protein S10e
TRINITY_DN2497_c0_g1_i2--LEN=732	329.402	655.163	0.992006	0.264571	BASELINE					AAEL005866	Succinate dehydrogenase assembly factor 2, mitochondrial (SDH assembly factor 2) (SDHAF2)	mitochondrial electron transport, succinate to ubiquinone [GO:0006121]; protein-FAD linkage [GO:0018293]	mitochondrial matrix [GO:0005759]; mitochondrion [GO:0005739]	-	aag:5579833;
TRINITY_DN2498_c0_g1_i1--LEN=882	0.22	2.08	-	-	BASELINE					pstS yqgG yzmB BSU24990	Phosphate-binding protein PstS (PBP)	phosphate ion transport [GO:0006817]	plasma membrane [GO:0005886]	phosphate ion binding [GO:0042301]	bsu:BSU24990;
TRINITY_DN2499_c0_g1_i1--LEN=778	78.8139	47.5043	-0.730393	0.452441	BASELINE
TRINITY_DN2499_c0_g1_i2--LEN=531	3847.74	3958.69	0.0410133	0.948542	BASELINE
TRINITY_DN2499_c0_g1_i3--LEN=677	519.364	403.786	-0.363152	0.686173	BASELINE
TRINITY_DN2499_c0_g2_i1--LEN=964	6.14	0	-	-	Sample S specific
TRINITY_DN250_c0_g1_i1--LEN=716	2.06	0	-	-	Sample S specific
TRINITY_DN2500_c0_g1_i1--LEN=2352	3688.09	3841.91	0.0589504	0.925968	BASELINE					PEX12 APM4 At3g04460 T27C4.11	Peroxisome biogenesis protein 12 (Peroxin-12) (AtPEX12) (Pex12p) (Protein ABERRANT PEROXISOME MORPHOLOGY 4)	embryonic morphogenesis [GO:0048598]; fatty acid beta-oxidation [GO:0006635]; peroxisome organization [GO:0007031]; protein import into peroxisome matrix [GO:0016558]; protein monoubiquitination [GO:0006513]	integral component of peroxisomal membrane [GO:0005779]; peroxisomal importomer complex [GO:1990429]; peroxisomal membrane [GO:0005778]; peroxisome [GO:0005777]	protein C-terminus binding [GO:0008022]; ubiquitin-protein transferase activity [GO:0004842]; zinc ion binding [GO:0008270]	ath:AT3G04460;
TRINITY_DN2500_c0_g2_i1--LEN=1219	10.9	0	-	-	Sample S specific	Q19189		Caenorhabditis elegans	6239	PEX12 APM4 At3g04460 T27C4.11	Peroxisome biogenesis protein 12 (Peroxin-12) (AtPEX12) (Pex12p) (Protein ABERRANT PEROXISOME MORPHOLOGY 4)	embryonic morphogenesis [GO:0048598]; fatty acid beta-oxidation [GO:0006635]; peroxisome organization [GO:0007031]; protein import into peroxisome matrix [GO:0016558]; protein monoubiquitination [GO:0006513]	integral component of peroxisomal membrane [GO:0005779]; peroxisomal importomer complex [GO:1990429]; peroxisomal membrane [GO:0005778]; peroxisome [GO:0005777]	protein C-terminus binding [GO:0008022]; ubiquitin-protein transferase activity [GO:0004842]; zinc ion binding [GO:0008270]	ath:AT3G04460;	K13345	PEX12, PAF3 - peroxin-12
TRINITY_DN2501_c0_g1_i1--LEN=2096	450.654	174.182	-1.37142	0.164937	BASELINE
TRINITY_DN2502_c0_g1_i1--LEN=1047	3.36	0	-	-	Sample S specific	Q7JQF1	XP_003115016.1	Caenorhabditis remanei (Caenorhabditis vulgaris)	31234	Oamb oa1 CG3856	Octopamine receptor Oamb (Octopamine receptor in mushroom bodies)	cellular calcium ion homeostasis [GO:0006874]; chemical synaptic transmission [GO:0007268]; G protein-coupled receptor signaling pathway, coupled to cyclic nucleotide second messenger [GO:0007187]; G protein-coupled receptor signaling pathway involved in social behavior [GO:1904068]; learning [GO:0007612]; male courtship behavior [GO:0008049]; negative regulation of transcription by RNA polymeras…	cell [GO:0005623]; dendrite [GO:0030425]; integral component of membrane [GO:0016021]; integral component of plasma membrane [GO:0005887]; synapse [GO:0045202]	G protein-coupled amine receptor activity [GO:0008227]; G protein-coupled receptor activity [GO:0004930]; G protein-coupled serotonin receptor activity [GO:0004993]; neurotransmitter receptor activity [GO:0030594]; octopamine receptor activity [GO:0004989]	dme:Dmel_CG3856;
TRINITY_DN2502_c0_g2_i1--LEN=1870	963.955	324.613	-1.57025	0.064983	BASELINE	Q93126	XP_003115016.1	Caenorhabditis remanei (Caenorhabditis vulgaris)	31234	-	Probable G-protein coupled receptor No9	-	integral component of membrane [GO:0016021]; plasma membrane [GO:0005886]	adrenergic receptor activity [GO:0004935]	-
TRINITY_DN2503_c0_g1_i2--LEN=841	1845.05	5174.01	1.48762	0.0212746	BASELINE					MPC2 At4g14695 FCAALL.286	Mitochondrial pyruvate carrier 2	mitochondrial pyruvate transmembrane transport [GO:0006850]	integral component of mitochondrial inner membrane [GO:0031305]; mitochondrion [GO:0005739]	pyruvate transmembrane transporter activity [GO:0050833]	ath:AT4G14695;	K22139	MPC2 - mitochondrial pyruvate carrier 2
[truncated: 45,197 more rows]

## Sheet: (B) LIST OF 754 DEGs
Supplementary information 2B. A list of the differentially expressed transcripts in symbiotic H. bacteriophora nematodes as compared to axenic H. bacteriophora nematodes.
[truncated: 755 more rows]

[truncated: 2 more sheets: (C) Symbiotic Nema. Specific, (D) Axenic nematode specific]
