# Supplementary material for: RNA-Sequencing of Heterorhabditis nematodes to identify factors involved in symbiosis with Photorhabdus bacteria
Source: BMC Genomics. 2022 Nov 7;23:741. doi: 10.1186/s12864-022-08952-4 (PMC9639317; doi:10.1186/s12864-022-08952-4)
Supplement: Supplementary file 3 — Additional file 3: Supplementary information S3A. KAAS and KEGG based pathway enrichment analysis for all the transcripts in H. bacteriophora. Supplementary information S3 B. KAAS and KEGG based pathway enrichment analysis for the differentially expressed transcripts in symbiotic H. bacteriophora nematodes as compared to axenic nematodes. Supplementary information S3 C. KAAS and KEGG based pathway enrichment analysis for the transcripts unique to symbiotic H. bacteriophora nematodes. [file 12864_2022_8952_MOESM3_ESM.xlsx]

## Sheet: (A) Pathways - complete
Supplementary information S3. A. KAAS and KEGG based pathway enrichment analysis for all the transcripts in H. bacteriophora.
Pathway ID	Description	No. of transcripts
ko04714	Thermogenesis	275
ko04144	Endocytosis	243
ko04141	Protein processing in endoplasmic reticulum	242
ko03040	Spliceosome	239
ko03013	RNA transport	237
ko03010	Ribosome	210
ko04024	cAMP signaling pathway	209
ko04142	Lysosome	197
ko04140	Autophagy - animal	196
ko04910	Insulin signaling pathway	195
ko04810	Regulation of actin cytoskeleton	194
ko04015	Rap1 signaling pathway	187
ko04361	Axon regeneration	185
ko04150	mTOR signaling pathway	184
ko04510	Focal adhesion	179
ko04218	Cellular senescence	178
ko00190	Oxidative phosphorylation	174
ko04530	Tight junction	174
ko04010	MAPK signaling pathway	173
ko04020	Calcium signaling pathway	172
ko04151	PI3K-Akt signaling pathway	165
ko04212	Longevity regulating pathway - worm	165
ko04110	Cell cycle	160
ko04022	cGMP-PKG signaling pathway	159
ko00564	Glycerophospholipid metabolism	155
ko04261	Adrenergic signaling in cardiomyocytes	155
ko04014	Ras signaling pathway	154
ko03015	mRNA surveillance pathway	153
ko04071	Sphingolipid signaling pathway	152
ko04390	Hippo signaling pathway	150
ko04360	Axon guidance	148
ko04068	FoxO signaling pathway	147
ko04921	Oxytocin signaling pathway	147
ko04120	Ubiquitin mediated proteolysis	146
ko04919	Thyroid hormone signaling pathway	145
ko04013	MAPK signaling pathway - fly	143
ko04072	Phospholipase D signaling pathway	141
ko04152	AMPK signaling pathway	139
ko04723	Retrograde endocannabinoid signaling	139
ko04114	Oocyte meiosis	138
ko04722	Neurotrophin signaling pathway	138
ko03008	Ribosome biogenesis in eukaryotes	136
ko04728	Dopaminergic synapse	136
ko04371	Apelin signaling pathway	134
ko04138	Autophagy - yeast	133
ko04310	Wnt signaling pathway	133
ko04070	Phosphatidylinositol signaling system	130
ko00230	Purine metabolism	126
ko03018	RNA degradation	124
ko04111	Cell cycle - yeast	122
ko04062	Chemokine signaling pathway	118
ko04146	Peroxisome	118
ko04210	Apoptosis	116
ko04113	Meiosis - yeast	115
ko04611	Platelet activation	115
ko04270	Vascular smooth muscle contraction	112
ko04922	Glucagon signaling pathway	112
ko04066	HIF-1 signaling pathway	111
ko04520	Adherens junction	110
ko04915	Estrogen signaling pathway	110
ko04925	Aldosterone synthesis and secretion	110
ko04145	Phagosome	109
ko04912	GnRH signaling pathway	105
ko04914	Progesterone-mediated oocyte maturation	104
ko00280	Valine, leucine and isoleucine degradation	103
ko00310	Lysine degradation	103
ko00270	Cysteine and methionine metabolism	102
ko04721	Synaptic vesicle cycle	101
ko04916	Melanogenesis	100
ko04935	Growth hormone synthesis, secretion and action	99
ko04550	Signaling pathways regulating pluripotency of stem cells	98
ko04613	Neutrophil extracellular trap formation	96
ko04972	Pancreatic secretion	96
ko00970	Aminoacyl-tRNA biosynthesis	95
ko04720	Long-term potentiation	95
ko04926	Relaxin signaling pathway	95
ko00562	Inositol phosphate metabolism	94
ko03420	Nucleotide excision repair	94
ko04211	Longevity regulating pathway	93
ko04725	Cholinergic synapse	93
ko04750	Inflammatory mediator regulation of TRP channels	93
ko00480	Glutathione metabolism	92
ko04391	Hippo signaling pathway - fly	92
ko00561	Glycerolipid metabolism	91
ko04260	Cardiac muscle contraction	91
ko04911	Insulin secretion	91
ko00010	Glycolysis / Gluconeogenesis	90
ko04670	Leukocyte transendothelial migration	88
ko04137	Mitophagy - animal	87
ko04666	Fc gamma R-mediated phagocytosis	87
ko00520	Amino sugar and nucleotide sugar metabolism	86
ko04217	Necroptosis	86
ko04971	Gastric acid secretion	85
ko04012	ErbB signaling pathway	82
ko04978	Mineral absorption	82
ko04724	Glutamatergic synapse	81
ko00071	Fatty acid degradation	80
ko00600	Sphingolipid metabolism	80
ko00983	Drug metabolism - other enzymes	80
ko04213	Longevity regulating pathway - multiple species	80
ko04540	Gap junction	79
ko04713	Circadian entrainment	79
ko04970	Salivary secretion	79
ko04976	Bile secretion	79
ko00510	N-Glycan biosynthesis	78
ko03050	Proteasome	77
ko04080	Neuroactive ligand-receptor interaction	77
ko04214	Apoptosis - fly	77
ko04621	NOD-like receptor signaling pathway	77
ko04660	T cell receptor signaling pathway	76
ko03022	Basal transcription factors	75
ko04726	Serotonergic synapse	74
ko04924	Renin secretion	74
ko03320	PPAR signaling pathway	73
ko04625	C-type lectin receptor signaling pathway	73
ko04920	Adipocytokine signaling pathway	71
ko04928	Parathyroid hormone synthesis, secretion and action	71
ko00380	Tryptophan metabolism	69
ko03030	DNA replication	69
ko04917	Prolactin signaling pathway	68
ko04727	GABAergic synapse	67
ko00240	Pyrimidine metabolism	66
ko04929	GnRH secretion	66
ko00260	Glycine, serine and threonine metabolism	65
ko04961	Endocrine and other factor-regulated calcium reabsorption	65
ko04918	Thyroid hormone synthesis	64
ko00500	Starch and sucrose metabolism	63
ko00513	Various types of N-glycan biosynthesis	63
ko00330	Arginine and proline metabolism	61
ko04380	Osteoclast differentiation	61
ko00020	Citrate cycle (TCA cycle)	60
ko00620	Pyruvate metabolism	59
ko00640	Propanoate metabolism	59
ko03460	Fanconi anemia pathway	59
ko04745	Phototransduction - fly	59
ko04974	Protein digestion and absorption	59
ko04350	TGF-beta signaling pathway	58
ko04664	Fc epsilon RI signaling pathway	58
ko04927	Cortisol synthesis and secretion	58
ko00062	Fatty acid elongation	56
ko00410	beta-Alanine metabolism	56
ko02010	ABC transporters	56
ko03440	Homologous recombination	56
ko04115	p53 signaling pathway	54
ko04330	Notch signaling pathway	54
ko04136	Autophagy - other	53
ko04370	VEGF signaling pathway	53
ko04650	Natural killer cell mediated cytotoxicity	53
ko04612	Antigen processing and presentation	51
ko04659	Th17 cell differentiation	51
ko04668	TNF signaling pathway	51
ko00760	Nicotinate and nicotinamide metabolism	50
ko04730	Long-term depression	50
ko00630	Glyoxylate and dicarboxylate metabolism	49
ko03410	Base excision repair	49
ko04340	Hedgehog signaling pathway	49
ko04620	Toll-like receptor signaling pathway	49
ko00040	Pentose and glucuronate interconversions	48
ko00250	Alanine, aspartate and glutamate metabolism	48
ko04216	Ferroptosis	48
ko04341	Hedgehog signaling pathway - fly	48
ko04962	Vasopressin-regulated water reabsorption	48
ko00053	Ascorbate and aldarate metabolism	47
ko01040	Biosynthesis of unsaturated fatty acids	46
ko04740	Olfactory transduction	46
ko00565	Ether lipid metabolism	45
ko00982	Drug metabolism - cytochrome P450	45
ko04662	B cell receptor signaling pathway	45
ko00830	Retinol metabolism	44
ko03020	RNA polymerase	44
ko04657	IL-17 signaling pathway	44
ko00860	Porphyrin and chlorophyll metabolism	43
ko04139	Mitophagy - yeast	43
ko00980	Metabolism of xenobiotics by cytochrome P450	42
ko03430	Mismatch repair	42
ko04320	Dorso-ventral axis formation	41
ko00920	Sulfur metabolism	40
ko04626	Plant-pathogen interaction	40
ko00030	Pentose phosphate pathway	39
ko00680	Methane metabolism	39
ko00770	Pantothenate and CoA biosynthesis	39
ko04630	JAK-STAT signaling pathway	39
ko04742	Taste transduction	39
ko04975	Fat digestion and absorption	39
ko00514	Other types of O-glycan biosynthesis	38
ko04011	MAPK signaling pathway - yeast	38
ko04960	Aldosterone-regulated sodium reabsorption	38
ko04973	Carbohydrate digestion and absorption	38
ko00590	Arachidonic acid metabolism	36
ko03060	Protein export	36
ko04964	Proximal tubule bicarbonate reclamation	36
ko00350	Tyrosine metabolism	35
ko00900	Terpenoid backbone biosynthesis	35
ko04064	NF-kappa B signaling pathway	35
ko04923	Regulation of lipolysis in adipocytes	35
ko00563	Glycosylphosphatidylinositol (GPI)-anchor biosynthesis	34
ko00052	Galactose metabolism	33
ko00140	Steroid hormone biosynthesis	33
ko04624	Toll and Imd signaling pathway	33
ko04658	Th1 and Th2 cell differentiation	33
ko00710	Carbon fixation in photosynthetic organisms	32
ko00720	Carbon fixation pathways in prokaryotes	32
ko04130	SNARE interactions in vesicular transport	32
ko04392	Hippo signaling pathway - multiple species	32
ko00061	Fatty acid biosynthesis	31
ko00534	Glycosaminoglycan biosynthesis - heparan sulfate / heparin	31
ko04966	Collecting duct acid secretion	31
ko00450	Selenocompound metabolism	30
ko00670	One carbon pool by folate	30
ko04979	Cholesterol metabolism	30
ko02020	Two-component system	29
ko04623	Cytosolic DNA-sensing pathway	29
ko00650	Butanoate metabolism	28
ko04622	RIG-I-like receptor signaling pathway	28
ko00051	Fructose and mannose metabolism	27
ko00340	Histidine metabolism	27
ko00511	Other glycan degradation	26
ko04016	MAPK signaling pathway - plant	26
ko04060	Cytokine-cytokine receptor interaction	26
ko00130	Ubiquinone and other terpenoid-quinone biosynthesis	25
ko00541	O-Antigen nucleotide sugar biosynthesis	25
ko04710	Circadian rhythm	24
ko00512	Mucin type O-glycan biosynthesis	23
ko04514	Cell adhesion molecules	23
ko00790	Folate biosynthesis	22
ko00910	Nitrogen metabolism	22
ko04215	Apoptosis - multiple species	21
ko04913	Ovarian steroidogenesis	20
ko04977	Vitamin digestion and absorption	20
ko00430	Taurine and hypotaurine metabolism	19
ko00360	Phenylalanine metabolism	18
ko00460	Cyanoamino acid metabolism	18
ko00220	Arginine biosynthesis	17
ko00950	Isoquinoline alkaloid biosynthesis	17
ko02024	Quorum sensing	17
ko04512	ECM-receptor interaction	17
ko04744	Phototransduction	17
ko00532	Glycosaminoglycan biosynthesis - chondroitin sulfate / dermatan sulfate	16
ko00740	Riboflavin metabolism	16
ko04122	Sulfur relay system	16
ko04614	Renin-angiotensin system	15
ko00592	alpha-Linolenic acid metabolism	14
ko00930	Caprolactam degradation	12
ko00515	Mannose type O-glycan biosynthesis	11
ko00521	Streptomycin biosynthesis	11
ko00440	Phosphonate and phosphinate metabolism	10
ko00531	Glycosaminoglycan degradation	10
ko00730	Thiamine metabolism	10
ko04712	Circadian rhythm - plant	10
ko00290	Valine, leucine and isoleucine biosynthesis	9
ko00965	Betalain biosynthesis	9
ko00981	Insect hormone biosynthesis	9
ko00072	Synthesis and degradation of ketone bodies	8
ko00100	Steroid biosynthesis	8
ko00281	Geraniol degradation	8
ko00400	Phenylalanine, tyrosine and tryptophan biosynthesis	8
ko00750	Vitamin B6 metabolism	8
ko00785	Lipoic acid metabolism	8
ko00940	Phenylpropanoid biosynthesis	8
ko03450	Non-homologous end-joining	8
ko04711	Circadian rhythm - fly	8
ko00120	Primary bile acid biosynthesis	7
ko00591	Linoleic acid metabolism	7
ko00601	Glycosphingolipid biosynthesis - lacto and neolacto series	7
ko00625	Chloroalkane and chloroalkene degradation	7
ko00780	Biotin metabolism	7
ko00960	Tropane, piperidine and pyridine alkaloid biosynthesis	7
ko00966	Glucosinolate biosynthesis	7
ko04640	Hematopoietic cell lineage	7
ko00362	Benzoate degradation	6
ko00471	D-Glutamine and D-glutamate metabolism	6
ko00604	Glycosphingolipid biosynthesis - ganglio series	6
ko00627	Aminobenzoate degradation	6
ko00903	Limonene and pinene degradation	6
ko00401	Novobiocin biosynthesis	5
ko00523	Polyketide sugar unit biosynthesis	5
ko00533	Glycosaminoglycan biosynthesis - keratan sulfate	5
ko00603	Glycosphingolipid biosynthesis - globo and isoglobo series	5
ko00643	Styrene degradation	5
ko00261	Monobactam biosynthesis	3
ko00333	Prodigiosin biosynthesis	3
ko00524	Neomycin, kanamycin and gentamicin biosynthesis	3
ko00525	Acarbose and validamycin biosynthesis	3
ko00944	Flavone and flavonol biosynthesis	3
ko01055	Biosynthesis of vancomycin group antibiotics	3
ko03070	Bacterial secretion system	3
ko04112	Cell cycle - Caulobacter	3
ko00901	Indole alkaloid biosynthesis	2
ko00908	Zeatin biosynthesis	2
ko01051	Biosynthesis of ansamycins	2
ko00073	Cutin, suberine and wax biosynthesis	1
ko00232	Caffeine metabolism	1
ko00311	Penicillin and cephalosporin biosynthesis	1
ko00472	D-Arginine and D-ornithine metabolism	1
ko00626	Naphthalene degradation	1
ko02026	Biofilm formation - Escherichia coli	1
ko04610	Complement and coagulation cascades	1

## Sheet: (B) Pathways - DEGS
Supplementary information S3. B. KAAS and KEGG based pathway enrichment analysis for the differentially expressed transcripts in symbiotic H. bacteriophora nematodes as compared to axenic nematodes.
Pathway ID	Description	No. of transcripts
ko03010	Ribosome	34
ko04020	Calcium signaling pathway	11
ko04080	Neuroactive ligand-receptor interaction	8
ko04540	Gap junction	7
ko04010	MAPK signaling pathway	6
ko04714	Thermogenesis	6
ko04745	Phototransduction - fly	6
ko00480	Glutathione metabolism	5
ko04022	cGMP-PKG signaling pathway	5
ko04210	Apoptosis	5
ko04260	Cardiac muscle contraction	5
ko04724	Glutamatergic synapse	5
ko04725	Cholinergic synapse	5
ko04740	Olfactory transduction	5
ko04810	Regulation of actin cytoskeleton	5
ko00230	Purine metabolism	4
ko04218	Cellular senescence	4
ko04371	Apelin signaling pathway	4
ko04612	Antigen processing and presentation	4
ko04921	Oxytocin signaling pathway	4
ko04924	Renin secretion	4
ko04971	Gastric acid secretion	4
ko04978	Mineral absorption	4
ko00520	Amino sugar and nucleotide sugar metabolism	3
ko00982	Drug metabolism - cytochrome P450	3
ko03013	RNA transport	3
ko04015	Rap1 signaling pathway	3
ko04110	Cell cycle	3
ko04111	Cell cycle - yeast	3
ko04113	Meiosis - yeast	3
ko04141	Protein processing in endoplasmic reticulum	3
ko04144	Endocytosis	3
ko04145	Phagosome	3
ko04261	Adrenergic signaling in cardiomyocytes	3
ko04390	Hippo signaling pathway	3
ko04520	Adherens junction	3
ko04530	Tight junction	3
ko04611	Platelet activation	3
ko04613	Neutrophil extracellular trap formation	3
ko04621	NOD-like receptor signaling pathway	3
ko04720	Long-term potentiation	3
ko04721	Synaptic vesicle cycle	3
ko04723	Retrograde endocannabinoid signaling	3
ko04726	Serotonergic synapse	3
ko04961	Endocrine and other factor-regulated calcium reabsorption	3
ko04970	Salivary secretion	3
ko04972	Pancreatic secretion	3
ko04974	Protein digestion and absorption	3
ko00190	Oxidative phosphorylation	2
ko00590	Arachidonic acid metabolism	2
ko00980	Metabolism of xenobiotics by cytochrome P450	2
ko03015	mRNA surveillance pathway	2
ko03040	Spliceosome	2
ko04024	cAMP signaling pathway	2
ko04062	Chemokine signaling pathway	2
ko04072	Phospholipase D signaling pathway	2
ko04114	Oocyte meiosis	2
ko04115	p53 signaling pathway	2
ko04120	Ubiquitin mediated proteolysis	2
ko04137	Mitophagy - animal	2
ko04140	Autophagy - animal	2
ko04142	Lysosome	2
ko04146	Peroxisome	2
ko04150	mTOR signaling pathway	2
ko04151	PI3K-Akt signaling pathway	2
ko04212	Longevity regulating pathway - worm	2
ko04213	Longevity regulating pathway - multiple species	2
ko04310	Wnt signaling pathway	2
ko04340	Hedgehog signaling pathway	2
ko04360	Axon guidance	2
ko04380	Osteoclast differentiation	2
ko04391	Hippo signaling pathway - fly	2
ko04510	Focal adhesion	2
ko04658	Th1 and Th2 cell differentiation	2
ko04659	Th17 cell differentiation	2
ko04670	Leukocyte transendothelial migration	2
ko04727	GABAergic synapse	2
ko04728	Dopaminergic synapse	2
ko04742	Taste transduction	2
ko04750	Inflammatory mediator regulation of TRP channels	2
ko04910	Insulin signaling pathway	2
ko04911	Insulin secretion	2
ko04914	Progesterone-mediated oocyte maturation	2
ko04915	Estrogen signaling pathway	2
ko04916	Melanogenesis	2
ko04919	Thyroid hormone signaling pathway	2
ko00020	Citrate cycle (TCA cycle)	1
ko00061	Fatty acid biosynthesis	1
ko00062	Fatty acid elongation	1
ko00071	Fatty acid degradation	1
ko00140	Steroid hormone biosynthesis	1
ko00250	Alanine, aspartate and glutamate metabolism	1
ko00310	Lysine degradation	1
ko00350	Tyrosine metabolism	1
ko00430	Taurine and hypotaurine metabolism	1
ko00460	Cyanoamino acid metabolism	1
ko00562	Inositol phosphate metabolism	1
ko00720	Carbon fixation pathways in prokaryotes	1
ko00983	Drug metabolism - other enzymes	1
ko01040	Biosynthesis of unsaturated fatty acids	1
ko02020	Two-component system	1
ko02024	Quorum sensing	1
ko03018	RNA degradation	1
ko03320	PPAR signaling pathway	1
ko04013	MAPK signaling pathway - fly	1
ko04060	Cytokine-cytokine receptor interaction	1
ko04064	NF-kappa B signaling pathway	1
ko04066	HIF-1 signaling pathway	1
ko04070	Phosphatidylinositol signaling system	1
ko04214	Apoptosis - fly	1
ko04216	Ferroptosis	1
ko04217	Necroptosis	1
ko04270	Vascular smooth muscle contraction	1
ko04330	Notch signaling pathway	1
ko04370	VEGF signaling pathway	1
ko04550	Signaling pathways regulating pluripotency of stem cells	1
ko04614	Renin-angiotensin system	1
ko04620	Toll-like receptor signaling pathway	1
ko04624	Toll and Imd signaling pathway	1
ko04625	C-type lectin receptor signaling pathway	1
ko04626	Plant-pathogen interaction	1
ko04640	Hematopoietic cell lineage	1
ko04650	Natural killer cell mediated cytotoxicity	1
ko04657	IL-17 signaling pathway	1
ko04660	T cell receptor signaling pathway	1
ko04662	B cell receptor signaling pathway	1
ko04666	Fc gamma R-mediated phagocytosis	1
ko04713	Circadian entrainment	1
ko04730	Long-term depression	1
ko04920	Adipocytokine signaling pathway	1
ko04922	Glucagon signaling pathway	1
ko04927	Cortisol synthesis and secretion	1
ko04964	Proximal tubule bicarbonate reclamation	1
ko04976	Bile secretion	1

## Sheet: (C) Pathways -Symbiotic
Supplementary information S3. C. KAAS and KEGG based pathway enrichment analysis for the transcripts unique to symbiotic H. bacteriophora nematodes.
Pathway ID	Description	No. of transcripts
ko04144	Endocytosis	72
ko04024	cAMP signaling pathway	66
ko04510	Focal adhesion	61
ko04010	MAPK signaling pathway	61
ko03040	Spliceosome	61
ko04142	Lysosome	60
ko04141	Protein processing in endoplasmic reticulum	60
ko04150	mTOR signaling pathway	59
ko04015	Rap1 signaling pathway	56
ko04020	Calcium signaling pathway	55
ko04810	Regulation of actin cytoskeleton	55
ko04014	Ras signaling pathway	50
ko04110	Cell cycle	49
ko04390	Hippo signaling pathway	49
ko04218	Cellular senescence	48
ko04530	Tight junction	48
ko04022	cGMP-PKG signaling pathway	46
ko03013	Nucleocytoplasmic transport	45
ko04070	Phosphatidylinositol signaling system	44
ko00564	Glycerophospholipid metabolism	43
ko04310	Wnt signaling pathway	43
ko04068	FoxO signaling pathway	42
ko04151	PI3K-Akt signaling pathway	42
ko04146	Peroxisome	41
ko03008	Ribosome biogenesis in eukaryotes	41
ko04120	Ubiquitin mediated proteolysis	41
ko04072	Phospholipase D signaling pathway	40
ko04371	Apelin signaling pathway	38
ko04152	AMPK signaling pathway	37
ko04071	Sphingolipid signaling pathway	37
ko04520	Adherens junction	35
ko00310	Lysine degradation	35
ko03015	mRNA surveillance pathway	35
ko03018	RNA degradation	34
ko00562	Inositol phosphate metabolism	31
ko03010	Ribosome	31
ko04210	Apoptosis	30
ko04012	ErbB signaling pathway	30
ko00561	Glycerolipid metabolism	30
ko03420	Nucleotide excision repair	30
ko04550	Signaling pathways regulating pluripotency of stem cells	30
ko00270	Cysteine and methionine metabolism	28
ko00520	Amino sugar and nucleotide sugar metabolism	27
ko04066	HIF-1 signaling pathway	27
ko00190	Oxidative phosphorylation	27
ko00260	Glycine, serine and threonine metabolism	26
ko03022	Basal transcription factors	25
ko04217	Necroptosis	25
ko00970	Aminoacyl-tRNA biosynthesis	24
ko00510	N-Glycan biosynthesis	24
ko00600	Sphingolipid metabolism	24
ko00380	Tryptophan metabolism	24
ko03030	DNA replication	23
ko00230	Purine metabolism	23
ko04668	TNF signaling pathway	23
ko00010	Glycolysis / Gluconeogenesis	22
ko00280	Valine, leucine and isoleucine degradation	21
ko02010	ABC transporters	20
ko00071	Fatty acid degradation	20
ko00513	Various types of N-glycan biosynthesis	20
ko00480	Glutathione metabolism	19
ko04115	p53 signaling pathway	19
ko00620	Pyruvate metabolism	19
ko04350	TGF-beta signaling pathway	19
ko04145	Phagosome	18
ko04080	Neuroactive ligand-receptor interaction	17
ko00240	Pyrimidine metabolism	17
ko04540	Gap junction	17
ko04630	JAK-STAT signaling pathway	16
ko04330	Notch signaling pathway	16
ko03050	Proteasome	16
ko00500	Starch and sucrose metabolism	16
ko00330	Arginine and proline metabolism	15
ko03410	Base excision repair	15
ko03460	Fanconi anemia pathway	15
ko00514	Other types of O-glycan biosynthesis	15
ko04130	SNARE interactions in vesicular transport	15
ko00410	beta-Alanine metabolism	15
ko00250	Alanine, aspartate and glutamate metabolism	14
ko01040	Biosynthesis of unsaturated fatty acids	14
ko00062	Fatty acid elongation	14
ko00630	Glyoxylate and dicarboxylate metabolism	14
ko04340	Hedgehog signaling pathway	14
ko03440	Homologous recombination	14
ko00680	Methane metabolism	14
ko00760	Nicotinate and nicotinamide metabolism	14
ko04370	VEGF signaling pathway	14
ko00020	Citrate cycle (TCA cycle)	13
ko00563	Glycosylphosphatidylinositol (GPI)-anchor biosynthesis	13
ko00030	Pentose phosphate pathway	13
ko03020	RNA polymerase	13
ko00511	Other glycan degradation	12
ko00830	Retinol metabolism	12
ko00350	Tyrosine metabolism	12
ko00983	Drug metabolism - other enzymes	12
ko00565	Ether lipid metabolism	11
ko00770	Pantothenate and CoA biosynthesis	11
ko00640	Propanoate metabolism	11
ko00053	Ascorbate and aldarate metabolism	11
	cel03008:Ribosome biogenesis in eukaryotes,	10
ko04216	Ferroptosis	10
ko00534	Glycosaminoglycan biosynthesis - heparan sulfate / heparin	10
ko00340	Histidine metabolism	10
ko00450	Selenocompound metabolism	10
ko02020	Two-component system	10
ko00982	Drug metabolism - cytochrome P450	9
ko00061	Fatty acid biosynthesis	9
ko00051	Fructose and mannose metabolism	9
ko03430	Mismatch repair	9
ko00670	One carbon pool by folate	9
ko00040	Pentose and glucuronate interconversions	9
ko00360	Phenylalanine metabolism	9
ko00860	Porphyrin metabolism	9
ko03060	Protein export	9
ko00590	Arachidonic acid metabolism	8
	cel04141:Protein processing in endoplasmic reticulum,	8
	cel04142:Lysosome,	8
	cel04144:Endocytosis,	8
ko04060	Cytokine-cytokine receptor interaction	8
ko00052	Galactose metabolism	8
ko00512	Mucin type O-glycan biosynthesis	8
ko00220	Arginine biosynthesis	7
	cbr00190:Oxidative phosphorylation,cbr01100:Metabolic pathways,	7
	cbr03010:Ribosome,	7
ko00790	Folate biosynthesis	7
ko00980	Metabolism of xenobiotics by cytochrome P450	7
ko04064	NF-kappa B signaling pathway	7
ko00910	Nitrogen metabolism	7
ko00900	Terpenoid backbone biosynthesis	7
ko00720	Carbon fixation pathways in prokaryotes	7
ko00541	O-Antigen nucleotide sugar biosynthesis	7
ko00710	Carbon fixation in photosynthetic organisms	6
	cbr04144:Endocytosis,	6
	cel00230:Purine metabolism,cel01100:Metabolic pathways,cel01130:Biosynthesis of antibiotics,	6
	cel00510:N-Glycan biosynthesis,cel01100:Metabolic pathways,	6
	cel03010:Ribosome,	6
	cel04068:FoxO signaling pathway,	6
ko04514	Cell adhesion molecules	6
ko04512	ECM-receptor interaction	6
ko00100	Steroid biosynthesis	6
ko00140	Steroid hormone biosynthesis	6
ko00920	Sulfur metabolism	6
ko00130	Ubiquinone and other terpenoid-quinone biosynthesis	6
ko00470	D-Amino acid metabolism	6
	cbr00330:Arginine and proline metabolism,cbr01100:Metabolic pathways,	5
	cel00510:N-Glycan biosynthesis,cel01100:Metabolic pathways,cel04141:Protein processing in endoplasmic reticulum,	5
	cel03013:RNA transport,	5
	cel03040:Spliceosome,	5
	cel04120:Ubiquitin mediated proteolysis,	5
ko04122	Sulfur relay system	5
ko00430	Taurine and hypotaurine metabolism	5
ko00460	Cyanoamino acid metabolism	5
ko00592	alpha-Linolenic acid metabolism	5
ko00650	Butanoate metabolism	4
	cbr03050:Proteasome,	4
	cbr04010:MAPK signaling pathway,	4
	cbr04120:Ubiquitin mediated proteolysis,cbr04141:Protein processing in endoplasmic reticulum,	4
	cbr04146:Peroxisome,	4
	cel00230:Purine metabolism,cel00983:Drug metabolism - other enzymes,cel01100:Metabolic pathways,	4
	cel00380:Tryptophan metabolism,cel00460:Cyanoamino acid metabolism,cel00910:Nitrogen metabolism,	4
	cel00511:Other glycan degradation,cel04142:Lysosome,	4
	cel00562:Inositol phosphate metabolism,cel01100:Metabolic pathways,cel04070:Phosphatidylinositol signaling system,	4
	cel00600:Sphingolipid metabolism,cel01100:Metabolic pathways,	4
	cel00900:Terpenoid backbone biosynthesis,cel01130:Biosynthesis of antibiotics,	4
	cel03018:RNA degradation,	4
	cel04080:Neuroactive ligand-receptor interaction,	4
	cel04330:Notch signaling pathway,	4
ko00532	Glycosaminoglycan biosynthesis - chondroitin sulfate / dermatan sulfate	4
ko00740	Riboflavin metabolism	4
ko00950	Isoquinoline alkaloid biosynthesis	4
ko00440	Phosphonate and phosphinate metabolism	4
ko00780	Biotin metabolism	3
	cbr00380:Tryptophan metabolism,cbr01100:Metabolic pathways,	3
	cbr00480:Glutathione metabolism,cbr00980:Metabolism of xenobiotics by cytochrome P450,cbr00982:Drug metabolism - cytochrome P450,	3
	cbr00520:Amino sugar and nucleotide sugar metabolism,	3
	cbr00760:Nicotinate and nicotinamide metabolism,cbr01100:Metabolic pathways,	3
	cbr03008:Ribosome biogenesis in eukaryotes,	3
	cbr04140:Regulation of autophagy,	3
	cbr04141:Protein processing in endoplasmic reticulum,	3
	cbr04142:Lysosome,	3
	cel00130:Ubiquinone and other terpenoid-quinone biosynthesis,cel01100:Metabolic pathways,	3
	cel00230:Purine metabolism,cel00670:One carbon pool by folate,cel01100:Metabolic pathways,cel01130:Biosynthesis of antibiotics,	3
	cel00380:Tryptophan metabolism,cel01100:Metabolic pathways,	3
	cel00514:Other types of O-glycan biosynthesis,	3
	cel00563:Glycosylphosphatidylinositol(GPI)-anchor biosynthesis,cel01100:Metabolic pathways,	3
	cel00970:Aminoacyl-tRNA biosynthesis,	3
	cel03008:Ribosome biogenesis in eukaryotes,cel03013:RNA transport,	3
	cel03050:Proteasome,	3
	cel03460:Fanconi anemia pathway,	3
	cel04122:Sulfur relay system,	3
	cel04144:Endocytosis,cel04145:Phagosome,	3
	cel04145:Phagosome,	3
	cel04146:Peroxisome,	3
	cel04931:Insulin resistance,	3
ko00785	Lipoic acid metabolism	3
	loa03015:mRNA surveillance pathway,	3
	loa03460:Fanconi anemia pathway,	3
	loa04120:Ubiquitin mediated proteolysis,	3
ko00120	Primary bile acid biosynthesis	3
ko00730	Thiamine metabolism	3
ko03450	Non-homologous end-joining	3
ko00400	Phenylalanine, tyrosine and tryptophan biosynthesis	3
ko00750	Vitamin B6 metabolism	3
ko00930	Caprolactam degradation	3
	bmy03015:mRNA surveillance pathway,	2
	bmy03030:DNA replication,bmy03420:Nucleotide excision repair,bmy03430:Mismatch repair,	2
	bmy03460:Fanconi anemia pathway,	2
	cbr00052:Galactose metabolism,cbr00520:Amino sugar and nucleotide sugar metabolism,cbr01100:Metabolic pathways,	2
	cbr00072:Synthesis and degradation of ketone bodies,cbr00280:Valine, leucine and isoleucine degradation,cbr00650:Butanoate metabolism,cbr00900:Terpenoid backbone biosynthesis,cbr01100:Metabolic pathways,cbr01130:Biosynthesis of antibiotics,	2
	cbr00230:Purine metabolism,	2
	cbr00230:Purine metabolism,cbr00240:Pyrimidine metabolism,cbr01100:Metabolic pathways,cbr03030:DNA replication,	2
	cbr00250:Alanine, aspartate and glutamate metabolism,cbr00410:beta-Alanine metabolism,cbr00430:Taurine and hypotaurine metabolism,cbr00650:Butanoate metabolism,cbr01100:Metabolic pathways,	2
	cbr00260:Glycine, serine and threonine metabolism,cbr01100:Metabolic pathways,cbr01130:Biosynthesis of antibiotics,cbr01200:Carbon metabolism,cbr01230:Biosynthesis of amino acids,	2
	cbr00280:Valine, leucine and isoleucine degradation,cbr01100:Metabolic pathways,	2
	cbr00562:Inositol phosphate metabolism,cbr01100:Metabolic pathways,cbr04070:Phosphatidylinositol signaling system,cbr04140:Regulation of autophagy,cbr04145:Phagosome,	2
	cbr00563:Glycosylphosphatidylinositol(GPI)-anchor biosynthesis,cbr01100:Metabolic pathways,	2
	cbr00590:Arachidonic acid metabolism,cbr01100:Metabolic pathways,	2
	cbr00970:Aminoacyl-tRNA biosynthesis,	2
	cbr03013:RNA transport,	2
	cbr03015:mRNA surveillance pathway,	2
	cbr04020:Calcium signaling pathway,	2
	cbr04120:Ubiquitin mediated proteolysis,	2
	cbr04130:SNARE interactions in vesicular transport,	2
	cel00020:Citrate cycle (TCA cycle),cel00620:Pyruvate metabolism,cel01100:Metabolic pathways,cel01200:Carbon metabolism,cel01230:Biosynthesis of amino acids,	2
	cel00020:Citrate cycle (TCA cycle),cel00630:Glyoxylate and dicarboxylate metabolism,cel01100:Metabolic pathways,cel01130:Biosynthesis of antibiotics,cel01200:Carbon metabolism,cel01210:2-Oxocarboxylic acid metabolism,cel01230:Biosynthesis of amino acids,	2
	cel00040:Pentose and glucuronate interconversions,cel00053:Ascorbate and aldarate metabolism,cel00520:Amino sugar and nucleotide sugar metabolism,cel01100:Metabolic pathways,	2
	cel00061:Fatty acid biosynthesis,cel00071:Fatty acid degradation,cel01100:Metabolic pathways,cel01212:Fatty acid metabolism,cel04146:Peroxisome,	2
	cel00071:Fatty acid degradation,cel00592:alpha-Linolenic acid metabolism,cel01040:Biosynthesis of unsaturated fatty acids,cel01100:Metabolic pathways,cel01212:Fatty acid metabolism,cel04146:Peroxisome,	2
	cel00190:Oxidative phosphorylation,cel01100:Metabolic pathways,	2
	cel00220:Arginine biosynthesis,cel00250:Alanine, aspartate and glutamate metabolism,cel00630:Glyoxylate and dicarboxylate metabolism,cel00910:Nitrogen metabolism,cel01100:Metabolic pathways,cel01230:Biosynthesis of amino acids,	2
	cel00230:Purine metabolism,	2
	cel00230:Purine metabolism,cel00240:Pyrimidine metabolism,cel01100:Metabolic pathways,cel03020:RNA polymerase,	2
	cel00260:Glycine, serine and threonine metabolism,cel00270:Cysteine and methionine metabolism,cel00450:Selenocompound metabolism,cel01100:Metabolic pathways,cel01130:Biosynthesis of antibiotics,cel01230:Biosynthesis of amino acids,	2
	cel00500:Starch and sucrose metabolism,cel01100:Metabolic pathways,	2
	cel00512:Mucin type O-Glycan biosynthesis,cel01100:Metabolic pathways,	2
	cel00532:Glycosaminoglycan biosynthesis - chondroitin sulfate / dermatan sulfate,cel00534:Glycosaminoglycan biosynthesis - heparan sulfate / heparin,cel01100:Metabolic pathways,	2
	cel00532:Glycosaminoglycan biosynthesis - chondroitin sulfate / dermatan sulfate,cel01100:Metabolic pathways,	2
	cel00562:Inositol phosphate metabolism,cel01100:Metabolic pathways,cel04012:ErbB signaling pathway,cel04020:Calcium signaling pathway,cel04070:Phosphatidylinositol signaling system,	2
	cel00564:Glycerophospholipid metabolism,cel01100:Metabolic pathways,	2
	cel00670:One carbon pool by folate,	2
	cel00770:Pantothenate and CoA biosynthesis,cel01100:Metabolic pathways,	2
	cel02010:ABC transporters,	2
	cel03013:RNA transport,cel03040:Spliceosome,	2
	cel03022:Basal transcription factors,cel03420:Nucleotide excision repair,	2
	cel04310:Wnt signaling pathway,cel04330:Notch signaling pathway,	2
	cel04350:TGF-beta signaling pathway,	2
ko00531	Glycosaminoglycan degradation	2
ko00604	Glycosphingolipid biosynthesis - ganglio series	2
ko00981	Insect hormone biosynthesis	2
	loa00270:Cysteine and methionine metabolism,loa01100:Metabolic pathways,	2
ko00999	Biosynthesis of various plant secondary metabolites	2
ko00521	Streptomycin biosynthesis	2
ko00290	Valine, leucine and isoleucine biosynthesis	2
ko00965	Betalain biosynthesis	2
ko00281	Geraniol degradation	2
ko00591	Linoleic acid metabolism	2
ko00625	Chloroalkane and chloroalkene degradation	2
ko00960	Tropane, piperidine and pyridine alkaloid biosynthesis	2
	bmy00230:Purine metabolism,bmy00240:Pyrimidine metabolism,bmy01100:Metabolic pathways,bmy03020:RNA polymerase,	1
	bmy00230:Purine metabolism,bmy00240:Pyrimidine metabolism,bmy01100:Metabolic pathways,bmy03030:DNA replication,bmy03410:Base excision repair,bmy03420:Nucleotide excision repair,bmy03430:Mismatch repair,bmy03440:Homologous recombination,	1
	bmy00310:Lysine degradation,	1
	bmy00480:Glutathione metabolism,bmy01100:Metabolic pathways,	1
	bmy00860:Porphyrin and chlorophyll metabolism,bmy01100:Metabolic pathways,	1
	bmy01100:Metabolic pathways,	1
	bmy03008:Ribosome biogenesis in eukaryotes,bmy03013:RNA transport,	1
	bmy04120:Ubiquitin mediated proteolysis,	1
	bmy04141:Protein processing in endoplasmic reticulum,	1
	bmy04144:Endocytosis,	1
	bmy04150:mTOR signaling pathway,	1
	bmy04310:Wnt signaling pathway,	1
	cbr00010:Glycolysis / Gluconeogenesis,cbr00020:Citrate cycle (TCA cycle),cbr00620:Pyruvate metabolism,cbr01100:Metabolic pathways,cbr01130:Biosynthesis of antibiotics,cbr01200:Carbon metabolism,	1
	cbr00010:Glycolysis / Gluconeogenesis,cbr00270:Cysteine and methionine metabolism,cbr00620:Pyruvate metabolism,cbr00640:Propanoate metabolism,cbr01100:Metabolic pathways,cbr01130:Biosynthesis of antibiotics,	1
	cbr00010:Glycolysis / Gluconeogenesis,cbr01100:Metabolic pathways,cbr01130:Biosynthesis of antibiotics,cbr01200:Carbon metabolism,cbr01230:Biosynthesis of amino acids,cbr03018:RNA degradation,	1
	cbr00030:Pentose phosphate pathway,cbr00480:Glutathione metabolism,cbr01100:Metabolic pathways,cbr01130:Biosynthesis of antibiotics,cbr01200:Carbon metabolism,	1
	cbr00053:Ascorbate and aldarate metabolism,cbr00562:Inositol phosphate metabolism,	1
	cbr00061:Fatty acid biosynthesis,cbr00780:Biotin metabolism,cbr01100:Metabolic pathways,cbr01212:Fatty acid metabolism,	1
	cbr00072:Synthesis and degradation of ketone bodies,cbr00280:Valine, leucine and isoleucine degradation,cbr00650:Butanoate metabolism,	1
	cbr00190:Oxidative phosphorylation,cbr01100:Metabolic pathways,cbr04142:Lysosome,cbr04145:Phagosome,	1
	cbr00230:Purine metabolism,cbr00240:Pyrimidine metabolism,	1
	cbr00230:Purine metabolism,cbr00240:Pyrimidine metabolism,cbr00480:Glutathione metabolism,cbr01100:Metabolic pathways,	1
	cbr00230:Purine metabolism,cbr00250:Alanine, aspartate and glutamate metabolism,cbr01100:Metabolic pathways,cbr01130:Biosynthesis of antibiotics,	1
	cbr00240:Pyrimidine metabolism,cbr00983:Drug metabolism - other enzymes,cbr01100:Metabolic pathways,	1
	cbr00240:Pyrimidine metabolism,cbr01100:Metabolic pathways,	1
	cbr00250:Alanine, aspartate and glutamate metabolism,cbr00330:Arginine and proline metabolism,cbr01100:Metabolic pathways,	1
	cbr00250:Alanine, aspartate and glutamate metabolism,cbr00910:Nitrogen metabolism,cbr01100:Metabolic pathways,cbr01130:Biosynthesis of antibiotics,cbr01230:Biosynthesis of amino acids,	1
	cbr00260:Glycine, serine and threonine metabolism,cbr00270:Cysteine and methionine metabolism,cbr00450:Selenocompound metabolism,cbr01100:Metabolic pathways,cbr01130:Biosynthesis of antibiotics,cbr01230:Biosynthesis of amino acids,	1
	cbr00260:Glycine, serine and threonine metabolism,cbr00330:Arginine and proline metabolism,cbr00472:D-Arginine and D-ornithine metabolism,cbr01100:Metabolic pathways,cbr01130:Biosynthesis of antibiotics,cbr04146:Peroxisome,	1
	cbr00260:Glycine, serine and threonine metabolism,cbr01100:Metabolic pathways,	1
	cbr00310:Lysine degradation,	1
	cbr00330:Arginine and proline metabolism,cbr00480:Glutathione metabolism,cbr01100:Metabolic pathways,cbr01130:Biosynthesis of antibiotics,	1
	cbr00410:beta-Alanine metabolism,cbr00640:Propanoate metabolism,cbr01100:Metabolic pathways,cbr04146:Peroxisome,	1
	cbr00500:Starch and sucrose metabolism,cbr01100:Metabolic pathways,	1
	cbr00500:Starch and sucrose metabolism,cbr04931:Insulin resistance,	1
	cbr00511:Other glycan degradation,	1
	cbr00520:Amino sugar and nucleotide sugar metabolism,cbr01100:Metabolic pathways,	1
	cbr00520:Amino sugar and nucleotide sugar metabolism,cbr01100:Metabolic pathways,cbr01130:Biosynthesis of antibiotics,	1
	cbr00523:Polyketide sugar unit biosynthesis,cbr01130:Biosynthesis of antibiotics,	1
	cbr00561:Glycerolipid metabolism,cbr00564:Glycerophospholipid metabolism,cbr01100:Metabolic pathways,	1
	cbr00562:Inositol phosphate metabolism,cbr01100:Metabolic pathways,cbr04020:Calcium signaling pathway,cbr04070:Phosphatidylinositol signaling system,	1
	cbr00564:Glycerophospholipid metabolism,	1
	cbr00564:Glycerophospholipid metabolism,cbr00565:Ether lipid metabolism,cbr00590:Arachidonic acid metabolism,cbr00592:alpha-Linolenic acid metabolism,cbr01100:Metabolic pathways,	1
	cbr00600:Sphingolipid metabolism,	1
	cbr00600:Sphingolipid metabolism,cbr01100:Metabolic pathways,	1
	cbr00600:Sphingolipid metabolism,cbr01100:Metabolic pathways,cbr04142:Lysosome,	1
	cbr00920:Sulfur metabolism,	1
	cbr03013:RNA transport,cbr04120:Ubiquitin mediated proteolysis,	1
	cbr03018:RNA degradation,	1
	cbr03030:DNA replication,	1
	cbr03040:Spliceosome,	1
	cbr03040:Spliceosome,cbr04010:MAPK signaling pathway,cbr04141:Protein processing in endoplasmic reticulum,cbr04144:Endocytosis,	1
	cbr03420:Nucleotide excision repair,cbr03460:Fanconi anemia pathway,	1
	cbr04010:MAPK signaling pathway,cbr04012:ErbB signaling pathway,cbr04020:Calcium signaling pathway,cbr04070:Phosphatidylinositol signaling system,cbr04150:mTOR signaling pathway,cbr04310:Wnt signaling pathway,	1
	cbr04010:MAPK signaling pathway,cbr04020:Calcium signaling pathway,cbr04310:Wnt signaling pathway,	1
	cbr04012:ErbB signaling pathway,cbr04068:FoxO signaling pathway,cbr04070:Phosphatidylinositol signaling system,cbr04150:mTOR signaling pathway,cbr04630:Jak-STAT signaling pathway,cbr04931:Insulin resistance,	1
	cbr04020:Calcium signaling pathway,cbr04080:Neuroactive ligand-receptor interaction,	1
	cbr04350:TGF-beta signaling pathway,	1
	cbr04931:Insulin resistance,	1
	cel00010:Glycolysis / Gluconeogenesis,cel00020:Citrate cycle (TCA cycle),cel00620:Pyruvate metabolism,cel01100:Metabolic pathways,cel01130:Biosynthesis of antibiotics,cel04068:FoxO signaling pathway,cel04931:Insulin resistance,	1
	cel00020:Citrate cycle (TCA cycle),cel00640:Propanoate metabolism,cel01100:Metabolic pathways,cel01130:Biosynthesis of antibiotics,cel01200:Carbon metabolism,	1
	cel00040:Pentose and glucuronate interconversions,cel00051:Fructose and mannose metabolism,cel01100:Metabolic pathways,	1
	cel00040:Pentose and glucuronate interconversions,cel00531:Glycosaminoglycan degradation,cel00860:Porphyrin and chlorophyll metabolism,cel00983:Drug metabolism - other enzymes,cel01100:Metabolic pathways,cel04142:Lysosome,	1
	cel00051:Fructose and mannose metabolism,cel00520:Amino sugar and nucleotide sugar metabolism,cel01100:Metabolic pathways,	1
	cel00052:Galactose metabolism,cel00500:Starch and sucrose metabolism,cel01100:Metabolic pathways,	1
	cel00052:Galactose metabolism,cel00511:Other glycan degradation,cel00531:Glycosaminoglycan degradation,cel00600:Sphingolipid metabolism,cel00604:Glycosphingolipid biosynthesis - ganglio series,cel01100:Metabolic pathways,cel04142:Lysosome,	1
	cel00062:Fatty acid elongation,cel01100:Metabolic pathways,cel01212:Fatty acid metabolism,	1
	cel00072:Synthesis and degradation of ketone bodies,cel00280:Valine, leucine and isoleucine degradation,cel00650:Butanoate metabolism,cel00900:Terpenoid backbone biosynthesis,cel01100:Metabolic pathways,cel01130:Biosynthesis of antibiotics,	1
	cel00100:Steroid biosynthesis,cel01100:Metabolic pathways,cel01130:Biosynthesis of antibiotics,	1
	cel00190:Oxidative phosphorylation,cel00860:Porphyrin and chlorophyll metabolism,cel01100:Metabolic pathways,	1
	cel00190:Oxidative phosphorylation,cel01100:Metabolic pathways,cel04142:Lysosome,cel04145:Phagosome,	1
	cel00230:Purine metabolism,cel00232:Caffeine metabolism,cel00983:Drug metabolism - other enzymes,cel01100:Metabolic pathways,cel04146:Peroxisome,	1
	cel00230:Purine metabolism,cel00240:Pyrimidine metabolism,cel01100:Metabolic pathways,cel03030:DNA replication,	1
	cel00230:Purine metabolism,cel00240:Pyrimidine metabolism,cel03018:RNA degradation,	1
	cel00230:Purine metabolism,cel00250:Alanine, aspartate and glutamate metabolism,cel01100:Metabolic pathways,cel01130:Biosynthesis of antibiotics,	1
	cel00230:Purine metabolism,cel04020:Calcium signaling pathway,	1
	cel00250:Alanine, aspartate and glutamate metabolism,cel00280:Valine, leucine and isoleucine degradation,cel00410:beta-Alanine metabolism,cel00640:Propanoate metabolism,cel00650:Butanoate metabolism,cel01100:Metabolic pathways,	1
	cel00250:Alanine, aspartate and glutamate metabolism,cel00410:beta-Alanine metabolism,cel00430:Taurine and hypotaurine metabolism,cel00650:Butanoate metabolism,cel01100:Metabolic pathways,	1
	cel00250:Alanine, aspartate and glutamate metabolism,cel00650:Butanoate metabolism,cel01100:Metabolic pathways,	1
	cel00250:Alanine, aspartate and glutamate metabolism,cel00910:Nitrogen metabolism,cel01100:Metabolic pathways,cel01130:Biosynthesis of antibiotics,cel01230:Biosynthesis of amino acids,	1
	cel00260:Glycine, serine and threonine metabolism,cel01100:Metabolic pathways,	1
	cel00260:Glycine, serine and threonine metabolism,cel01100:Metabolic pathways,cel01130:Biosynthesis of antibiotics,cel01200:Carbon metabolism,cel01230:Biosynthesis of amino acids,	1
	cel00270:Cysteine and methionine metabolism,cel00330:Arginine and proline metabolism,cel00410:beta-Alanine metabolism,cel00480:Glutathione metabolism,cel01100:Metabolic pathways,	1
	cel00280:Valine, leucine and isoleucine degradation,cel00630:Glyoxylate and dicarboxylate metabolism,cel00640:Propanoate metabolism,cel01100:Metabolic pathways,cel01130:Biosynthesis of antibiotics,cel01200:Carbon metabolism,	1
	cel00280:Valine, leucine and isoleucine degradation,cel00630:Glyoxylate and dicarboxylate metabolism,cel00640:Propanoate metabolism,cel01100:Metabolic pathways,cel01200:Carbon metabolism,	1
	cel00280:Valine, leucine and isoleucine degradation,cel01100:Metabolic pathways,cel01130:Biosynthesis of antibiotics,	1
	cel00310:Lysine degradation,	1
	cel00430:Taurine and hypotaurine metabolism,cel00460:Cyanoamino acid metabolism,cel00480:Glutathione metabolism,cel00590:Arachidonic acid metabolism,cel01100:Metabolic pathways,	1
	cel00480:Glutathione metabolism,cel01100:Metabolic pathways,	1
	cel00511:Other glycan degradation,cel00520:Amino sugar and nucleotide sugar metabolism,cel00531:Glycosaminoglycan degradation,cel00604:Glycosphingolipid biosynthesis - ganglio series,cel01100:Metabolic pathways,cel04142:Lysosome,	1
	cel00520:Amino sugar and nucleotide sugar metabolism,	1
	cel00520:Amino sugar and nucleotide sugar metabolism,cel01100:Metabolic pathways,cel01130:Biosynthesis of antibiotics,	1
	cel00531:Glycosaminoglycan degradation,cel01100:Metabolic pathways,cel04142:Lysosome,	1
	cel00534:Glycosaminoglycan biosynthesis - heparan sulfate / heparin,	1
	cel00534:Glycosaminoglycan biosynthesis - heparan sulfate / heparin,cel01100:Metabolic pathways,	1
	cel00561:Glycerolipid metabolism,cel00564:Glycerophospholipid metabolism,cel01100:Metabolic pathways,	1
	cel00561:Glycerolipid metabolism,cel01100:Metabolic pathways,	1
	cel00562:Inositol phosphate metabolism,cel00920:Sulfur metabolism,cel01100:Metabolic pathways,cel04070:Phosphatidylinositol signaling system,	1
	cel00562:Inositol phosphate metabolism,cel04012:ErbB signaling pathway,cel04068:FoxO signaling pathway,cel04070:Phosphatidylinositol signaling system,cel04150:mTOR signaling pathway,cel04630:Jak-STAT signaling pathway,cel04931:Insulin resistance,	1
	cel00564:Glycerophospholipid metabolism,	1
	cel00564:Glycerophospholipid metabolism,cel00565:Ether lipid metabolism,cel01100:Metabolic pathways,	1
	cel00564:Glycerophospholipid metabolism,cel00565:Ether lipid metabolism,cel01100:Metabolic pathways,cel04144:Endocytosis,	1
	cel00564:Glycerophospholipid metabolism,cel04142:Lysosome,	1
	cel00600:Sphingolipid metabolism,	1
	cel00604:Glycosphingolipid biosynthesis - ganglio series,cel01100:Metabolic pathways,	1
	cel00740:Riboflavin metabolism,cel01100:Metabolic pathways,	1
	cel00750:Vitamin B6 metabolism,cel01100:Metabolic pathways,	1
	cel00760:Nicotinate and nicotinamide metabolism,cel01100:Metabolic pathways,	1
	cel00770:Pantothenate and CoA biosynthesis,	1
	cel00830:Retinol metabolism,cel01100:Metabolic pathways,cel04146:Peroxisome,	1
	cel00900:Terpenoid backbone biosynthesis,cel01100:Metabolic pathways,cel01130:Biosynthesis of antibiotics,	1
	cel00920:Sulfur metabolism,	1
	cel01100:Metabolic pathways,cel04146:Peroxisome,	1
	cel03013:RNA transport,cel03015:mRNA surveillance pathway,	1
	cel03013:RNA transport,cel03015:mRNA surveillance pathway,cel03040:Spliceosome,	1
	cel03015:mRNA surveillance pathway,	1
	cel03022:Basal transcription factors,	1
	cel03030:DNA replication,	1
	cel03060:Protein export,	1
	cel03410:Base excision repair,	1
	cel03430:Mismatch repair,	1
	cel04010:MAPK signaling pathway,	1
	cel04010:MAPK signaling pathway,cel04012:ErbB signaling pathway,	1
	cel04010:MAPK signaling pathway,cel04012:ErbB signaling pathway,cel04068:FoxO signaling pathway,cel04320:Dorso-ventral axis formation,cel04630:Jak-STAT signaling pathway,	1
	cel04010:MAPK signaling pathway,cel04020:Calcium signaling pathway,cel04310:Wnt signaling pathway,	1
	cel04012:ErbB signaling pathway,cel04120:Ubiquitin mediated proteolysis,cel04144:Endocytosis,	1
	cel04020:Calcium signaling pathway,	1
	cel04020:Calcium signaling pathway,cel04080:Neuroactive ligand-receptor interaction,	1
	cel04068:FoxO signaling pathway,cel04120:Ubiquitin mediated proteolysis,	1
	cel04080:Neuroactive ligand-receptor interaction,cel04144:Endocytosis,	1
	cel04120:Ubiquitin mediated proteolysis,cel04141:Protein processing in endoplasmic reticulum,cel04310:Wnt signaling pathway,cel04350:TGF-beta signaling pathway,	1
	cel04120:Ubiquitin mediated proteolysis,cel04310:Wnt signaling pathway,cel04340:Hedgehog signaling pathway,	1
	cel04130:SNARE interactions in vesicular transport,	1
	cel04130:SNARE interactions in vesicular transport,cel04145:Phagosome,	1
	cel04140:Regulation of autophagy,cel04150:mTOR signaling pathway,	1
	cel04310:Wnt signaling pathway,	1
	loa00052:Galactose metabolism,loa00511:Other glycan degradation,loa00531:Glycosaminoglycan degradation,loa00600:Sphingolipid metabolism,loa00604:Glycosphingolipid biosynthesis - ganglio series,loa01100:Metabolic pathways,loa04142:Lysosome,	1
	loa00230:Purine metabolism,	1
	loa00230:Purine metabolism,loa00240:Pyrimidine metabolism,loa01100:Metabolic pathways,loa03020:RNA polymerase,	1
	loa00510:N-Glycan biosynthesis,loa01100:Metabolic pathways,	1
	loa00561:Glycerolipid metabolism,loa01100:Metabolic pathways,loa01200:Carbon metabolism,	1
	loa00760:Nicotinate and nicotinamide metabolism,loa01100:Metabolic pathways,	1
	loa00900:Terpenoid backbone biosynthesis,loa01100:Metabolic pathways,loa01130:Biosynthesis of antibiotics,	1
	loa03013:RNA transport,	1
	loa03013:RNA transport,loa04150:mTOR signaling pathway,	1
	loa03018:RNA degradation,	1
	loa03030:DNA replication,	1
	loa03430:Mismatch repair,	1
	loa04141:Protein processing in endoplasmic reticulum,	1
	loa04144:Endocytosis,	1
ko00515	Mannose type O-glycan biosynthesis	1
ko00908	Zeatin biosynthesis	1
ko00333	Prodigiosin biosynthesis	1
ko00643	Styrene degradation	1
ko00533	Glycosaminoglycan biosynthesis - keratan sulfate	1
ko00603	Glycosphingolipid biosynthesis - globo and isoglobo series	1
ko00901	Indole alkaloid biosynthesis	1
ko00966	Glucosinolate biosynthesis	1
ko00626	Naphthalene degradation	1
ko00401	Novobiocin biosynthesis	1
ko00627	Aminobenzoate degradation	1
ko00903	Limonene and pinene degradation	1
