# Supplementary material for: RNA-Sequencing of Heterorhabditis nematodes to identify factors involved in symbiosis with Photorhabdus bacteria
Source: BMC Genomics. 2022 Nov 7;23:741. doi: 10.1186/s12864-022-08952-4 (PMC9639317; doi:10.1186/s12864-022-08952-4)
Supplement: Supplementary file 4 — Additional file 4: Supplementary information S4. Putative symbiosis relevant genes of H. bacteriophora identified on the basis of annotations. [file 12864_2022_8952_MOESM4_ESM.xlsx]

## Sheet: 314transcript_167gene
Supplementary information S4. Putative symbiosis relevant genes of H. bacteriophora identified on the basis of annotations.
Transcript	FPKM (Symbiotic nematodes)	Uniprot ID	Refseq ID	Organism	Organism taxon ID	GENE	Protein Description	GO (Biology_process)	GO (Cellular_component)	GO (Molecular_function)
TRINITY_DN6328_c1_g2_i2--LEN=692	186.58	Q09596	XP_013303152.1	Necator americanus (Human hookworm)	51031	gst-5 R03D7.6	Probable glutathione S-transferase 5 (EC 2.5.1.18) (GST class-sigma)	glutathione metabolic process [GO:0006749]; innate immune response [GO:0045087]	-	glutathione transferase activity [GO:0004364]
TRINITY_DN4538_c0_g1_i2--LEN=1065	89.02					-	Venom serine protease inhibitor (AcVSPI) (VSPI) (Allergen Api m 6-like peptide)	defense response to bacterium [GO:0042742]; defense response to fungus [GO:0050832]; killing of cells of other organism [GO:0031640]	extracellular region [GO:0005576]	serine-type endopeptidase inhibitor activity [GO:0004867]
TRINITY_DN5710_c0_g2_i4--LEN=793	85.08	A0A131MBU3	NP_508552.2	Caenorhabditis elegans	6239	irg-7 drd-2 upr-1 F40F4.6	Protein irg-7 (Infection response protein 7)	innate immune response [GO:0045087]	extracellular region [GO:0005576]	carbohydrate binding [GO:0030246]
TRINITY_DN6977_c0_g2_i7--LEN=627	62.75					ilys-2 C45G7.2	Invertebrate-type lysozyme 2 (EC 3.2.1.17) (1,4-beta-N-acetylmuramidase)	cytolysis [GO:0019835]; defense response to bacterium [GO:0042742]; defense response to Gram-positive bacterium [GO:0050830]; metabolic process [GO:0008152]	-	lysozyme activity [GO:0003796]
TRINITY_DN8265_c0_g2_i4--LEN=943	56.81	Q8SX83	XP_002631073.1	Caenorhabditis briggsae	6238	spen CG18497	Protein split ends	axon guidance [GO:0007411]; compound eye development [GO:0048749]; defense response to fungus [GO:0050832]; epidermal growth factor receptor signaling pathway [GO:0007173]; establishment of thoracic bristle planar orientation [GO:0048106]; glial cell fate determination [GO:0007403]; imaginal disc-derived wing vein morphogenesis [GO:0008586]; maintenance of imaginal disc-derived wing hair orientat…	nucleus [GO:0005634]	RNA binding [GO:0003723]
TRINITY_DN6977_c0_g2_i9--LEN=1285	51.59					ilys-3 C45G7.3	Invertebrate-type lysozyme 3 (EC 3.2.1.17) (1,4-beta-N-acetylmuramidase)	cytolysis [GO:0019835]; defense response to bacterium [GO:0042742]; defense response to Gram-positive bacterium [GO:0050830]; determination of adult lifespan [GO:0008340]; digestion [GO:0007586]; metabolic process [GO:0008152]	extracellular space [GO:0005615]; late endosome lumen [GO:0031906]; lysosomal lumen [GO:0043202]; recycling endosome lumen [GO:0034777]	lysozyme activity [GO:0003796]
TRINITY_DN6331_c0_g4_i1--LEN=790	49.63	Q7YZW5	NP_001024770.1	Caenorhabditis elegans	6239	vem-1 K07E3.8	Protein vem-1	innate immune response [GO:0045087]; nervous system development [GO:0007399]	axon [GO:0030424]; integral component of membrane [GO:0016021]	-
TRINITY_DN5710_c0_g2_i1--LEN=1618	42.56	A0A131MBU3	NP_508552.2	Caenorhabditis elegans	6239	irg-7 drd-2 upr-1 F40F4.6	Protein irg-7 (Infection response protein 7)	innate immune response [GO:0045087]	extracellular region [GO:0005576]	carbohydrate binding [GO:0030246]
TRINITY_DN6290_c0_g1_i5--LEN=1512	35.82	G5EGA5	XP_002634220.1	Caenorhabditis briggsae	6238	fat-2 W02A2.1	Delta(12) fatty acid desaturase fat-2 (EC 1.14.19.-) (Fatty acid desaturase 2)	collagen and cuticulin-based cuticle development [GO:0040002]; fatty acid elongation [GO:0030497]; innate immune response [GO:0045087]; reproduction [GO:0000003]; unsaturated fatty acid biosynthetic process [GO:0006636]	integral component of membrane [GO:0016021]	delta12-fatty acid dehydrogenase activity [GO:0016720]; stearoyl-CoA 9-desaturase activity [GO:0004768]
TRINITY_DN4029_c0_g1_i6--LEN=1617	28.52					CA3	Carbonic anhydrase 3 (EC 4.2.1.1) (Carbonate dehydratase III) (Carbonic anhydrase III) (CA-III)	response to bacterium [GO:0009617]	cytosol [GO:0005829]	carbonate dehydratase activity [GO:0004089]; nickel cation binding [GO:0016151]; zinc ion binding [GO:0008270]
TRINITY_DN3523_c0_g2_i2--LEN=1608	26.62	G5EGN2	XP_013292572.1	Necator americanus (Human hookworm)	51031	fat-6 VZK822L.1	Delta(9)-fatty-acid desaturase fat-6 (Fatty-acid desaturase 6) (Stearoyl-CoA desaturase fat-6) (EC 1.14.19.-)	innate immune response [GO:0045087]; long-chain fatty acid biosynthetic process [GO:0042759]; multicellular organism development [GO:0007275]; unsaturated fatty acid biosynthetic process [GO:0006636]	endoplasmic reticulum membrane [GO:0005789]; integral component of endoplasmic reticulum membrane [GO:0030176]	iron ion binding [GO:0005506]; stearoyl-CoA 9-desaturase activity [GO:0004768]
TRINITY_DN6698_c1_g1_i1--LEN=501	26.6	A0JN61	NP_001076632.1	Caenorhabditis elegans	6239	CRCP	DNA-directed RNA polymerase III subunit RPC9 (RNA polymerase III subunit C9)	defense response to virus [GO:0051607]; innate immune response [GO:0045087]; transcription by RNA polymerase III [GO:0006383]; transcription initiation from RNA polymerase III promoter [GO:0006384]	DNA polymerase III complex [GO:0009360]; plasma membrane [GO:0005886]; RNA polymerase III complex [GO:0005666]	DNA-directed 5'-3' RNA polymerase activity [GO:0003899]; nucleotide binding [GO:0000166]
TRINITY_DN3135_c0_g1_i2--LEN=510	25.89					-	Venom serine protease inhibitor (AcVSPI) (VSPI) (Allergen Api m 6-like peptide)	defense response to bacterium [GO:0042742]; defense response to fungus [GO:0050832]; killing of cells of other organism [GO:0031640]	extracellular region [GO:0005576]	serine-type endopeptidase inhibitor activity [GO:0004867]
TRINITY_DN7660_c0_g1_i3--LEN=4801	24.6					CYLD CYLD1	Ubiquitin carboxyl-terminal hydrolase CYLD (EC 3.4.19.12) (Deubiquitinating enzyme CYLD) (Ubiquitin thioesterase CYLD) (Ubiquitin-specific-processing protease CYLD)	CD4-positive or CD8-positive, alpha-beta T cell lineage commitment [GO:0043369]; homeostasis of number of cells [GO:0048872]; innate immune response [GO:0045087]; necroptotic process [GO:0070266]; negative regulation of canonical Wnt signaling pathway [GO:0090090]; negative regulation of JNK cascade [GO:0046329]; negative regulation of NF-kappaB transcription factor activity [GO:0032088]; negativ…	centrosome [GO:0005813]; ciliary basal body [GO:0036064]; ciliary tip [GO:0097542]; cytoplasmic microtubule [GO:0005881]; cytosol [GO:0005829]; extrinsic component of cytoplasmic side of plasma membrane [GO:0031234]; midbody [GO:0030496]; perinuclear region of cytoplasm [GO:0048471]; spindle [GO:0005819]	Lys48-specific deubiquitinase activity [GO:1990380]; Lys63-specific deubiquitinase activity [GO:0061578]; proline-rich region binding [GO:0070064]; protein kinase binding [GO:0019901]; thiol-dependent ubiquitin-specific protease activity [GO:0004843]; zinc ion binding [GO:0008270]
TRINITY_DN4538_c0_g1_i3--LEN=951	24.3					-	Venom serine protease inhibitor (AcVSPI) (VSPI) (Allergen Api m 6-like peptide)	defense response to bacterium [GO:0042742]; defense response to fungus [GO:0050832]; killing of cells of other organism [GO:0031640]	extracellular region [GO:0005576]	serine-type endopeptidase inhibitor activity [GO:0004867]
TRINITY_DN5834_c0_g2_i1--LEN=3199	23.65	Q8I948	XP_002644637.1	Caenorhabditis briggsae	6238	acantho1	Acanthoscurrin-1	antibacterial humoral response [GO:0019731]; antifungal humoral response [GO:0019732]; killing of cells of other organism [GO:0031640]	extracellular region [GO:0005576]	-
TRINITY_DN6906_c1_g1_i1--LEN=1068	23.61	P90850	XP_013298928.1	Necator americanus (Human hookworm)	51031	F26E4.3	Uncharacterized peptidase C1-like protein F26E4.3	cell adhesion [GO:0007155]; immune response [GO:0006955]	extracellular space [GO:0005615]	cysteine-type peptidase activity [GO:0008234]; polysaccharide binding [GO:0030247]; scavenger receptor activity [GO:0005044]
TRINITY_DN5952_c0_g2_i4--LEN=1649	22.71					LFG2 BIL4 At3g63310 MAA21.11	Protein LIFEGUARD 2 (AtLFG2) (Protein BRZ-INSENSITIVE-LONG HYPOCOTYLS 4)	brassinosteroid mediated signaling pathway [GO:0009742]; defense response to fungus [GO:0050832]; multicellular organism development [GO:0007275]; negative regulation of cell death [GO:0060548]; regulation of plant organ morphogenesis [GO:1905421]; unidimensional cell growth [GO:0009826]	integral component of membrane [GO:0016021]	-
TRINITY_DN6007_c0_g2_i2--LEN=3755	22.64	Q9SHF3	XP_003105526.1	Caenorhabditis remanei (Caenorhabditis vulgaris)	31234	AGO2 At1g31280 T19E23.7	Protein argonaute 2	defense response to bacterium [GO:0042742]; defense response to virus [GO:0051607]; gene silencing by RNA [GO:0031047]; modulation by virus of host morphology or physiology [GO:0019048]; regulation of translation [GO:0006417]	cytosol [GO:0005829]; nucleus [GO:0005634]	mRNA binding [GO:0003729]; siRNA binding [GO:0035197]
TRINITY_DN4067_c0_g1_i2--LEN=1527	21.2	Q09369	XP_013297628.1	Necator americanus (Human hookworm)	51031	aqp-10 ZK1321.3	Putative aquaporin-10	innate immune response [GO:0045087]	cytoplasm [GO:0005737]; integral component of membrane [GO:0016021]	channel activity [GO:0015267]
TRINITY_DN7761_c0_g1_i13--LEN=2875	20.57					SMAD3 MADH3	Mothers against decapentaplegic homolog 3 (MAD homolog 3) (Mad3) (Mothers against DPP homolog 3) (SMAD family member 3) (SMAD 3) (Smad3)	activation of cysteine-type endopeptidase activity involved in apoptotic process [GO:0006919]; cell-cell junction organization [GO:0045216]; cell cycle arrest [GO:0007050]; developmental growth [GO:0048589]; embryonic cranial skeleton morphogenesis [GO:0048701]; embryonic foregut morphogenesis [GO:0048617]; embryonic pattern specification [GO:0009880]; endoderm development [GO:0007492]; evasion o…	cell [GO:0005623]; cytoplasm [GO:0005737]; cytosol [GO:0005829]; heteromeric SMAD protein complex [GO:0071144]; nuclear chromatin [GO:0000790]; nuclear inner membrane [GO:0005637]; nucleoplasm [GO:0005654]; nucleus [GO:0005634]; plasma membrane [GO:0005886]; receptor complex [GO:0043235]; SMAD protein complex [GO:0071141]; transcription factor complex [GO:0005667]	bHLH transcription factor binding [GO:0043425]; chromatin DNA binding [GO:0031490]; collagen binding [GO:0005518]; co-SMAD binding [GO:0070410]; DEAD/H-box RNA helicase binding [GO:0017151]; DNA-binding transcription activator activity, RNA polymerase II-specific [GO:0001228]; DNA-binding transcription factor activity [GO:0003700]; glucocorticoid receptor binding [GO:0035259]; mineralocorticoid r…
TRINITY_DN5836_c0_g4_i4--LEN=2276	20.54					F56F10.1	Putative serine protease F56F10.1 (EC 3.4.-.-)	innate immune response [GO:0045087]; proteolysis [GO:0006508]	endosome [GO:0005768]; lysosome [GO:0005764]; membrane raft [GO:0045121]	dipeptidyl-peptidase activity [GO:0008239]; serine-type peptidase activity [GO:0008236]
TRINITY_DN4536_c0_g1_i4--LEN=879	20.41	O04663	XP_003139921.1	Loa loa (Eye worm) (Filaria loa)	7209	EIF(ISO)4E LSP1 At5g35620 MJE4.8	Eukaryotic translation initiation factor isoform 4E (eIF(iso)4E) (Protein LOSS OF SUSCEPTIBILITY TO POTYVIRUS 1) (eIF-(iso)4F 25 kDa subunit) (eIF-(iso)4F p28 subunit) (eIF4Eiso protein) (mRNA cap-binding protein)	negative regulation of defense response to virus [GO:0050687]; response to virus [GO:0009615]	cytoplasm [GO:0005737]; cytosol [GO:0005829]; eukaryotic translation initiation factor 4F complex [GO:0016281]; mRNA cap binding complex [GO:0005845]; nucleus [GO:0005634]; plastid [GO:0009536]	RNA 7-methylguanosine cap binding [GO:0000340]; translation initiation factor activity [GO:0003743]
TRINITY_DN4061_c0_g2_i2--LEN=957	20.02	Q966L3	XP_003145264.1	Loa loa (Eye worm) (Filaria loa)	7209	akir-1 E01A2.6	Akirin homolog	innate immune response [GO:0045087]; meiotic cell cycle [GO:0051321]	nucleus [GO:0005634]	DNA binding [GO:0003677]
TRINITY_DN7631_c0_g3_i1--LEN=1056	19.79	O60449	NP_507830.1	Caenorhabditis elegans	6239	LY75 CD205 CLEC13B	Lymphocyte antigen 75 (Ly-75) (C-type lectin domain family 13 member B) (DEC-205) (gp200-MR6) (CD antigen CD205)	endocytosis [GO:0006897]; immune response [GO:0006955]; inflammatory response [GO:0006954]	extracellular exosome [GO:0070062]; integral component of plasma membrane [GO:0005887]	carbohydrate binding [GO:0030246]; signaling receptor activity [GO:0038023]; transmembrane signaling receptor activity [GO:0004888]
TRINITY_DN7713_c0_g1_i23--LEN=2827	18.84					vhp-1 F08B1.1	Tyrosine-protein phosphatase vhp-1 (EC 3.1.3.48) (Vh1 dual specificity phosphatase family protein 1)	activation of MAPK activity [GO:0000187]; determination of adult lifespan [GO:0008340]; inactivation of MAPK activity [GO:0000188]; negative regulation of axon extension involved in regeneration [GO:0048692]; negative regulation of defense response to bacterium [GO:1900425]; negative regulation of JNK cascade [GO:0046329]; negative regulation of protein localization to nucleus [GO:1900181]; negat…	cytoplasm [GO:0005737]; nucleus [GO:0005634]	JUN kinase phosphatase activity [GO:0008579]; MAP kinase tyrosine/serine/threonine phosphatase activity [GO:0017017]; mitogen-activated protein kinase binding [GO:0051019]; protein tyrosine/serine/threonine phosphatase activity [GO:0008138]; protein tyrosine phosphatase activity [GO:0004725]
TRINITY_DN7175_c0_g2_i4--LEN=2314	18.76					ELP2 GNS1 At1g49540 F13F21.2 F14J22.24	Elongator complex protein 2 (AtELP2) (Elongator component 2) (Protein GREEN NPR1 SEEDLING ON SA MEDIUM 1)	abscisic acid-activated signaling pathway [GO:0009738]; defense response [GO:0006952]; negative regulation of anthocyanin metabolic process [GO:0031538]; positive regulation of cell population proliferation [GO:0008284]; positive regulation of defense response [GO:0031349]; regulation of leaf development [GO:2000024]; response to abscisic acid [GO:0009737]; response to oxidative stress [GO:000697…	cytoplasm [GO:0005737]; Elongator holoenzyme complex [GO:0033588]; nucleus [GO:0005634]	transferase activity, transferring acyl groups [GO:0016746]
TRINITY_DN6353_c0_g1_i6--LEN=1185	18.52					ENDOU	Poly(U)-specific endoribonuclease (EC 3.1.-.-) (Protein endoU) (Uridylate-specific endoribonuclease)	immune response [GO:0006955]	extracellular region [GO:0005576]	endoribonuclease activity [GO:0004521]; metal ion binding [GO:0046872]; polysaccharide binding [GO:0030247]; RNA binding [GO:0003723]; scavenger receptor activity [GO:0005044]
TRINITY_DN6290_c0_g1_i1--LEN=816	18.17	G5EGA5	NP_502560.1	Caenorhabditis elegans	6239	fat-2 W02A2.1	Delta(12) fatty acid desaturase fat-2 (EC 1.14.19.-) (Fatty acid desaturase 2)	collagen and cuticulin-based cuticle development [GO:0040002]; fatty acid elongation [GO:0030497]; innate immune response [GO:0045087]; reproduction [GO:0000003]; unsaturated fatty acid biosynthetic process [GO:0006636]	integral component of membrane [GO:0016021]	delta12-fatty acid dehydrogenase activity [GO:0016720]; stearoyl-CoA 9-desaturase activity [GO:0004768]
TRINITY_DN5710_c0_g2_i7--LEN=6679	17.98	A0A131MBU3	NP_508552.2	Caenorhabditis elegans	6239	irg-7 drd-2 upr-1 F40F4.6	Protein irg-7 (Infection response protein 7)	innate immune response [GO:0045087]	extracellular region [GO:0005576]	carbohydrate binding [GO:0030246]
TRINITY_DN4673_c0_g2_i6--LEN=2343	17.95					ECSIT	Evolutionarily conserved signaling intermediate in Toll pathway, mitochondrial	innate immune response [GO:0045087]; regulation of oxidoreductase activity [GO:0051341]	cytoplasm [GO:0005737]; cytosol [GO:0005829]; mitochondrion [GO:0005739]; nucleoplasm [GO:0005654]; nucleus [GO:0005634]	oxidoreductase activity, acting on NAD(P)H [GO:0016651]
TRINITY_DN7261_c0_g1_i4--LEN=1256	17.7	Q2HJC9	XP_002634878.1	Caenorhabditis briggsae	6238	PQBP1	Polyglutamine-binding protein 1 (PQBP-1) (Polyglutamine tract-binding protein 1)	activation of innate immune response [GO:0002218]; alternative mRNA splicing, via spliceosome [GO:0000380]; cellular response to exogenous dsRNA [GO:0071360]; defense response to virus [GO:0051607]; innate immune response [GO:0045087]; neuron projection development [GO:0031175]; positive regulation of defense response to virus by host [GO:0002230]; positive regulation of type I interferon product…	cytoplasmic stress granule [GO:0010494]; cytosol [GO:0005829]; neuronal ribonucleoprotein granule [GO:0071598]; nuclear speck [GO:0016607]	double-stranded DNA binding [GO:0003690]; ribonucleoprotein complex binding [GO:0043021]
TRINITY_DN7219_c0_g1_i14--LEN=3501	17.31	Q61AP6	XP_003100793.1	Caenorhabditis remanei (Caenorhabditis vulgaris)	31234	sta-1 CBG13675	Signal transducer and activator of transcription 1	defense response [GO:0006952]; multicellular organism development [GO:0007275]; positive regulation of transcription by RNA polymerase II [GO:0045944]; receptor signaling pathway via JAK-STAT [GO:0007259]; regulation of cell population proliferation [GO:0042127]	cytosol [GO:0005829]; nucleus [GO:0005634]	DNA-binding transcription activator activity, RNA polymerase II-specific [GO:0001228]; RNA polymerase II proximal promoter sequence-specific DNA binding [GO:0000978]
TRINITY_DN3980_c0_g2_i4--LEN=1379	17.26					aqp-10 ZK1321.3	Putative aquaporin-10	innate immune response [GO:0045087]	cytoplasm [GO:0005737]; integral component of membrane [GO:0016021]	channel activity [GO:0015267]
TRINITY_DN2774_c0_g1_i1--LEN=665	17.14	P00593	XP_002630990.1	Caenorhabditis briggsae	6238	PLA2G1B	Phospholipase A2 (EC 3.1.1.4) (Group IB phospholipase A2) (Phosphatidylcholine 2-acylhydrolase 1B)	antibacterial humoral response [GO:0019731]; antimicrobial humoral immune response mediated by antimicrobial peptide [GO:0061844]; arachidonic acid secretion [GO:0050482]; defense response to Gram-positive bacterium [GO:0050830]; fatty acid biosynthetic process [GO:0006633]; innate immune response in mucosa [GO:0002227]; lipid catabolic process [GO:0016042]; phosphatidylcholine metabolic process …	cell surface [GO:0009986]; cytosol [GO:0005829]; extracellular space [GO:0005615]	calcium-dependent phospholipase A2 activity [GO:0047498]; calcium ion binding [GO:0005509]; phospholipase A2 activity (consuming 1,2-dipalmitoylphosphatidylcholine) [GO:0102567]; phospholipase A2 activity consuming 1,2-dioleoylphosphatidylethanolamine) [GO:0102568]; signaling receptor binding [GO:0005102]
TRINITY_DN6547_c1_g1_i10--LEN=1696	16.97	O04294	NP_001021802.1	Caenorhabditis elegans	6239	IMPA3 KAP2 MOS6 At4g02150 T10M13.16	Importin subunit alpha-3 (IMPa-3) (Karyopherin subunit alpha-2) (KAP-alpha-2) (Protein MODIFIER OF SNC1 6)	defense response [GO:0006952]; NLS-bearing protein import into nucleus [GO:0006607]	cytosol [GO:0005829]; nuclear pore [GO:0005643]; nucleoplasm [GO:0005654]; nucleus [GO:0005634]	nuclear import signal receptor activity [GO:0061608]; nuclear localization sequence binding [GO:0008139]
TRINITY_DN4196_c0_g2_i1--LEN=1933	16.84	P86473	XP_002644368.1	Caenorhabditis briggsae	6238	CEY00_Acc04863	Endochitinase (EC 3.2.1.14)	chitin catabolic process [GO:0006032]; defense response [GO:0006952]; polysaccharide catabolic process [GO:0000272]	-	chitinase activity [GO:0004568]; chitin binding [GO:0008061]
TRINITY_DN1087_c0_g1_i2--LEN=952	16.8	Q7Z429		Homo sapiens (Human)	9606	LFG2 BIL4 At3g63310 MAA21.11	Protein LIFEGUARD 2 (AtLFG2) (Protein BRZ-INSENSITIVE-LONG HYPOCOTYLS 4)	brassinosteroid mediated signaling pathway [GO:0009742]; defense response to fungus [GO:0050832]; multicellular organism development [GO:0007275]; negative regulation of cell death [GO:0060548]; regulation of plant organ morphogenesis [GO:1905421]; unidimensional cell growth [GO:0009826]	integral component of membrane [GO:0016021]	-
TRINITY_DN6506_c2_g3_i4--LEN=1685	16.22	Q3ZC01	XP_013296983.1	Necator americanus (Human hookworm)	51031	CNOT7 CAF1	CCR4-NOT transcription complex subunit 7 (EC 3.1.13.4) (CCR4-associated factor 1) (CAF-1)	cytoplasmic mRNA processing body assembly [GO:0033962]; deadenylation-dependent decapping of nuclear-transcribed mRNA [GO:0000290]; defense response to virus [GO:0051607]; exonucleolytic catabolism of deadenylated mRNA [GO:0043928]; gene silencing by RNA [GO:0031047]; negative regulation of cell population proliferation [GO:0008285]; negative regulation of transcription by RNA polymerase II [GO:0…	CCR4-NOT complex [GO:0030014]; CCR4-NOT core complex [GO:0030015]; host cell PML body [GO:0075341]; nuclear speck [GO:0016607]; P-body [GO:0000932]	3'-5'-exoribonuclease activity [GO:0000175]; exoribonuclease activity [GO:0004532]; metal ion binding [GO:0046872]; poly(A)-specific ribonuclease activity [GO:0004535]; RNA binding [GO:0003723]; transcription corepressor activity [GO:0003714]; transcription factor binding [GO:0008134]
TRINITY_DN6871_c0_g1_i2--LEN=2590	16.2					spg-7 Y47G6A.10	AFG3-like protein spg-7 (EC 3.4.24.-)	cellular protein-containing complex assembly [GO:0034622]; cristae formation [GO:0042407]; defense response to Gram-negative bacterium [GO:0050829]; mitochondrial fusion [GO:0008053]; mitochondrial protein processing [GO:0034982]; negative regulation of gene expression [GO:0010629]; positive regulation of gene expression [GO:0010628]; positive regulation of nematode male tail tip morphogenesis [G…	integral component of membrane [GO:0016021]; mitochondrial inner membrane [GO:0005743]; mitochondrion [GO:0005739]	ATP binding [GO:0005524]; metalloendopeptidase activity [GO:0004222]; zinc ion binding [GO:0008270]
TRINITY_DN4500_c0_g2_i1--LEN=1690	14.86					FGL1	Fibrinogen-like protein 1	adaptive immune response [GO:0002250]; hepatocyte proliferation [GO:0072574]; negative regulation of T cell activation [GO:0050868]; regulation of immune response [GO:0050776]	extracellular region [GO:0005576]	-
TRINITY_DN5706_c0_g2_i1--LEN=1256	14.19	Q7YRA3	XP_013295540.1	Necator americanus (Human hookworm)	51031	EXOSC4 RRP41	Exosome complex component RRP41 (Exosome component 4) (Ribosomal RNA-processing protein 41)	defense response to virus [GO:0051607]; DNA deamination [GO:0045006]; histone mRNA catabolic process [GO:0071044]; maturation of 5.8S rRNA [GO:0000460]; nuclear mRNA surveillance [GO:0071028]; nuclear-transcribed mRNA catabolic process, exonucleolytic, 3'-5' [GO:0034427]; polyadenylation-dependent snoRNA 3'-end processing [GO:0071051]; positive regulation of cell growth [GO:0030307]; rRNA catabol…	cytoplasmic exosome (RNase complex) [GO:0000177]; cytosol [GO:0005829]; exosome (RNase complex) [GO:0000178]; intermediate filament cytoskeleton [GO:0045111]; nuclear exosome (RNase complex) [GO:0000176]; nucleolus [GO:0005730]; transcriptionally active chromatin [GO:0035327]	exonuclease activity [GO:0004527]; mRNA 3'-UTR AU-rich region binding [GO:0035925]
TRINITY_DN5917_c0_g2_i1--LEN=1881	13.71					SQSTM1 ORCA OSIL	Sequestosome-1 (EBI3-associated protein of 60 kDa) (EBIAP) (p60) (Phosphotyrosine-independent ligand for the Lck SH2 domain of 62 kDa) (Ubiquitin-binding protein p62)	aggrephagy [GO:0035973]; apoptotic process [GO:0006915]; autophagy [GO:0006914]; autophagy of mitochondrion [GO:0000422]; cell differentiation [GO:0030154]; endosomal transport [GO:0016197]; endosome organization [GO:0007032]; immune system process [GO:0002376]; interleukin-1-mediated signaling pathway [GO:0070498]; intracellular signal transduction [GO:0035556]; macroautophagy [GO:0016236]; mito…	aggresome [GO:0016235]; amphisome [GO:0044753]; autolysosome [GO:0044754]; autophagosome [GO:0005776]; cytoplasm [GO:0005737]; cytosol [GO:0005829]; endoplasmic reticulum [GO:0005783]; extracellular exosome [GO:0070062]; inclusion body [GO:0016234]; intracellular membrane-bounded organelle [GO:0043231]; late endosome [GO:0005770]; Lewy body [GO:0097413]; mitochondrion [GO:0005739]; nucleoplasm [G…	enzyme binding [GO:0019899]; identical protein binding [GO:0042802]; ionotropic glutamate receptor binding [GO:0035255]; K63-linked polyubiquitin modification-dependent protein binding [GO:0070530]; protein homodimerization activity [GO:0042803]; protein kinase binding [GO:0019901]; protein kinase C binding [GO:0005080]; protein serine/threonine kinase activity [GO:0004674]; receptor tyrosine kin…
TRINITY_DN7906_c0_g2_i1--LEN=5269	13.61					pkc-3 CBG02381	Protein kinase C-like 3 (EC 2.7.11.13) (Atypical protein kinase C-3) (aPKC3)	cell differentiation [GO:0030154]; defense response to fungus [GO:0050832]; embryo development ending in birth or egg hatching [GO:0009792]; establishment or maintenance of cell polarity [GO:0007163]; gastrulation [GO:0007369]; gonadal mesoderm development [GO:0007506]; gonad development [GO:0008406]; intracellular signal transduction [GO:0035556]; peptidyl-serine phosphorylation [GO:0018105]; pr…	apical plasma membrane [GO:0016324]; cortical actin cytoskeleton [GO:0030864]; cytosol [GO:0005829]; plasma membrane [GO:0005886]	ATP binding [GO:0005524]; metal ion binding [GO:0046872]; protein domain specific binding [GO:0019904]; protein kinase C activity [GO:0004697]; protein serine/threonine kinase activity [GO:0004674]
TRINITY_DN5952_c0_g2_i10--LEN=1573	13.54					LFG2 BIL4 At3g63310 MAA21.11	Protein LIFEGUARD 2 (AtLFG2) (Protein BRZ-INSENSITIVE-LONG HYPOCOTYLS 4)	brassinosteroid mediated signaling pathway [GO:0009742]; defense response to fungus [GO:0050832]; multicellular organism development [GO:0007275]; negative regulation of cell death [GO:0060548]; regulation of plant organ morphogenesis [GO:1905421]; unidimensional cell growth [GO:0009826]	integral component of membrane [GO:0016021]	-
TRINITY_DN3367_c0_g2_i1--LEN=663	13.3					lec-8 R07B1.10	Probable galaptin lec-8	defense response to Gram-positive bacterium [GO:0050830]; endoplasmic reticulum unfolded protein response [GO:0030968]; response to toxic substance [GO:0009636]	cytoplasmic vesicle [GO:0031410]	carbohydrate binding [GO:0030246]; galactoside binding [GO:0016936]; glycolipid binding [GO:0051861]
TRINITY_DN7830_c0_g1_i2--LEN=950	13.28	P23246	XP_013295362.1	Necator americanus (Human hookworm)	51031	SFPQ PSF	Splicing factor, proline- and glutamine-rich (100 kDa DNA-pairing protein) (hPOMp100) (DNA-binding p52/p100 complex, 100 kDa subunit) (Polypyrimidine tract-binding protein-associated-splicing factor) (PSF) (PTB-associated-splicing factor)	activation of innate immune response [GO:0002218]; alternative mRNA splicing, via spliceosome [GO:0000380]; dendritic transport of messenger ribonucleoprotein complex [GO:0098963]; double-strand break repair via homologous recombination [GO:0000724]; histone H3 deacetylation [GO:0070932]; innate immune response [GO:0045087]; mRNA processing [GO:0006397]; negative regulation of circadian rhythm [G…	chromatin [GO:0000785]; dendrite cytoplasm [GO:0032839]; nuclear matrix [GO:0016363]; nuclear speck [GO:0016607]; nucleoplasm [GO:0005654]; nucleus [GO:0005634]; paraspeckles [GO:0042382]; RNA polymerase II transcription factor complex [GO:0090575]	chromatin binding [GO:0003682]; DNA binding [GO:0003677]; E-box binding [GO:0070888]; histone deacetylase binding [GO:0042826]; protein homodimerization activity [GO:0042803]; RNA binding [GO:0003723]; RNA polymerase II distal enhancer sequence-specific DNA binding [GO:0000980]; transcription regulatory region DNA binding [GO:0044212]; transcription regulatory region sequence-specific DNA binding…
TRINITY_DN7822_c0_g2_i1--LEN=1696	13.24					irg-7 drd-2 upr-1 F40F4.6	Protein irg-7 (Infection response protein 7)	innate immune response [GO:0045087]	extracellular region [GO:0005576]	carbohydrate binding [GO:0030246]
TRINITY_DN7833_c1_g1_i23--LEN=3591	13.08					SYT11 KIAA0080	Synaptotagmin-11 (Synaptotagmin XI) (SytXI)	autophagy [GO:0006914]; calcium-ion regulated exocytosis [GO:0017156]; calcium ion regulated lysosome exocytosis [GO:1990927]; cellular response to calcium ion [GO:0071277]; establishment of vesicle localization [GO:0051650]; learning [GO:0007612]; memory [GO:0007613]; negative regulation of clathrin-coated pit assembly [GO:1905469]; negative regulation of clathrin-dependent endocytosis [GO:19001…	axon [GO:0030424]; cell [GO:0005623]; cell junction [GO:0030054]; clathrin-coated vesicle membrane [GO:0030665]; dendrite [GO:0030425]; dendritic spine [GO:0043197]; early phagosome [GO:0032009]; excitatory synapse [GO:0060076]; exocytic vesicle [GO:0070382]; inhibitory synapse [GO:0060077]; integral component of presynaptic active zone membrane [GO:0099059]; integral component of synaptic vesicl…	beta-tubulin binding [GO:0048487]; calcium-dependent phospholipid binding [GO:0005544]; calcium ion binding [GO:0005509]; clathrin binding [GO:0030276]; identical protein binding [GO:0042802]; phosphatidylserine binding [GO:0001786]; SNARE binding [GO:0000149]; translation initiation factor binding [GO:0031369]; ubiquitin protein ligase binding [GO:0031625]
TRINITY_DN7077_c0_g2_i7--LEN=2155	12.93					ACD11 At2g34690 T29F13.10	Accelerated cell death 11 (Ceramide-1-phosphate transfer protein ACD11) (Glycolipid transfer protein domain-containing protein ACD11)	cell death [GO:0008219]; ceramide transport [GO:0035627]; defense response to bacterium, incompatible interaction [GO:0009816]; intermembrane lipid transfer [GO:0120009]; response to salicylic acid [GO:0009751]	cytosol [GO:0005829]	ceramide 1-phosphate binding [GO:1902387]; ceramide 1-phosphate transfer activity [GO:1902388]; lipid binding [GO:0008289]
TRINITY_DN8255_c0_g3_i11--LEN=1732	12.9	O82656	XP_003112941.1	Caenorhabditis remanei (Caenorhabditis vulgaris)	31234	PTP1 At1g71860 F14O23.24	Protein-tyrosine-phosphatase PTP1 (EC 3.1.3.48) (Protein tyrosine phosphatase 1) (AtPTP1)	defense response [GO:0006952]; intracellular signal transduction [GO:0035556]; negative regulation of defense response [GO:0031348]; protein dephosphorylation [GO:0006470]	cytoplasm [GO:0005737]; nucleus [GO:0005634]; plasma membrane [GO:0005886]	kinase binding [GO:0019900]; MAP kinase tyrosine phosphatase activity [GO:0033550]; protein tyrosine phosphatase activity [GO:0004725]
TRINITY_DN5181_c1_g1_i16--LEN=1829	12.88	O44408	NP_499922.1	Caenorhabditis elegans	6239	kgb-1 T07A9.3	GLH-binding kinase 1 (EC 2.7.11.24)	activation of MAPK activity [GO:0000187]; cellular response to arsenite ion [GO:1903843]; cellular response to toxic substance [GO:0097237]; defense response to Gram-negative bacterium [GO:0050829]; determination of adult lifespan [GO:0008340]; intracellular signal transduction [GO:0035556]; JNK cascade [GO:0007254]; JUN phosphorylation [GO:0007258]; male meiotic nuclear division [GO:0007140]; ne…	cytoplasm [GO:0005737]; nucleus [GO:0005634]	ATP binding [GO:0005524]; DEAD/H-box RNA helicase binding [GO:0017151]; JUN kinase activity [GO:0004705]; MAP kinase activity [GO:0004707]; protein C-terminus binding [GO:0008022]; protein kinase activity [GO:0004672]; protein serine/threonine kinase activity [GO:0004674]; RNA polymerase II repressing transcription factor binding [GO:0001103]
TRINITY_DN6395_c0_g1_i10--LEN=2650	12.5	Q9M2T2	NP_492588.1	Caenorhabditis elegans	6239	PP16-1 FIERG2 At3g55470 T22E16.130	16 kDa phloem protein 1 (AtPP16-1) (Phloem protein 16-1) (Elicitor-responsive protein FIERG2)	defense response [GO:0006952]	-	RNA binding [GO:0003723]
TRINITY_DN6632_c1_g1_i16--LEN=764	12.43					DHX9 DDX9 NDH2	ATP-dependent RNA helicase A (EC 3.6.4.13) (DEAH box protein 9) (Nuclear DNA helicase II) (NDH II)	alternative mRNA splicing, via spliceosome [GO:0000380]; cellular response to exogenous dsRNA [GO:0071360]; cellular response to tumor necrosis factor [GO:0071356]; CRD-mediated mRNA stabilization [GO:0070934]; DNA duplex unwinding [GO:0032508]; DNA replication [GO:0006260]; DNA-templated transcription, termination [GO:0006353]; DNA-templated viral transcription [GO:0039695]; G-quadruplex DNA unw…	actin cytoskeleton [GO:0015629]; centrosome [GO:0005813]; CRD-mediated mRNA stability complex [GO:0070937]; cytoplasm [GO:0005737]; cytoplasmic ribonucleoprotein granule [GO:0036464]; nuclear body [GO:0016604]; nuclear stress granule [GO:0097165]; nucleolus [GO:0005730]; nucleoplasm [GO:0005654]; nucleus [GO:0005634]; perichromatin fibrils [GO:0005726]; polysomal ribosome [GO:0042788]; polysome […	3'-5' DNA/RNA helicase activity [GO:0033679]; 3'-5' DNA helicase activity [GO:0043138]; 3'-5' RNA helicase activity [GO:0034458]; ATPase activity [GO:0016887]; ATP binding [GO:0005524]; chromatin DNA binding [GO:0031490]; DNA binding [GO:0003677]; DNA replication origin binding [GO:0003688]; double-stranded DNA binding [GO:0003690]; double-stranded RNA binding [GO:0003725]; importin-alpha family …
TRINITY_DN4215_c0_g2_i2--LEN=1334	12.27	Q5EA11	XP_013296194.1	Necator americanus (Human hookworm)	51031	TTC4	Tetratricopeptide repeat protein 4 (TPR repeat protein 4)	defense response to virus [GO:0051607]; innate immune response [GO:0045087]	cytoplasm [GO:0005737]; nucleoplasm [GO:0005654]; nucleus [GO:0005634]	-
TRINITY_DN2823_c0_g1_i1--LEN=1338	12.19	P86473		Actinidia chinensis var. chinensis (Chinese soft-hair kiwi)	1590841	-	Endochitinase 2 (CHIT 2) (EC 3.2.1.14) (Fragment)	cell wall macromolecule catabolic process [GO:0016998]; chitin catabolic process [GO:0006032]; defense response [GO:0006952]; polysaccharide catabolic process [GO:0000272]	-	chitinase activity [GO:0004568]; chitin binding [GO:0008061]
TRINITY_DN7631_c0_g3_i9--LEN=1610	12.04	O60449	NP_507829.1	Caenorhabditis elegans	6239	LY75 CD205 CLEC13B	Lymphocyte antigen 75 (Ly-75) (C-type lectin domain family 13 member B) (DEC-205) (gp200-MR6) (CD antigen CD205)	endocytosis [GO:0006897]; immune response [GO:0006955]; inflammatory response [GO:0006954]	extracellular exosome [GO:0070062]; integral component of plasma membrane [GO:0005887]	carbohydrate binding [GO:0030246]; signaling receptor activity [GO:0038023]; transmembrane signaling receptor activity [GO:0004888]
TRINITY_DN7792_c0_g1_i15--LEN=2589	11.92	O16850	NP_001021593.1	Caenorhabditis elegans	6239	daf-16 R13H8.1	Forkhead box protein O (FOXO) (Abnormal dauer formation protein 16)	aging [GO:0007568]; cellular response to DNA damage stimulus [GO:0006974]; cellular response to heat [GO:0034605]; cellular response to oxidative stress [GO:0034599]; dauer larval development [GO:0040024]; defense response to Gram-negative bacterium [GO:0050829]; defense response to Gram-positive bacterium [GO:0050830]; determination of adult lifespan [GO:0008340]; glucose homeostasis [GO:0042593…	cytoplasm [GO:0005737]; cytosol [GO:0005829]; nucleus [GO:0005634]	14-3-3 protein binding [GO:0071889]; activating transcription factor binding [GO:0033613]; beta-catenin binding [GO:0008013]; DEAD/H-box RNA helicase binding [GO:0017151]; DNA-binding transcription factor activity [GO:0003700]; DNA-binding transcription factor activity, RNA polymerase II-specific [GO:0000981]; enzyme binding [GO:0019899]; RNA polymerase II regulatory region sequence-specific DNA …
TRINITY_DN6553_c0_g1_i10--LEN=1921	11.9	G5EDF7	XP_013309527.1	Necator americanus (Human hookworm)	51031	sek-1 R03G5.2	Dual specificity mitogen-activated protein kinase kinase sek-1 (MAP kinase kinase sek-1) (EC 2.7.12.2)	activation of JUN kinase activity [GO:0007257]; activation of MAPK activity [GO:0000187]; activation of protein kinase activity [GO:0032147]; defense response to Gram-negative bacterium [GO:0050829]; defense response to Gram-positive bacterium [GO:0050830]; determination of left/right asymmetry in nervous system [GO:0035545]; innate immune response [GO:0045087]; MAPK cascade [GO:0000165]; negativ…	cytoplasm [GO:0005737]	ATP binding [GO:0005524]; JUN kinase kinase activity [GO:0008545]; MAP kinase kinase activity [GO:0004708]; metal ion binding [GO:0046872]; mitogen-activated protein kinase kinase kinase binding [GO:0031435]; protein serine/threonine kinase activity [GO:0004674]; protein tyrosine kinase activity [GO:0004713]
TRINITY_DN8152_c1_g1_i4--LEN=1147	11.88					sma-6 C32D5.2	Serine/threonine-protein kinase sma-6 (EC 2.7.11.30)	BMP signaling pathway [GO:0030509]; cellular response to growth factor stimulus [GO:0071363]; dauer larval development [GO:0040024]; defense response to fungus [GO:0050832]; defense response to Gram-positive bacterium [GO:0050830]; dorsal/ventral pattern formation [GO:0009953]; innate immune response [GO:0045087]; maintenance of protein location in nucleus [GO:0051457]; nematode male tail tip mor…	integral component of membrane [GO:0016021]; nucleus [GO:0005634]; plasma membrane [GO:0005886]; receptor complex [GO:0043235]	ATP binding [GO:0005524]; BMP binding [GO:0036122]; protein serine/threonine kinase activity [GO:0004674]; SMAD binding [GO:0046332]; transforming growth factor beta receptor activity, type I [GO:0005025]
TRINITY_DN2773_c0_g1_i4--LEN=1082	11.71	Q6IMN8	XP_002637089.1	Caenorhabditis briggsae	6238	alrA DDB_G0293850	Aldose reductase A (ARA) (EC 1.1.1.21) (Aldehyde reductase A)	cell motility [GO:0048870]; glucose homeostasis [GO:0042593]; negative regulation of aggregate size involved in sorocarp development [GO:0031158]; response to bacterium [GO:0009617]; response to oxidative stress [GO:0006979]	cytosol [GO:0005829]; phagocytic vesicle [GO:0045335]	alcohol dehydrogenase (NADP+) activity [GO:0008106]; alditol:NADP+ 1-oxidoreductase activity [GO:0004032]; oxidoreductase activity [GO:0016491]
TRINITY_DN8041_c0_g1_i2--LEN=2285	11.6					zmp-2 H19M22.3	Matrix metalloproteinase-B (MMP-B) (MMP-H19) (EC 3.4.24.-) (Zinc metalloprotease 2)	collagen catabolic process [GO:0030574]; defense response to Gram-negative bacterium [GO:0050829]; determination of adult lifespan [GO:0008340]; ecdysis, collagen and cuticulin-based cuticle [GO:0042395]; extracellular matrix organization [GO:0030198]; heat acclimation [GO:0010286]; larval development [GO:0002164]; negative regulation of protein import into nucleus [GO:0042308]; negative regulati…	extracellular matrix [GO:0031012]; extracellular space [GO:0005615]	metalloendopeptidase activity [GO:0004222]; metallopeptidase activity [GO:0008237]; zinc ion binding [GO:0008270]
TRINITY_DN3723_c0_g4_i1--LEN=1199	11.46	A8XKV0		Caenorhabditis briggsae	6238	BCA1 CA1 SABP3 At3g01500 F4P13.5	Beta carbonic anhydrase 1, chloroplastic (AtbCA1) (AtbetaCA1) (EC 4.2.1.1) (Beta carbonate dehydratase 1) (Protein SALICYLIC ACID-BINDING PROTEIN 3) (AtSABP3)	carbon utilization [GO:0015976]; cyanate catabolic process [GO:0009440]; defense response to bacterium [GO:0042742]; defense response to fungus, incompatible interaction [GO:0009817]; negative regulation of stomatal complex development [GO:2000122]; photosynthesis [GO:0015979]; regulation of stomatal movement [GO:0010119]; response to carbon dioxide [GO:0010037]; response to cold [GO:0009409]	apoplast [GO:0048046]; chloroplast [GO:0009507]; chloroplast envelope [GO:0009941]; chloroplast stroma [GO:0009570]; chloroplast thylakoid membrane [GO:0009535]; cytosol [GO:0005829]; plasma membrane [GO:0005886]; stromule [GO:0010319]; thylakoid [GO:0009579]	carbonate dehydratase activity [GO:0004089]; zinc ion binding [GO:0008270]
TRINITY_DN7626_c0_g3_i2--LEN=1090	10.99	Q09369		Caenorhabditis elegans	6239	aqp-10 ZK1321.3	Putative aquaporin-10	innate immune response [GO:0045087]	cytoplasm [GO:0005737]; integral component of membrane [GO:0016021]	channel activity [GO:0015267]
TRINITY_DN7175_c0_g2_i2--LEN=2444	10.98	F4I1S7	NP_499648.3	Caenorhabditis elegans	6239	ELP2 GNS1 At1g49540 F13F21.2 F14J22.24	Elongator complex protein 2 (AtELP2) (Elongator component 2) (Protein GREEN NPR1 SEEDLING ON SA MEDIUM 1)	abscisic acid-activated signaling pathway [GO:0009738]; defense response [GO:0006952]; negative regulation of anthocyanin metabolic process [GO:0031538]; positive regulation of cell population proliferation [GO:0008284]; positive regulation of defense response [GO:0031349]; regulation of leaf development [GO:2000024]; response to abscisic acid [GO:0009737]; response to oxidative stress [GO:000697…	cytoplasm [GO:0005737]; Elongator holoenzyme complex [GO:0033588]; nucleus [GO:0005634]	transferase activity, transferring acyl groups [GO:0016746]
TRINITY_DN3374_c0_g1_i2--LEN=1346	10.7	P26201	XP_013299279.1	Necator americanus (Human hookworm)	51031	CD36 PAS4	Platelet glycoprotein 4 (Glycoprotein IIIb) (GPIIIB) (PAS IV) (PAS-4) (Platelet glycoprotein IV) (GPIV) (CD antigen CD36)	amyloid fibril formation [GO:1990000]; cell adhesion [GO:0007155]; cell surface receptor signaling pathway [GO:0007166]; cellular response to diacyl bacterial lipopeptide [GO:0071726]; cellular response to low-density lipoprotein particle stimulus [GO:0071404]; cholesterol import [GO:0070508]; energy homeostasis [GO:0097009]; immune response [GO:0006955]; interleukin-1 beta secretion [GO:0050702]…	apical plasma membrane [GO:0016324]; brush border membrane [GO:0031526]; cell [GO:0005623]; Golgi apparatus [GO:0005794]; integral component of membrane [GO:0016021]; membrane [GO:0016020]; membrane raft [GO:0045121]	-
TRINITY_DN723_c0_g1_i1--LEN=1642	10.68					BCA1 CA1 SABP3 At3g01500 F4P13.5	Beta carbonic anhydrase 1, chloroplastic (AtbCA1) (AtbetaCA1) (EC 4.2.1.1) (Beta carbonate dehydratase 1) (Protein SALICYLIC ACID-BINDING PROTEIN 3) (AtSABP3)	carbon utilization [GO:0015976]; cyanate catabolic process [GO:0009440]; defense response to bacterium [GO:0042742]; defense response to fungus, incompatible interaction [GO:0009817]; negative regulation of stomatal complex development [GO:2000122]; photosynthesis [GO:0015979]; regulation of stomatal movement [GO:0010119]; response to carbon dioxide [GO:0010037]; response to cold [GO:0009409]	apoplast [GO:0048046]; chloroplast [GO:0009507]; chloroplast envelope [GO:0009941]; chloroplast stroma [GO:0009570]; chloroplast thylakoid membrane [GO:0009535]; cytosol [GO:0005829]; plasma membrane [GO:0005886]; stromule [GO:0010319]; thylakoid [GO:0009579]	carbonate dehydratase activity [GO:0004089]; zinc ion binding [GO:0008270]
TRINITY_DN3523_c0_g2_i3--LEN=849	10.59	G5EGN2	XP_003087505.1	Caenorhabditis remanei (Caenorhabditis vulgaris)	31234	fat-6 VZK822L.1	Delta(9)-fatty-acid desaturase fat-6 (Fatty-acid desaturase 6) (Stearoyl-CoA desaturase fat-6) (EC 1.14.19.-)	innate immune response [GO:0045087]; long-chain fatty acid biosynthetic process [GO:0042759]; multicellular organism development [GO:0007275]; unsaturated fatty acid biosynthetic process [GO:0006636]	endoplasmic reticulum membrane [GO:0005789]; integral component of endoplasmic reticulum membrane [GO:0030176]	iron ion binding [GO:0005506]; stearoyl-CoA 9-desaturase activity [GO:0004768]
TRINITY_DN8152_c1_g1_i5--LEN=2620	10.49					sma-6 C32D5.2	Serine/threonine-protein kinase sma-6 (EC 2.7.11.30)	BMP signaling pathway [GO:0030509]; cellular response to growth factor stimulus [GO:0071363]; dauer larval development [GO:0040024]; defense response to fungus [GO:0050832]; defense response to Gram-positive bacterium [GO:0050830]; dorsal/ventral pattern formation [GO:0009953]; innate immune response [GO:0045087]; maintenance of protein location in nucleus [GO:0051457]; nematode male tail tip mor…	integral component of membrane [GO:0016021]; nucleus [GO:0005634]; plasma membrane [GO:0005886]; receptor complex [GO:0043235]	ATP binding [GO:0005524]; BMP binding [GO:0036122]; protein serine/threonine kinase activity [GO:0004674]; SMAD binding [GO:0046332]; transforming growth factor beta receptor activity, type I [GO:0005025]
TRINITY_DN7243_c0_g2_i6--LEN=1207	10.39					lgg-2 ZK593.6	Protein lgg-2	autophagosome assembly [GO:0000045]; autophagosome maturation [GO:0097352]; autophagy of mitochondrion [GO:0000422]; cellular response to nitrogen starvation [GO:0006995]; defense response to Gram-positive bacterium [GO:0050830]; macroautophagy [GO:0016236]; positive regulation of autophagosome maturation [GO:1901098]	autophagosome [GO:0005776]; autophagosome membrane [GO:0000421]; cytoplasm [GO:0005737]; cytoplasmic vesicle [GO:0031410]; cytosol [GO:0005829]; plasma membrane [GO:0005886]	microtubule binding [GO:0008017]; ubiquitin protein ligase binding [GO:0031625]
TRINITY_DN7627_c0_g9_i1--LEN=1206	10.27	Q3V1U8		Mus musculus (Mouse)	10090	ELMOD2	ELMO domain-containing protein 2	regulation of defense response to virus [GO:0050688]	protein-containing complex [GO:0032991]	GTPase activator activity [GO:0005096]
TRINITY_DN3545_c0_g1_i3--LEN=1855	10.19	A0A131MBU3	NP_501964.2	Caenorhabditis elegans	6239	irg-7 drd-2 upr-1 F40F4.6	Protein irg-7 (Infection response protein 7)	innate immune response [GO:0045087]	extracellular region [GO:0005576]	carbohydrate binding [GO:0030246]
TRINITY_DN7219_c0_g1_i15--LEN=3693	10.13					sta-1 CBG13675	Signal transducer and activator of transcription 1	defense response [GO:0006952]; multicellular organism development [GO:0007275]; positive regulation of transcription by RNA polymerase II [GO:0045944]; receptor signaling pathway via JAK-STAT [GO:0007259]; regulation of cell population proliferation [GO:0042127]	cytosol [GO:0005829]; nucleus [GO:0005634]	DNA-binding transcription activator activity, RNA polymerase II-specific [GO:0001228]; RNA polymerase II proximal promoter sequence-specific DNA binding [GO:0000978]
TRINITY_DN8075_c0_g1_i10--LEN=7042	10.04					ABCE1 RLI RNASEL1 RNASELI RNS4I OK/SW-cl.40	ATP-binding cassette sub-family E member 1 (2'-5'-oligoadenylate-binding protein) (HuHP68) (RNase L inhibitor) (Ribonuclease 4 inhibitor) (RNS4I)	defense response to virus [GO:0051607]; negative regulation of endoribonuclease activity [GO:0060702]; regulation of type I interferon-mediated signaling pathway [GO:0060338]; ribosomal subunit export from nucleus [GO:0000054]; translational initiation [GO:0006413]; translational termination [GO:0006415]; viral process [GO:0016032]	cytoplasm [GO:0005737]; cytosol [GO:0005829]; membrane [GO:0016020]; mitochondrial matrix [GO:0005759]; mitochondrion [GO:0005739]	ATPase activity [GO:0016887]; ATP binding [GO:0005524]; endoribonuclease inhibitor activity [GO:0060698]; iron ion binding [GO:0005506]; ribosomal small subunit binding [GO:0043024]
TRINITY_DN4538_c0_g1_i13--LEN=1393	9.94					-	Venom serine protease inhibitor (AcVSPI) (VSPI) (Allergen Api m 6-like peptide)	defense response to bacterium [GO:0042742]; defense response to fungus [GO:0050832]; killing of cells of other organism [GO:0031640]	extracellular region [GO:0005576]	serine-type endopeptidase inhibitor activity [GO:0004867]
TRINITY_DN3980_c0_g2_i2--LEN=1964	9.88					aqp-10 ZK1321.3	Putative aquaporin-10	innate immune response [GO:0045087]	cytoplasm [GO:0005737]; integral component of membrane [GO:0016021]	channel activity [GO:0015267]
TRINITY_DN7265_c0_g4_i1--LEN=860	9.88	Q2T9X1	NP_505625.1	Caenorhabditis elegans	6239	POLR3H	DNA-directed RNA polymerase III subunit RPC8 (RNA polymerase III subunit C8) (DNA-directed RNA polymerase III subunit 22.9 kDa polypeptide) (DNA-directed RNA polymerase III subunit H)	defense response to virus [GO:0051607]; innate immune response [GO:0045087]; transcription initiation from RNA polymerase III promoter [GO:0006384]	RNA polymerase III complex [GO:0005666]	DNA binding [GO:0003677]; DNA-directed 5'-3' RNA polymerase activity [GO:0003899]
TRINITY_DN4851_c0_g2_i4--LEN=2169	9.83					SLC17A5	Sialin (H(+)/nitrate cotransporter) (H(+)/sialic acid cotransporter) (AST) (Membrane glycoprotein HP59) (Solute carrier family 17 member 5) (Vesicular H(+)/Aspartate-glutamate cotransporter)	amino acid transport [GO:0006865]; anion transport [GO:0006820]; ion transport [GO:0006811]; response to bacterium [GO:0009617]; sialic acid transport [GO:0015739]	cell junction [GO:0030054]; cytosol [GO:0005829]; integral component of membrane [GO:0016021]; integral component of plasma membrane [GO:0005887]; lysosomal membrane [GO:0005765]; lysosome [GO:0005764]; membrane [GO:0016020]; plasma membrane [GO:0005886]; synaptic vesicle membrane [GO:0030672]	carbohydrate:proton symporter activity [GO:0005351]; sialic acid:proton symporter activity [GO:0015538]; sialic acid transmembrane transporter activity [GO:0015136]
TRINITY_DN7546_c0_g1_i24--LEN=1757	9.7	P90820	XP_003116817.1	Caenorhabditis remanei (Caenorhabditis vulgaris)	31234	hpx-2 F09F3.5	Heme peroxidase 2 (EC 1.11.1.7) [Cleaved into: Heme peroxidase 2 light chain; Heme peroxidase 2 heavy chain]	defense response to Gram-positive bacterium [GO:0050830]; response to oxidative stress [GO:0006979]	extracellular region [GO:0005576]	heme binding [GO:0020037]; metal ion binding [GO:0046872]; peroxidase activity [GO:0004601]
TRINITY_DN7166_c0_g4_i1--LEN=1268	9.64					POLR3K	DNA-directed RNA polymerase III subunit RPC10 (RNA polymerase III subunit C10) (DNA-directed RNA polymerase III subunit K) (RNA polymerase III subunit C11) (RPC11)	defense response to virus [GO:0051607]; innate immune response [GO:0045087]; termination of RNA polymerase III transcription [GO:0006386]; tRNA 3'-trailer cleavage [GO:0042779]	nucleolus [GO:0005730]; RNA polymerase III complex [GO:0005666]	DNA-directed 5'-3' RNA polymerase activity [GO:0003899]; nucleic acid binding [GO:0003676]; zinc ion binding [GO:0008270]
TRINITY_DN4725_c0_g1_i7--LEN=1680	9.42	Q9NRA2	XP_003105300.1	Caenorhabditis remanei (Caenorhabditis vulgaris)	31234	SLC17A5	Sialin (H(+)/nitrate cotransporter) (H(+)/sialic acid cotransporter) (AST) (Membrane glycoprotein HP59) (Solute carrier family 17 member 5) (Vesicular H(+)/Aspartate-glutamate cotransporter)	amino acid transport [GO:0006865]; anion transport [GO:0006820]; ion transport [GO:0006811]; response to bacterium [GO:0009617]; sialic acid transport [GO:0015739]	cell junction [GO:0030054]; cytosol [GO:0005829]; integral component of membrane [GO:0016021]; integral component of plasma membrane [GO:0005887]; lysosomal membrane [GO:0005765]; lysosome [GO:0005764]; membrane [GO:0016020]; plasma membrane [GO:0005886]; synaptic vesicle membrane [GO:0030672]	carbohydrate:proton symporter activity [GO:0005351]; sialic acid:proton symporter activity [GO:0015538]; sialic acid transmembrane transporter activity [GO:0015136]
TRINITY_DN6481_c0_g2_i1--LEN=1032	9.21	Q15326	XP_013301286.1	Necator americanus (Human hookworm)	51031	ZMYND11 BRAM1 BS69	Zinc finger MYND domain-containing protein 11 (Adenovirus 5 E1A-binding protein) (Bone morphogenetic protein receptor-associated molecule 1) (Protein BS69)	cell cycle [GO:0007049]; chromatin organization [GO:0006325]; defense response to virus [GO:0051607]; negative regulation of extrinsic apoptotic signaling pathway [GO:2001237]; negative regulation of I-kappaB kinase/NF-kappaB signaling [GO:0043124]; negative regulation of JNK cascade [GO:0046329]; negative regulation of transcription, DNA-templated [GO:0045892]; regulation of transcription elonga…	chromosome [GO:0005694]; nucleoplasm [GO:0005654]; nucleus [GO:0005634]	double-stranded DNA binding [GO:0003690]; methylated histone binding [GO:0035064]; transcription corepressor activity [GO:0003714]; zinc ion binding [GO:0008270]
TRINITY_DN5387_c1_g2_i5--LEN=3022	8.98	Q5F383	NP_001021023.1	Caenorhabditis elegans	6239	SPPL2B RCJMB04_29c5	Signal peptide peptidase-like 2B (SPP-like 2B) (SPPL2b) (EC 3.4.23.-)	membrane protein ectodomain proteolysis [GO:0006509]; membrane protein intracellular domain proteolysis [GO:0031293]; membrane protein proteolysis [GO:0033619]; regulation of immune response [GO:0050776]	endosome membrane [GO:0010008]; Golgi-associated vesicle membrane [GO:0030660]; Golgi membrane [GO:0000139]; integral component of cytoplasmic side of endoplasmic reticulum membrane [GO:0071458]; integral component of lumenal side of endoplasmic reticulum membrane [GO:0071556]; lysosomal membrane [GO:0005765]; plasma membrane [GO:0005886]	aspartic endopeptidase activity, intramembrane cleaving [GO:0042500]; protein homodimerization activity [GO:0042803]
TRINITY_DN7508_c0_g2_i8--LEN=4768	8.8	P21448		Cricetulus griseus (Chinese hamster) (Cricetulus barabensis griseus)	10029	pgp-1 K08E7.9	Multidrug resistance protein pgp-1 (EC 7.6.2.2) (P-glycoprotein A) (P-glycoprotein-related protein 1)	defense response to Gram-negative bacterium [GO:0050829]; innate immune response [GO:0045087]; response to metal ion [GO:0010038]; response to nematicide [GO:0093002]; transmembrane transport [GO:0055085]	apical plasma membrane [GO:0016324]; integral component of membrane [GO:0016021]	ATPase activity [GO:0016887]; ATPase-coupled transmembrane transporter activity [GO:0042626]; ATPase-coupled xenobiotic transmembrane transporter activity [GO:0008559]; ATP binding [GO:0005524]; efflux transmembrane transporter activity [GO:0015562]
TRINITY_DN7911_c1_g2_i1--LEN=4406	8.77	A4IF62	XP_001897051.1	Brugia malayi (Filarial nematode worm)	6279	POLR3A	DNA-directed RNA polymerase III subunit RPC1 (RNA polymerase III subunit C1) (EC 2.7.7.6) (DNA-directed RNA polymerase III subunit A)	defense response to virus [GO:0051607]; innate immune response [GO:0045087]; positive regulation of interferon-beta production [GO:0032728]; transcription by RNA polymerase III [GO:0006383]	nucleoplasm [GO:0005654]; RNA polymerase III complex [GO:0005666]	chromatin binding [GO:0003682]; DNA binding [GO:0003677]; DNA-directed 5'-3' RNA polymerase activity [GO:0003899]; metal ion binding [GO:0046872]
TRINITY_DN5192_c0_g2_i2--LEN=2006	8.51	Q10655	XP_013297364.1	Necator americanus (Human hookworm)	51031	elt-2 C33D3.1	Transcription factor elt-2	cell differentiation [GO:0030154]; defense response to Gram-negative bacterium [GO:0050829]; digestion [GO:0007586]; endoderm development [GO:0007492]; innate immune response [GO:0045087]; nematode larval development [GO:0002119]; positive regulation of transcription by RNA polymerase II [GO:0045944]; positive regulation of transcription from RNA polymerase II promoter involved in defense respons…	nucleus [GO:0005634]	DNA-binding transcription factor activity [GO:0003700]; DNA-binding transcription factor activity, RNA polymerase II-specific [GO:0000981]; double-stranded DNA binding [GO:0003690]; RNA polymerase II proximal promoter sequence-specific DNA binding [GO:0000978]; RNA polymerase II regulatory region sequence-specific DNA binding [GO:0000977]; zinc ion binding [GO:0008270]
TRINITY_DN7382_c1_g1_i6--LEN=2787	8.48	Q9SRN0	XP_013296588.1	Necator americanus (Human hookworm)	51031	NHL1 At3g11660 T19F11.6	NDR1/HIN1-like protein 1	defense response to virus [GO:0051607]	anchored component of plasma membrane [GO:0046658]; integral component of membrane [GO:0016021]; plasmodesma [GO:0009506]	-
TRINITY_DN6053_c0_g1_i1--LEN=2907	8.39					RUBCN KIAA0226	Run domain Beclin-1-interacting and cysteine-rich domain-containing protein (Rubicon) (Beclin-1 associated RUN domain containing protein) (Baron)	autophagy [GO:0006914]; endocytosis [GO:0006897]; immune system process [GO:0002376]; multivesicular body sorting pathway [GO:0071985]; negative regulation of autophagosome maturation [GO:1901097]; negative regulation of autophagy [GO:0010507]; negative regulation of endocytosis [GO:0045806]; negative regulation of phosphatidylinositol 3-kinase activity [GO:0043553]; phagocytosis [GO:0006909]	cytosol [GO:0005829]; early endosome [GO:0005769]; intracellular membrane-bounded organelle [GO:0043231]; late endosome [GO:0005770]; lysosome [GO:0005764]; nucleoplasm [GO:0005654]	-
TRINITY_DN723_c0_g1_i2--LEN=1689	8.37					BCA1 CA1 SABP3 At3g01500 F4P13.5	Beta carbonic anhydrase 1, chloroplastic (AtbCA1) (AtbetaCA1) (EC 4.2.1.1) (Beta carbonate dehydratase 1) (Protein SALICYLIC ACID-BINDING PROTEIN 3) (AtSABP3)	carbon utilization [GO:0015976]; cyanate catabolic process [GO:0009440]; defense response to bacterium [GO:0042742]; defense response to fungus, incompatible interaction [GO:0009817]; negative regulation of stomatal complex development [GO:2000122]; photosynthesis [GO:0015979]; regulation of stomatal movement [GO:0010119]; response to carbon dioxide [GO:0010037]; response to cold [GO:0009409]	apoplast [GO:0048046]; chloroplast [GO:0009507]; chloroplast envelope [GO:0009941]; chloroplast stroma [GO:0009570]; chloroplast thylakoid membrane [GO:0009535]; cytosol [GO:0005829]; plasma membrane [GO:0005886]; stromule [GO:0010319]; thylakoid [GO:0009579]	carbonate dehydratase activity [GO:0004089]; zinc ion binding [GO:0008270]
TRINITY_DN6055_c0_g1_i2--LEN=5881	8.35	A0A131MBU3	XP_003117701.1	Caenorhabditis remanei (Caenorhabditis vulgaris)	31234	irg-7 drd-2 upr-1 F40F4.6	Protein irg-7 (Infection response protein 7)	innate immune response [GO:0045087]	extracellular region [GO:0005576]	carbohydrate binding [GO:0030246]
TRINITY_DN7462_c0_g2_i1--LEN=5471	8.31					AGO1 At1g48410 F11A17.3 T1N15.2	Protein argonaute 1	adaxial/abaxial pattern specification [GO:0009955]; adventitious root development [GO:0048830]; auxin metabolic process [GO:0009850]; cell differentiation [GO:0030154]; defense response to virus [GO:0051607]; gene silencing by miRNA [GO:0035195]; innate immune response [GO:0045087]; leaf morphogenesis [GO:0009965]; leaf proximal/distal pattern formation [GO:0010589]; leaf vascular tissue pattern …	cytoplasm [GO:0005737]; cytosol [GO:0005829]; nucleus [GO:0005634]	endoribonuclease activity [GO:0004521]; metal ion binding [GO:0046872]; miRNA binding [GO:0035198]; mRNA binding [GO:0003729]
TRINITY_DN5917_c0_g2_i13--LEN=2285	8.29					SQSTM1 ORCA OSIL	Sequestosome-1 (EBI3-associated protein of 60 kDa) (EBIAP) (p60) (Phosphotyrosine-independent ligand for the Lck SH2 domain of 62 kDa) (Ubiquitin-binding protein p62)	aggrephagy [GO:0035973]; apoptotic process [GO:0006915]; autophagy [GO:0006914]; autophagy of mitochondrion [GO:0000422]; cell differentiation [GO:0030154]; endosomal transport [GO:0016197]; endosome organization [GO:0007032]; immune system process [GO:0002376]; interleukin-1-mediated signaling pathway [GO:0070498]; intracellular signal transduction [GO:0035556]; macroautophagy [GO:0016236]; mito…	aggresome [GO:0016235]; amphisome [GO:0044753]; autolysosome [GO:0044754]; autophagosome [GO:0005776]; cytoplasm [GO:0005737]; cytosol [GO:0005829]; endoplasmic reticulum [GO:0005783]; extracellular exosome [GO:0070062]; inclusion body [GO:0016234]; intracellular membrane-bounded organelle [GO:0043231]; late endosome [GO:0005770]; Lewy body [GO:0097413]; mitochondrion [GO:0005739]; nucleoplasm [G…	enzyme binding [GO:0019899]; identical protein binding [GO:0042802]; ionotropic glutamate receptor binding [GO:0035255]; K63-linked polyubiquitin modification-dependent protein binding [GO:0070530]; protein homodimerization activity [GO:0042803]; protein kinase binding [GO:0019901]; protein kinase C binding [GO:0005080]; protein serine/threonine kinase activity [GO:0004674]; receptor tyrosine kin…
TRINITY_DN7921_c0_g1_i4--LEN=516	8.28					ilf2	Interleukin enhancer-binding factor 2 homolog	immune response [GO:0006955]; positive regulation of transcription, DNA-templated [GO:0045893]; transcription, DNA-templated [GO:0006351]	nucleolus [GO:0005730]; nucleus [GO:0005634]	ATP binding [GO:0005524]; DNA binding [GO:0003677]; double-stranded RNA binding [GO:0003725]; transferase activity [GO:0016740]
TRINITY_DN6235_c0_g1_i1--LEN=4462	8.17	P03949	XP_013308192.1	Necator americanus (Human hookworm)	51031	abl-1 M79.1	Tyrosine-protein kinase abl-1 (EC 2.7.10.2)	defense response to fungus [GO:0050832]; defense response to Gram-negative bacterium [GO:0050829]; DNA damage checkpoint [GO:0000077]; negative regulation of apoptotic process [GO:0043066]; negative regulation of cell migration [GO:0030336]; negative regulation of DNA damage response, signal transduction by p53 class mediator [GO:0043518]; negative regulation of engulfment of apoptotic cell [GO:1…	cytoplasm [GO:0005737]; plasma membrane [GO:0005886]	ATP binding [GO:0005524]; non-membrane spanning protein tyrosine kinase activity [GO:0004715]
TRINITY_DN6457_c0_g7_i1--LEN=3295	7.97	O15297	XP_013300192.1	Necator americanus (Human hookworm)	51031	PPM1D WIP1	Protein phosphatase 1D (EC 3.1.3.16) (Protein phosphatase 2C isoform delta) (PP2C-delta) (Protein phosphatase magnesium-dependent 1 delta) (p53-induced protein phosphatase 1)	cellular response to starvation [GO:0009267]; chromatin silencing [GO:0006342]; DNA damage response, signal transduction by p53 class mediator [GO:0030330]; DNA methylation [GO:0006306]; G2/M transition of mitotic cell cycle [GO:0000086]; negative regulation of cell population proliferation [GO:0008285]; negative regulation of gene expression, epigenetic [GO:0045814]; peptidyl-threonine dephospho…	cytosol [GO:0005829]; nucleoplasm [GO:0005654]; nucleus [GO:0005634]	magnesium-dependent protein serine/threonine phosphatase activity [GO:0004724]; metal ion binding [GO:0046872]; mitogen-activated protein kinase binding [GO:0051019]; protein serine/threonine kinase activity [GO:0004674]; protein serine/threonine phosphatase activity [GO:0004722]
TRINITY_DN6133_c0_g2_i1--LEN=4103	7.95	Q9C811	XP_003092865.1	Caenorhabditis remanei (Caenorhabditis vulgaris)	31234	NUP160 SAR1 At1g33410 F10C21.8	Nuclear pore complex protein NUP160 (AtNUP160) (Nucleoporin 160) (Protein SUPPRESSOR OF AUXIN RESISTANCE 1)	defense response [GO:0006952]; poly(A)+ mRNA export from nucleus [GO:0016973]; response to auxin [GO:0009733]; response to cold [GO:0009409]	nuclear envelope [GO:0005635]; nuclear membrane [GO:0031965]; nuclear pore [GO:0005643]	structural constituent of nuclear pore [GO:0017056]
TRINITY_DN3994_c0_g1_i1--LEN=1406	7.82	Q9CAQ8	XP_013297532.1	Necator americanus (Human hookworm)	51031	RFC5 EMB2810 RFC3 At1g77470 T5M16.6	Replication factor C subunit 5 (AtRFC5) (Activator 1 subunit 5) (Protein EMBRYO DEFECTIVE 2810)	defense response [GO:0006952]; DNA-dependent DNA replication [GO:0006261]; negative regulation of defense response [GO:0031348]	DNA replication factor C complex [GO:0005663]; nucleus [GO:0005634]	ATP binding [GO:0005524]; DNA binding [GO:0003677]
TRINITY_DN4537_c0_g1_i1--LEN=1340	7.7	Q08DE6	XP_013297434.1	Necator americanus (Human hookworm)	51031	AQP3	Aquaporin-3 (AQP-3) (Aquaglyceroporin-3)	cellular response to hypoxia [GO:0071456]; cellular response to oxygen-glucose deprivation [GO:0090650]; glycerol transport [GO:0015793]; odontogenesis [GO:0042476]; positive regulation of immune system process [GO:0002684]; renal water absorption [GO:0070295]; response to retinoic acid [GO:0032526]; water transport [GO:0006833]	basolateral plasma membrane [GO:0016323]; cell-cell junction [GO:0005911]; cytoplasm [GO:0005737]; integral component of membrane [GO:0016021]; nucleus [GO:0005634]	glycerol channel activity [GO:0015254]; urea transmembrane transporter activity [GO:0015204]; water channel activity [GO:0015250]
TRINITY_DN7488_c0_g2_i1--LEN=3590	7.7					TSC1 KIAA0243 TSC	Hamartin (Tuberous sclerosis 1 protein)	activation of GTPase activity [GO:0090630]; adaptive immune response [GO:0002250]; adult locomotory behavior [GO:0008344]; cardiac muscle cell differentiation [GO:0055007]; cell-matrix adhesion [GO:0007160]; cell projection organization [GO:0030030]; cellular response to oxygen-glucose deprivation [GO:0090650]; cerebral cortex development [GO:0021987]; glucose import [GO:0046323]; hippocampus dev…	cell cortex [GO:0005938]; chaperone complex [GO:0101031]; cytoplasm [GO:0005737]; cytoskeleton [GO:0005856]; cytosol [GO:0005829]; growth cone [GO:0030426]; lamellipodium [GO:0030027]; lipid droplet [GO:0005811]; membrane [GO:0016020]; nucleus [GO:0005634]; perinuclear region of cytoplasm [GO:0048471]; plasma membrane [GO:0005886]; postsynaptic density [GO:0014069]; protein-containing complex [GO…	ATPase inhibitor activity [GO:0042030]; chaperone binding [GO:0051087]; GTPase activating protein binding [GO:0032794]; Hsp70 protein binding [GO:0030544]; Hsp90 protein binding [GO:0051879]; protein N-terminus binding [GO:0047485]
TRINITY_DN7733_c0_g4_i1--LEN=3597	7.68	Q86DA5	NP_497784.1	Caenorhabditis elegans	6239	tir-1 nsy-2 F13B10.1	Sterile alpha and TIR motif-containing protein tir-1 (Neuronal symmetry protein 2) (SARM1 homolog)	activation of MAPK activity [GO:0000187]; cell-cell signaling involved in cell fate commitment [GO:0045168]; defense response to bacterium [GO:0042742]; defense response to fungus [GO:0050832]; determination of adult lifespan [GO:0008340]; innate immune response [GO:0045087]; negative regulation of gene expression [GO:0010629]; negative regulation of MyD88-independent toll-like receptor signaling…	axon cytoplasm [GO:1904115]; dendrite [GO:0030425]	identical protein binding [GO:0042802]; protein kinase binding [GO:0019901]; Rab GTPase binding [GO:0017137]; signaling adaptor activity [GO:0035591]
TRINITY_DN7523_c0_g1_i13--LEN=806	7.46	Q93YN9	XP_003113660.1	Caenorhabditis remanei (Caenorhabditis vulgaris)	31234	IPK1 At5g42810 MJB21.19	Inositol-pentakisphosphate 2-kinase (EC 2.7.1.158) (Inositol-1,3,4,5,6-pentakisphosphate 2-kinase) (Ins(1,3,4,5,6)P5 2-kinase) (AtIPK1) (InsP5 2-kinase)	cellular phosphate ion homeostasis [GO:0030643]; defense response to bacterium [GO:0042742]; defense response to fungus [GO:0050832]; defense response to virus [GO:0051607]; inositol phosphate biosynthetic process [GO:0032958]; inositol phosphorylation [GO:0052746]; lateral root development [GO:0048527]; myo-inositol hexakisphosphate biosynthetic process [GO:0010264]; phosphate ion homeostasis [G…	cell [GO:0005623]; cytoplasm [GO:0005737]; nucleus [GO:0005634]	ATP binding [GO:0005524]; inositol pentakisphosphate 2-kinase activity [GO:0035299]; inositol tetrakisphosphate 2-kinase activity [GO:0032942]; metal ion binding [GO:0046872]
TRINITY_DN7713_c0_g1_i4--LEN=822	7.45	Q10038		Caenorhabditis elegans	6239	vhp-1 F08B1.1	Tyrosine-protein phosphatase vhp-1 (EC 3.1.3.48) (Vh1 dual specificity phosphatase family protein 1)	activation of MAPK activity [GO:0000187]; determination of adult lifespan [GO:0008340]; inactivation of MAPK activity [GO:0000188]; negative regulation of axon extension involved in regeneration [GO:0048692]; negative regulation of defense response to bacterium [GO:1900425]; negative regulation of JNK cascade [GO:0046329]; negative regulation of protein localization to nucleus [GO:1900181]; negat…	cytoplasm [GO:0005737]; nucleus [GO:0005634]	JUN kinase phosphatase activity [GO:0008579]; MAP kinase tyrosine/serine/threonine phosphatase activity [GO:0017017]; mitogen-activated protein kinase binding [GO:0051019]; protein tyrosine/serine/threonine phosphatase activity [GO:0008138]; protein tyrosine phosphatase activity [GO:0004725]
TRINITY_DN8112_c0_g1_i13--LEN=4799	7.43					atg-16.2 K06A1.5	Autophagic-related protein 16.2	aggrephagy [GO:0035973]; autophagosome assembly [GO:0000045]; defense response to Gram-positive bacterium [GO:0050830]; germ cell proliferation [GO:0036093]; germ-line stem cell division [GO:0042078]	autophagosome membrane [GO:0000421]; cytoplasm [GO:0005737]; plasma membrane [GO:0005886]	-
TRINITY_DN5952_c0_g2_i1--LEN=2110	7.4					LFG2 BIL4 At3g63310 MAA21.11	Protein LIFEGUARD 2 (AtLFG2) (Protein BRZ-INSENSITIVE-LONG HYPOCOTYLS 4)	brassinosteroid mediated signaling pathway [GO:0009742]; defense response to fungus [GO:0050832]; multicellular organism development [GO:0007275]; negative regulation of cell death [GO:0060548]; regulation of plant organ morphogenesis [GO:1905421]; unidimensional cell growth [GO:0009826]	integral component of membrane [GO:0016021]	-
TRINITY_DN6926_c1_g1_i1--LEN=2885	7.37	Q8VZG1	XP_013296603.1	Necator americanus (Human hookworm)	51031	DGK3 At2g18730 MSF3.11	Diacylglycerol kinase 3 (AtDGK3) (DAG kinase 3) (EC 2.7.1.107) (Diglyceride kinase 3) (DGK 3)	defense response [GO:0006952]; protein kinase C-activating G protein-coupled receptor signaling pathway [GO:0007205]	plasma membrane [GO:0005886]; plasmodesma [GO:0009506]	ATP binding [GO:0005524]; diacylglycerol kinase activity [GO:0004143]; NAD+ kinase activity [GO:0003951]
TRINITY_DN5070_c0_g2_i1--LEN=1357	7.37	Q5F3N9	XP_013305678.1	Necator americanus (Human hookworm)	51031	ILRUN RCJMB04_11e11	Protein ILRUN	innate immune response [GO:0045087]; macroautophagy [GO:0016236]; negative regulation of defense response to virus [GO:0050687]; negative regulation of DNA binding [GO:0043392]; negative regulation of protein localization to nucleus [GO:1900181]; negative regulation of tumor necrosis factor production [GO:0032720]; negative regulation of type I interferon production [GO:0032480]	autophagosome [GO:0005776]; nucleus [GO:0005634]; phagophore assembly site [GO:0000407]	ubiquitin binding [GO:0043130]
TRINITY_DN7805_c0_g1_i21--LEN=3469	7.33					daf-7 B0412.2	Dauer larva development regulatory growth factor daf-7 (Abnormal dauer formation protein 7)	BMP signaling pathway [GO:0030509]; cell development [GO:0048468]; cellular response to cGMP [GO:0071321]; cellular response to pheromone [GO:0071444]; dauer entry [GO:0043053]; dauer larval development [GO:0040024]; defense response to Gram-negative bacterium [GO:0050829]; detection of bacterium [GO:0016045]; detection of molecule of bacterial origin [GO:0032490]; determination of adult lifespan…	extracellular space [GO:0005615]	cytokine activity [GO:0005125]; growth factor activity [GO:0008083]; transforming growth factor beta receptor binding [GO:0005160]
TRINITY_DN6774_c0_g3_i2--LEN=1137	7.33					pnr GATA-A CG3978	GATA-binding factor A (Protein pannier) (Transcription factor GATA-A) (dGATA-A)	blastoderm segmentation [GO:0007350]; cardioblast cell fate determination [GO:0007510]; cardioblast differentiation [GO:0010002]; cardiocyte differentiation [GO:0035051]; chaeta development [GO:0022416]; chaeta morphogenesis [GO:0008407]; dorsal closure [GO:0007391]; ectoderm development [GO:0007398]; embryonic heart tube development [GO:0035050]; heart contraction [GO:0060047]; heart development…	nucleus [GO:0005634]	DNA-binding transcription factor activity, RNA polymerase II-specific [GO:0000981]; protein heterodimerization activity [GO:0046982]; RNA polymerase II proximal promoter sequence-specific DNA binding [GO:0000978]; RNA polymerase II repressing transcription factor binding [GO:0001103]; RNA polymerase II transcription factor binding [GO:0001085]; zinc ion binding [GO:0008270]
TRINITY_DN6290_c0_g1_i4--LEN=1930	7.13	G5EGA5	XP_002634220.1	Caenorhabditis briggsae	6238	fat-2 W02A2.1	Delta(12) fatty acid desaturase fat-2 (EC 1.14.19.-) (Fatty acid desaturase 2)	collagen and cuticulin-based cuticle development [GO:0040002]; fatty acid elongation [GO:0030497]; innate immune response [GO:0045087]; reproduction [GO:0000003]; unsaturated fatty acid biosynthetic process [GO:0006636]	integral component of membrane [GO:0016021]	delta12-fatty acid dehydrogenase activity [GO:0016720]; stearoyl-CoA 9-desaturase activity [GO:0004768]
TRINITY_DN8064_c0_g2_i7--LEN=2622	7.08	Q17DK2	NP_498494.2	Caenorhabditis elegans	6239	psidin AAEL004142	Phagocyte signaling-impaired protein (N-terminal acetyltransferase B complex subunit MDM20 homolog) (N-terminal acetyltransferase B complex subunit NAA25 homolog)	immune response [GO:0006955]; innate immune response [GO:0045087]; phagocytosis, engulfment [GO:0006911]	lysosome [GO:0005764]	-
TRINITY_DN6803_c0_g2_i2--LEN=4096	6.99	P08183		Homo sapiens (Human)	9606	pgp-3 ZK455.7	Multidrug resistance protein pgp-3 (EC 7.6.2.2) (P-glycoprotein C) (P-glycoprotein-related protein 3)	defense response to Gram-negative bacterium [GO:0050829]; innate immune response [GO:0045087]; response to metal ion [GO:0010038]; stress response to cadmium ion [GO:1990170]; transmembrane transport [GO:0055085]	apical plasma membrane [GO:0016324]; integral component of membrane [GO:0016021]	ATPase activity [GO:0016887]; ATPase-coupled transmembrane transporter activity [GO:0042626]; ATPase-coupled xenobiotic transmembrane transporter activity [GO:0008559]; ATP binding [GO:0005524]; efflux transmembrane transporter activity [GO:0015562]
TRINITY_DN6739_c2_g5_i1--LEN=823	6.9	Q9BY78	XP_002647591.1	Caenorhabditis briggsae	6238	RNF26	E3 ubiquitin-protein ligase RNF26 (EC 2.3.2.27) (RING finger protein 26)	endosome organization [GO:0007032]; negative regulation of defense response to virus [GO:0050687]; protein K11-linked ubiquitination [GO:0070979]; protein localization to perinuclear region of cytoplasm [GO:1905719]; protein ubiquitination [GO:0016567]; regulation of type I interferon production [GO:0032479]	endoplasmic reticulum membrane [GO:0005789]; integral component of membrane [GO:0016021]	ubiquitin protein ligase activity [GO:0061630]; zinc ion binding [GO:0008270]
TRINITY_DN7987_c0_g3_i1--LEN=1323	6.87	Q13231	NP_497437.2	Caenorhabditis elegans	6239	CHIT1	Chitotriosidase-1 (EC 3.2.1.14) (Chitinase-1)	chitin catabolic process [GO:0006032]; immune response [GO:0006955]; neutrophil degranulation [GO:0043312]; polysaccharide catabolic process [GO:0000272]; polysaccharide digestion [GO:0044245]; response to bacterium [GO:0009617]	cytoplasm [GO:0005737]; extracellular region [GO:0005576]; extracellular space [GO:0005615]; lysosome [GO:0005764]; specific granule lumen [GO:0035580]; tertiary granule lumen [GO:1904724]	chitinase activity [GO:0004568]; chitin binding [GO:0008061]; endochitinase activity [GO:0008843]; hydrolase activity, hydrolyzing O-glycosyl compounds [GO:0004553]
TRINITY_DN5433_c0_g4_i1--LEN=559	6.87	Q5EA70	XP_013293519.1	Necator americanus (Human hookworm)	51031	TMEM229B	Transmembrane protein 229B	response to bacterium [GO:0009617]	integral component of membrane [GO:0016021]	-
TRINITY_DN8019_c0_g2_i13--LEN=5058	6.85	O44997		Caenorhabditis elegans	6239	dapk-1 mor-3 tag-119 K12C11.4	Death-associated protein kinase dapk-1 (EC 2.7.11.1)	innate immune response [GO:0045087]; multicellular organism development [GO:0007275]; signal transduction [GO:0007165]	cytoskeleton [GO:0005856]; cytosol [GO:0005829]; nucleus [GO:0005634]	ATP binding [GO:0005524]; GTP binding [GO:0005525]; metal ion binding [GO:0046872]; protein serine/threonine kinase activity [GO:0004674]
TRINITY_DN7642_c1_g2_i1--LEN=716	6.77	Q09652	XP_013296902.1	Necator americanus (Human hookworm)	51031	gstk-1 ZK1320.1	Glutathione S-transferase kappa 1 (EC 2.5.1.18) (GST class-kappa)	glutathione metabolic process [GO:0006749]; innate immune response [GO:0045087]	mitochondrion [GO:0005739]; peroxisome [GO:0005777]	glutathione peroxidase activity [GO:0004602]; glutathione transferase activity [GO:0004364]; protein disulfide oxidoreductase activity [GO:0015035]
TRINITY_DN7760_c0_g1_i14--LEN=3548	6.75	F4IUX6	NP_500974.2	Caenorhabditis elegans	6239	UPF2 At2g39260 T16B24.10	Regulator of nonsense transcripts UPF2 (Nonsense mRNA reducing factor UPF2) (Up-frameshift suppressor 2 homolog) (AtUpf2)	defense response to bacterium [GO:0042742]; jasmonic acid mediated signaling pathway [GO:0009867]; long-day photoperiodism [GO:0048571]; nuclear-transcribed mRNA catabolic process, nonsense-mediated decay [GO:0000184]; response to wounding [GO:0009611]; salicylic acid mediated signaling pathway [GO:0009863]	cytoplasm [GO:0005737]; exon-exon junction complex [GO:0035145]; nucleolus [GO:0005730]; perinuclear region of cytoplasm [GO:0048471]; polysome [GO:0005844]	mRNA binding [GO:0003729]
TRINITY_DN2485_c0_g2_i1--LEN=833	6.7	Q9NRA2	XP_013297676.1	Necator americanus (Human hookworm)	51031	SLC17A5	Sialin (H(+)/nitrate cotransporter) (H(+)/sialic acid cotransporter) (AST) (Membrane glycoprotein HP59) (Solute carrier family 17 member 5) (Vesicular H(+)/Aspartate-glutamate cotransporter)	amino acid transport [GO:0006865]; anion transport [GO:0006820]; ion transport [GO:0006811]; response to bacterium [GO:0009617]; sialic acid transport [GO:0015739]	cell junction [GO:0030054]; cytosol [GO:0005829]; integral component of membrane [GO:0016021]; integral component of plasma membrane [GO:0005887]; lysosomal membrane [GO:0005765]; lysosome [GO:0005764]; membrane [GO:0016020]; plasma membrane [GO:0005886]; synaptic vesicle membrane [GO:0030672]	carbohydrate:proton symporter activity [GO:0005351]; sialic acid:proton symporter activity [GO:0015538]; sialic acid transmembrane transporter activity [GO:0015136]
TRINITY_DN5338_c0_g4_i1--LEN=2374	6.65	O15353	XP_013295538.1	Necator americanus (Human hookworm)	51031	FOXN1 RONU WHN	Forkhead box protein N1 (Winged-helix transcription factor nude)	animal organ morphogenesis [GO:0009887]; blood vessel morphogenesis [GO:0048514]; defense response [GO:0006952]; epidermis development [GO:0008544]; epithelial cell proliferation [GO:0050673]; hair follicle development [GO:0001942]; keratinocyte differentiation [GO:0030216]; lymphoid lineage cell migration into thymus [GO:0097535]; nail development [GO:0035878]; positive regulation of epithelial …	nuclear chromatin [GO:0000790]; nucleus [GO:0005634]	DNA-binding transcription activator activity, RNA polymerase II-specific [GO:0001228]; DNA-binding transcription factor activity, RNA polymerase II-specific [GO:0000981]; sequence-specific DNA binding [GO:0043565]
TRINITY_DN7005_c0_g2_i2--LEN=1134	6.65	O16262	XP_013295596.1	Necator americanus (Human hookworm)	51031	nipi-4 F40A3.5	Protein nipi-4 (No induction of peptide after drechmeria infection protein 4)	positive regulation of antimicrobial peptide production [GO:0002225]; positive regulation of response to wounding [GO:1903036]; positive regulation of transcription from RNA polymerase II promoter in response to stress [GO:0036003]; positive regulation of transcription from RNA polymerase II promoter involved in defense response to fungus [GO:1901244]; regulation of defense response to fungus [GO…	dendritic spine [GO:0043197]; focal adhesion [GO:0005925]; integral component of membrane [GO:0016021]	ATP binding [GO:0005524]; protein kinase activity [GO:0004672]
TRINITY_DN1903_c0_g2_i1--LEN=865	6.58	Q02548	XP_013293824.1	Necator americanus (Human hookworm)	51031	PAX5	Paired box protein Pax-5 (B-cell-specific transcription factor) (BSAP)	adult behavior [GO:0030534]; aging [GO:0007568]; animal organ morphogenesis [GO:0009887]; cerebral cortex development [GO:0021987]; embryonic cranial skeleton morphogenesis [GO:0048701]; humoral immune response [GO:0006959]; lateral ventricle development [GO:0021670]; multicellular organism development [GO:0007275]; negative regulation of histone H3-K9 methylation [GO:0051573]; negative regulatio…	cytosol [GO:0005829]; fibrillar center [GO:0001650]; intracellular membrane-bounded organelle [GO:0043231]; nuclear chromatin [GO:0000790]; nucleoplasm [GO:0005654]	DNA-binding transcription activator activity, RNA polymerase II-specific [GO:0001228]; DNA-binding transcription factor activity, RNA polymerase II-specific [GO:0000981]; RNA polymerase II proximal promoter sequence-specific DNA binding [GO:0000978]
TRINITY_DN7382_c1_g1_i1--LEN=2018	6.52	Q9SRN0	XP_013296588.1	Necator americanus (Human hookworm)	51031	NHL1 At3g11660 T19F11.6	NDR1/HIN1-like protein 1	defense response to virus [GO:0051607]	anchored component of plasma membrane [GO:0046658]; integral component of membrane [GO:0016021]; plasmodesma [GO:0009506]	-
TRINITY_DN6177_c1_g3_i9--LEN=1440	6.51	Q3MHZ8	XP_003115790.1	Caenorhabditis remanei (Caenorhabditis vulgaris)	31234	LGALS9	Galectin-9 (Gal-9)	immune system process [GO:0002376]; negative regulation of CD4-positive, alpha-beta T cell proliferation [GO:2000562]; negative regulation of gene expression [GO:0010629]; negative regulation of interferon-gamma production [GO:0032689]; positive regulation of gene expression [GO:0010628]; positive regulation of interleukin-10 secretion [GO:2001181]; positive regulation of interleukin-6 secretion …	cytoplasm [GO:0005737]; cytosol [GO:0005829]; extracellular region [GO:0005576]; nucleus [GO:0005634]	carbohydrate binding [GO:0030246]; galactoside binding [GO:0016936]
TRINITY_DN6353_c0_g1_i2--LEN=985	6.43					ENDOU	Poly(U)-specific endoribonuclease (EC 3.1.-.-) (Protein endoU) (Uridylate-specific endoribonuclease)	immune response [GO:0006955]	extracellular region [GO:0005576]	endoribonuclease activity [GO:0004521]; metal ion binding [GO:0046872]; polysaccharide binding [GO:0030247]; RNA binding [GO:0003723]; scavenger receptor activity [GO:0005044]
TRINITY_DN4022_c0_g1_i2--LEN=1669	6.28	P92208	XP_013303004.1	Necator americanus (Human hookworm)	51031	bsk JNK CG5680	Stress-activated protein kinase JNK (dJNK) (EC 2.7.11.24) (Protein basket)	antibacterial humoral response [GO:0019731]; axon extension [GO:0048675]; axon guidance [GO:0007411]; cellular response to arsenic-containing substance [GO:0071243]; cellular response to cadmium ion [GO:0071276]; cellular response to oxidative stress [GO:0034599]; cellular response to reactive oxygen species [GO:0034614]; chorion micropyle formation [GO:0046844]; collateral sprouting of injured a…	axon [GO:0030424]; cytoplasm [GO:0005737]; cytosol [GO:0005829]; dendrite [GO:0030425]; nucleoplasm [GO:0005654]; nucleus [GO:0005634]	ATP binding [GO:0005524]; JUN kinase activity [GO:0004705]; MAP kinase activity [GO:0004707]; protein kinase activity [GO:0004672]; protein serine/threonine kinase activity [GO:0004674]
TRINITY_DN8179_c0_g2_i1--LEN=955	6.21					ATR RAD3 At5g40820 MHK7.5	Serine/threonine-protein kinase ATR (AtATR) (EC 2.7.11.1) (Ataxia telangiectasia-mutated and Rad3-related homolog) (DNA repair protein ATR) (Rad3-like protein) (AtRAD3)	defense response [GO:0006952]; DNA damage checkpoint [GO:0000077]; DNA repair [GO:0006281]; double-strand break repair via nonhomologous end joining [GO:0006303]; meiotic cell cycle [GO:0051321]; multicellular organism reproduction [GO:0032504]; regulation of chromosome organization [GO:0033044]; regulation of defense response [GO:0031347]; regulation of DNA repair [GO:0006282]; regulation of tel…	nucleus [GO:0005634]; plasmodesma [GO:0009506]	ATP binding [GO:0005524]; protein serine/threonine kinase activity [GO:0004674]
TRINITY_DN4447_c0_g1_i3--LEN=1844	6.19					IDO2 INDOL1	Indoleamine 2,3-dioxygenase 2 (IDO-2) (EC 1.13.11.-) (Indoleamine 2,3-dioxygenase-like protein 1) (Indoleamine-pyrrole 2,3-dioxygenase-like protein 1)	'de novo' NAD biosynthetic process from tryptophan [GO:0034354]; immune system process [GO:0002376]; tryptophan catabolic process [GO:0006569]; tryptophan catabolic process to kynurenine [GO:0019441]	cytoplasm [GO:0005737]; cytosol [GO:0005829]	heme binding [GO:0020037]; indoleamine 2,3-dioxygenase activity [GO:0033754]; metal ion binding [GO:0046872]; tryptophan 2,3-dioxygenase activity [GO:0004833]
TRINITY_DN8098_c1_g1_i19--LEN=3962	6.19					RIOK3	Serine/threonine-protein kinase RIO3 (EC 2.7.11.1) (RIO kinase 3)	cellular response to dsDNA [GO:1990786]; cellular response to dsRNA [GO:0071359]; cellular response to virus [GO:0098586]; defense response to virus [GO:0051607]; innate immune response [GO:0045087]; maturation of SSU-rRNA [GO:0030490]; negative regulation of I-kappaB kinase/NF-kappaB signaling [GO:0043124]; negative regulation of MDA-5 signaling pathway [GO:0039534]; negative regulation of prote…	cytosol [GO:0005829]; preribosome, small subunit precursor [GO:0030688]	ATP binding [GO:0005524]; caspase binding [GO:0089720]; metal ion binding [GO:0046872]; protein serine/threonine kinase activity [GO:0004674]
TRINITY_DN7445_c0_g2_i6--LEN=2569	6.17	Q61AP6	XP_013302638.1	Necator americanus (Human hookworm)	51031	sta-1 CBG13675	Signal transducer and activator of transcription 1	defense response [GO:0006952]; multicellular organism development [GO:0007275]; positive regulation of transcription by RNA polymerase II [GO:0045944]; receptor signaling pathway via JAK-STAT [GO:0007259]; regulation of cell population proliferation [GO:0042127]	cytosol [GO:0005829]; nucleus [GO:0005634]	DNA-binding transcription activator activity, RNA polymerase II-specific [GO:0001228]; RNA polymerase II proximal promoter sequence-specific DNA binding [GO:0000978]
TRINITY_DN5495_c0_g1_i2--LEN=980	6.16					TTM1 At1g73980 F2P9.15	Inorganic pyrophosphatase TTM1 (EC 3.6.1.1) (Triphosphate tunnel metalloenzyme 1) (AtTTM1)	defense response [GO:0006952]; regulation of leaf senescence [GO:1900055]; response to abscisic acid [GO:0009737]	cytosol [GO:0005829]; integral component of membrane [GO:0016021]; mitochondrial outer membrane [GO:0005741]	ATP binding [GO:0005524]; inorganic diphosphatase activity [GO:0004427]; kinase activity [GO:0016301]; pyrophosphatase activity [GO:0016462]
TRINITY_DN5508_c0_g3_i2--LEN=1381	6.13	Q8TCQ1	XP_013295879.1	Necator americanus (Human hookworm)	51031	MARCH1 RNF171	E3 ubiquitin-protein ligase MARCH1 (EC 2.3.2.27) (Membrane-associated RING finger protein 1) (Membrane-associated RING-CH protein I) (MARCH-I) (RING finger protein 171) (RING-type E3 ubiquitin transferase MARCH1)	antigen processing and presentation of peptide antigen via MHC class II [GO:0002495]; immune response [GO:0006955]; protein polyubiquitination [GO:0000209]	cytoplasmic vesicle membrane [GO:0030659]; early endosome membrane [GO:0031901]; endoplasmic reticulum membrane [GO:0005789]; endosome [GO:0005768]; integral component of membrane [GO:0016021]; late endosome membrane [GO:0031902]; lysosomal membrane [GO:0005765]; lysosome [GO:0005764]; plasma membrane [GO:0005886]; trans-Golgi network membrane [GO:0032588]	MHC protein binding [GO:0042287]; ubiquitin protein ligase activity [GO:0061630]; ubiquitin-protein transferase activity [GO:0004842]; zinc ion binding [GO:0008270]
TRINITY_DN5535_c0_g1_i1--LEN=2650	6.12	Q6VY07	NP_505387.1	Caenorhabditis elegans	6239	PACS1 KIAA1175	Phosphofurin acidic cluster sorting protein 1 (PACS-1)	protein localization to Golgi apparatus [GO:0034067]; protein localization to plasma membrane [GO:0072659]; regulation of defense response to virus by virus [GO:0050690]	COPI-coated vesicle [GO:0030137]; cytosol [GO:0005829]; Golgi apparatus [GO:0005794]	ion channel binding [GO:0044325]
TRINITY_DN7019_c1_g1_i2--LEN=1798	6.1	Q9ZT48	XP_003109336.1	Caenorhabditis remanei (Caenorhabditis vulgaris)	31234	ATE1 DLS1 At5g05700 MJJ3.10	Arginyl-tRNA--protein transferase 1 (Arginyltransferase 1) (R-transferase 1) (EC 2.3.2.8) (Arginine-tRNA--protein transferase 1) (AtATE1) (Protein DELAYED-LEAF-SENESCENCE 1)	defense response to fungus [GO:0050832]; leaf senescence [GO:0010150]; protein arginylation [GO:0016598]; regulation of lipid catabolic process [GO:0050994]; regulation of seed germination [GO:0010029]; response to abscisic acid [GO:0009737]	cytoplasm [GO:0005737]	arginyltransferase activity [GO:0004057]
TRINITY_DN8262_c0_g1_i19--LEN=758	6.03					VIP1 BZIP51 SUE3 At1g43700 F2J6.6	Transcription factor VIP1 (Protein SULPHATE UTILIZATION EFFICIENCY 3) (VirE2-interacting protein 1) (AtVIP1) (bZIP transcription factor 51) (AtbZIP51) (bZIP protein 51)	cellular response to sulfate starvation [GO:0009970]; defense response [GO:0006952]; DNA mediated transformation [GO:0009294]; import into nucleus [GO:0051170]; negative regulation of cell differentiation [GO:0045596]; osmosensory signaling pathway [GO:0007231]; response to osmotic stress [GO:0006970]; sulfate transport [GO:0008272]; thigmotropism [GO:0009652]	cytosol [GO:0005829]; nucleus [GO:0005634]	chromatin binding [GO:0003682]; DNA-binding transcription factor activity [GO:0003700]; mitogen-activated protein kinase binding [GO:0051019]; nucleic acid binding [GO:0003676]; protein self-association [GO:0043621]; sequence-specific DNA binding [GO:0043565]
TRINITY_DN1087_c0_g1_i1--LEN=1028	6					LFG2 BIL4 At3g63310 MAA21.11	Protein LIFEGUARD 2 (AtLFG2) (Protein BRZ-INSENSITIVE-LONG HYPOCOTYLS 4)	brassinosteroid mediated signaling pathway [GO:0009742]; defense response to fungus [GO:0050832]; multicellular organism development [GO:0007275]; negative regulation of cell death [GO:0060548]; regulation of plant organ morphogenesis [GO:1905421]; unidimensional cell growth [GO:0009826]	integral component of membrane [GO:0016021]	-
TRINITY_DN2036_c0_g1_i1--LEN=701	5.98	P11140	XP_013305572.1	Necator americanus (Human hookworm)	51031	-	Abrin-a [Cleaved into: Abrin-a A chain (EC 3.2.2.22) (rRNA N-glycosidase); Linker peptide; Abrin-a B chain]	defense response [GO:0006952]; negative regulation of translation [GO:0017148]; positive regulation of endocytosis [GO:0045807]	-	galactose binding [GO:0005534]; rRNA N-glycosylase activity [GO:0030598]; toxin activity [GO:0090729]
TRINITY_DN8112_c0_g1_i7--LEN=6010	5.77					atg-16.2 K06A1.5	Autophagic-related protein 16.2	aggrephagy [GO:0035973]; autophagosome assembly [GO:0000045]; defense response to Gram-positive bacterium [GO:0050830]; germ cell proliferation [GO:0036093]; germ-line stem cell division [GO:0042078]	autophagosome membrane [GO:0000421]; cytoplasm [GO:0005737]; plasma membrane [GO:0005886]	-
TRINITY_DN7231_c0_g1_i7--LEN=2952	5.71	Q9U3D6		Caenorhabditis elegans	6239	ADR1 At1g33560 F10C21.19 T1E4.6	Disease resistance protein ADR1 (Activated disease resistance protein 1)	defense response to bacterium [GO:0042742]; plant-type hypersensitive response [GO:0009626]; response to karrikin [GO:0080167]; response to other organism [GO:0051707]; response to water deprivation [GO:0009414]	-	ADP binding [GO:0043531]; ATP binding [GO:0005524]; kinase activity [GO:0016301]
TRINITY_DN7860_c1_g2_i1--LEN=5202	5.71	O60336	XP_003093711.1	Caenorhabditis remanei (Caenorhabditis vulgaris)	31234	MAPKBP1 JNKBP1 KIAA0596	Mitogen-activated protein kinase-binding protein 1 (JNK-binding protein 1) (JNKBP-1)	negative regulation of defense response to bacterium [GO:1900425]; negative regulation of I-kappaB kinase/NF-kappaB signaling [GO:0043124]; negative regulation of interleukin-8 secretion [GO:2000483]	cytoplasm [GO:0005737]; mitotic spindle pole [GO:0097431]; nucleolus [GO:0005730]; nucleoplasm [GO:0005654]	-
TRINITY_DN6489_c0_g1_i2--LEN=1842	5.67					sma-3 cem-2 R13F6.9	Dwarfin sma-3 (MAD protein homolog 2)	BMP signaling pathway [GO:0030509]; defense response to fungus [GO:0050832]; innate immune response [GO:0045087]; nematode larval development [GO:0002119]; nematode male tail tip morphogenesis [GO:0045138]; pharynx development [GO:0060465]; positive regulation of cell size [GO:0045793]; positive regulation of multicellular organism growth [GO:0040018]; positive regulation of nematode male tail ti…	cytoplasm [GO:0005737]; nucleus [GO:0005634]; transcription factor complex [GO:0005667]	DNA binding [GO:0003677]; DNA-binding transcription factor activity [GO:0003700]; metal ion binding [GO:0046872]; transforming growth factor beta receptor, pathway-specific cytoplasmic mediator activity [GO:0030618]
TRINITY_DN4447_c0_g1_i6--LEN=1456	5.6	Q8R0V5		Mus musculus (Mouse)	10090	IDO2 INDOL1	Indoleamine 2,3-dioxygenase 2 (IDO-2) (EC 1.13.11.-) (Indoleamine 2,3-dioxygenase-like protein 1) (Indoleamine-pyrrole 2,3-dioxygenase-like protein 1)	'de novo' NAD biosynthetic process from tryptophan [GO:0034354]; immune system process [GO:0002376]; tryptophan catabolic process [GO:0006569]; tryptophan catabolic process to kynurenine [GO:0019441]	cytoplasm [GO:0005737]; cytosol [GO:0005829]	heme binding [GO:0020037]; indoleamine 2,3-dioxygenase activity [GO:0033754]; metal ion binding [GO:0046872]; tryptophan 2,3-dioxygenase activity [GO:0004833]
TRINITY_DN6488_c0_g1_i1--LEN=654	5.6					lin-25 CBG08546	Protein lin-25 (Abnormal cell lineage protein 25)	cell fate specification [GO:0001708]; defense response to Gram-positive bacterium [GO:0050830]; mating [GO:0007618]; oviposition [GO:0018991]; vulval development [GO:0040025]	cytoplasm [GO:0005737]; nucleus [GO:0005634]	-
TRINITY_DN6489_c0_g1_i5--LEN=1059	5.59	P45896	XP_013297203.1	Necator americanus (Human hookworm)	51031	sma-3 cem-2 R13F6.9	Dwarfin sma-3 (MAD protein homolog 2)	BMP signaling pathway [GO:0030509]; defense response to fungus [GO:0050832]; innate immune response [GO:0045087]; nematode larval development [GO:0002119]; nematode male tail tip morphogenesis [GO:0045138]; pharynx development [GO:0060465]; positive regulation of cell size [GO:0045793]; positive regulation of multicellular organism growth [GO:0040018]; positive regulation of nematode male tail ti…	cytoplasm [GO:0005737]; nucleus [GO:0005634]; transcription factor complex [GO:0005667]	DNA binding [GO:0003677]; DNA-binding transcription factor activity [GO:0003700]; metal ion binding [GO:0046872]; transforming growth factor beta receptor, pathway-specific cytoplasmic mediator activity [GO:0030618]
TRINITY_DN4773_c1_g1_i5--LEN=1481	5.57	Q41258	NP_001023056.1	Caenorhabditis elegans	6239	-	Antimicrobial protein Ace-AMP1	defense response to bacterium [GO:0042742]; defense response to fungus [GO:0050832]; killing of cells of other organism [GO:0031640]	-	-
TRINITY_DN6428_c0_g1_i1--LEN=1082	5.42					ARP6 ESD1 SUF3 At3g33520 T4P3.8	Actin-related protein 6 (Protein EARLY IN SHORT DAYS 1) (Protein SUPPRESSOR OF FRIGIDA 3)	actin filament-based process [GO:0030029]; cell division [GO:0051301]; chromatin remodeling [GO:0006338]; defense response [GO:0006952]; histone exchange [GO:0043486]; negative regulation of flower development [GO:0009910]; regulation of transcription, DNA-templated [GO:0006355]; response to osmotic stress [GO:0006970]; response to temperature stimulus [GO:0009266]; seed germination [GO:0009845]	cytoplasm [GO:0005737]; nucleus [GO:0005634]; Swr1 complex [GO:0000812]	nucleosome binding [GO:0031491]; structural constituent of cytoskeleton [GO:0005200]
TRINITY_DN6949_c0_g1_i2--LEN=2595	5.4					MARCH8	E3 ubiquitin-protein ligase MARCH8 (EC 2.3.2.27) (Membrane-associated RING finger protein 8) (Membrane-associated RING-CH protein VIII) (MARCH-VIII) (RING-type E3 ubiquitin transferase MARCH8)	adaptive immune response [GO:0002250]; antigen processing and presentation of peptide antigen via MHC class II [GO:0002495]; negative regulation of MHC class II biosynthetic process [GO:0045347]	cytoplasmic vesicle membrane [GO:0030659]; early endosome membrane [GO:0031901]; endosome [GO:0005768]; integral component of membrane [GO:0016021]; lysosomal membrane [GO:0005765]; lysosome [GO:0005764]	MHC class II protein binding [GO:0042289]; ubiquitin protein ligase activity [GO:0061630]; ubiquitin-protein transferase activity [GO:0004842]; zinc ion binding [GO:0008270]
TRINITY_DN6428_c0_g1_i3--LEN=724	5.37	Q8LGE3	NP_495681.4	Caenorhabditis elegans	6239	ARP6 ESD1 SUF3 At3g33520 T4P3.8	Actin-related protein 6 (Protein EARLY IN SHORT DAYS 1) (Protein SUPPRESSOR OF FRIGIDA 3)	actin filament-based process [GO:0030029]; cell division [GO:0051301]; chromatin remodeling [GO:0006338]; defense response [GO:0006952]; histone exchange [GO:0043486]; negative regulation of flower development [GO:0009910]; regulation of transcription, DNA-templated [GO:0006355]; response to osmotic stress [GO:0006970]; response to temperature stimulus [GO:0009266]; seed germination [GO:0009845]	cytoplasm [GO:0005737]; nucleus [GO:0005634]; Swr1 complex [GO:0000812]	nucleosome binding [GO:0031491]; structural constituent of cytoskeleton [GO:0005200]
TRINITY_DN5557_c0_g1_i3--LEN=2093	5.33					PP2AA1 EER1 RCN1 REGA At1g25490 F2J7.19	Serine/threonine-protein phosphatase 2A 65 kDa regulatory subunit A alpha isoform (AtA alpha) (PP2A, subunit A, alpha isoform) (PR-65 A) (Protein ROOTS CURL IN NAPHTHYLPHTHALAMIC ACID 1) (Protein enhancer of ethylene-response 1)	abscisic acid-activated signaling pathway [GO:0009738]; auxin-activated signaling pathway [GO:0009734]; auxin polar transport [GO:0009926]; defense response [GO:0006952]; ethylene-activated signaling pathway [GO:0009873]; positive regulation of abscisic acid-activated signaling pathway [GO:0009789]; protein dephosphorylation [GO:0006470]; regulation of protein dephosphorylation [GO:0035304]; regu…	cell wall [GO:0005618]; cytoplasm [GO:0005737]; cytosol [GO:0005829]; nucleus [GO:0005634]; plasma membrane [GO:0005886]; protein phosphatase type 2A complex [GO:0000159]	protein phosphatase regulator activity [GO:0019888]
TRINITY_DN7805_c0_g1_i8--LEN=2981	5.19					daf-7 B0412.2	Dauer larva development regulatory growth factor daf-7 (Abnormal dauer formation protein 7)	BMP signaling pathway [GO:0030509]; cell development [GO:0048468]; cellular response to cGMP [GO:0071321]; cellular response to pheromone [GO:0071444]; dauer entry [GO:0043053]; dauer larval development [GO:0040024]; defense response to Gram-negative bacterium [GO:0050829]; detection of bacterium [GO:0016045]; detection of molecule of bacterial origin [GO:0032490]; determination of adult lifespan…	extracellular space [GO:0005615]	cytokine activity [GO:0005125]; growth factor activity [GO:0008083]; transforming growth factor beta receptor binding [GO:0005160]
TRINITY_DN8130_c0_g1_i13--LEN=6745	5.12	Q96RW7	NP_001024582.1	Caenorhabditis elegans	6239	HMCN1 FIBL6	Hemicentin-1 (Fibulin-6) (FIBL-6)	cell cycle [GO:0007049]; cell division [GO:0051301]; heterophilic cell-cell adhesion via plasma membrane cell adhesion molecules [GO:0007157]; homophilic cell adhesion via plasma membrane adhesion molecules [GO:0007156]; response to bacterium [GO:0009617]; visual perception [GO:0007601]	basement membrane [GO:0005604]; cell-cell adherens junction [GO:0005913]; cell cortex [GO:0005938]; cleavage furrow [GO:0032154]; collagen-containing extracellular matrix [GO:0062023]; extracellular exosome [GO:0070062]	calcium ion binding [GO:0005509]; cell adhesion molecule binding [GO:0050839]; extracellular matrix structural constituent [GO:0005201]; protein homodimerization activity [GO:0042803]; signaling receptor activity [GO:0038023]
TRINITY_DN4287_c0_g1_i2--LEN=1112	5.01	Q2T9S3	XP_003111183.1	Caenorhabditis remanei (Caenorhabditis vulgaris)	31234	POLR3F	DNA-directed RNA polymerase III subunit RPC6 (RNA polymerase III subunit C6) (DNA-directed RNA polymerase III subunit F)	defense response to virus [GO:0051607]; innate immune response [GO:0045087]; positive regulation of innate immune response [GO:0045089]; positive regulation of interferon-beta production [GO:0032728]; transcription by RNA polymerase III [GO:0006383]	RNA polymerase III complex [GO:0005666]	DNA-directed 5'-3' RNA polymerase activity [GO:0003899]; double-stranded DNA binding [GO:0003690]
TRINITY_DN6906_c1_g1_i19--LEN=1711	4.92	P90850		Caenorhabditis elegans	6239	F26E4.3	Uncharacterized peptidase C1-like protein F26E4.3	cell adhesion [GO:0007155]; immune response [GO:0006955]	extracellular space [GO:0005615]	cysteine-type peptidase activity [GO:0008234]; polysaccharide binding [GO:0030247]; scavenger receptor activity [GO:0005044]
TRINITY_DN7335_c0_g3_i5--LEN=4856	4.9	Q9LQV2	NP_492132.1	Caenorhabditis elegans	6239	RDR1 RDRP1 At1g14790 F10B6.19	RNA-dependent RNA polymerase 1 (AtRDRP1) (EC 2.7.7.48) (RNA-directed RNA polymerase 1)	defense response [GO:0006952]; positive regulation of posttranscriptional gene silencing [GO:0060148]; production of siRNA involved in chromatin silencing by small RNA [GO:0070919]; production of siRNA involved in RNA interference [GO:0030422]; response to salicylic acid [GO:0009751]; response to virus [GO:0009615]; wax biosynthetic process [GO:0010025]	nuclear RNA-directed RNA polymerase complex [GO:0031380]; nucleus [GO:0005634]	RNA binding [GO:0003723]; RNA-directed 5'-3' RNA polymerase activity [GO:0003968]
TRINITY_DN6926_c1_g1_i16--LEN=1087	4.88	Q8VZG1	XP_003113085.1	Caenorhabditis remanei (Caenorhabditis vulgaris)	31234	DGK3 At2g18730 MSF3.11	Diacylglycerol kinase 3 (AtDGK3) (DAG kinase 3) (EC 2.7.1.107) (Diglyceride kinase 3) (DGK 3)	defense response [GO:0006952]; protein kinase C-activating G protein-coupled receptor signaling pathway [GO:0007205]	plasma membrane [GO:0005886]; plasmodesma [GO:0009506]	ATP binding [GO:0005524]; diacylglycerol kinase activity [GO:0004143]; NAD+ kinase activity [GO:0003951]
TRINITY_DN3863_c0_g1_i13--LEN=936	4.86	Q9VYS4	XP_002640105.1	Caenorhabditis briggsae	6238	wisp CG15737	Poly(A) RNA polymerase gld-2 homolog B (EC 2.7.7.19) (Protein wispy)	egg activation [GO:0007343]; intracellular mRNA localization [GO:0008298]; mitotic spindle organization [GO:0007052]; mRNA polyadenylation [GO:0006378]; oocyte maturation [GO:0001556]; oogenesis [GO:0048477]; positive regulation of antibacterial peptide biosynthetic process [GO:0006963]; pronuclear fusion [GO:0007344]; pronuclear migration [GO:0035046]; RNA polyadenylation [GO:0043631]; sperm ast…	cytoplasm [GO:0005737]	ATP binding [GO:0005524]; metal ion binding [GO:0046872]; polynucleotide adenylyltransferase activity [GO:0004652]; RNA binding [GO:0003723]
TRINITY_DN5933_c0_g2_i8--LEN=2315	4.82					DENND1B C1orf218 FAM31B	DENN domain-containing protein 1B (Connecdenn 2) (Protein FAM31B)	endocytic recycling [GO:0032456]; endocytosis [GO:0006897]; positive regulation of GTPase activity [GO:0043547]; protein transport [GO:0015031]; regulation of immune response [GO:0050776]; T cell receptor signaling pathway [GO:0050852]; T-helper 2 cell cytokine production [GO:0035745]	clathrin-coated vesicle [GO:0030136]; cytosol [GO:0005829]; intracellular membrane-bounded organelle [GO:0043231]; nuclear speck [GO:0016607]	phosphatidylinositol phosphate binding [GO:1901981]; Rab GTPase binding [GO:0017137]; Rab guanyl-nucleotide exchange factor activity [GO:0017112]
TRINITY_DN7254_c0_g1_i31--LEN=3797	4.82	A0A0K3AV08	XP_013301187.1	Necator americanus (Human hookworm)	51031	mlk-1 K11D12.10	Mitogen-activated protein kinase kinase kinase mlk-1 (EC 2.7.11.25) (Mixed lineage kinase homolog 1)	activation of MAPK activity [GO:0000187]; axon regeneration [GO:0031103]; defense response to Gram-negative bacterium [GO:0050829]; determination of adult lifespan [GO:0008340]; p38MAPK cascade [GO:0038066]; positive regulation of axon extension involved in regeneration [GO:0048691]; positive regulation of axon regeneration [GO:0048680]; positive regulation of protein phosphorylation [GO:0001934]…	-	ATP binding [GO:0005524]; MAP kinase kinase kinase activity [GO:0004709]; metal ion binding [GO:0046872]; protein kinase binding [GO:0019901]; protein kinase C binding [GO:0005080]; receptor tyrosine kinase binding [GO:0030971]; scaffold protein binding [GO:0097110]
TRINITY_DN7613_c0_g1_i19--LEN=5208	4.8	O61213	NP_490686.3	Caenorhabditis elegans	6239	bli-3 F56C11.1	Dual oxidase 1 (DUOX1) (EC 1.11.1.-) (EC 1.6.3.1) (Blistered cuticle protein 3) (NADPH thyroid oxidase 1)	collagen and cuticulin-based cuticle development [GO:0040002]; cuticle development involved in collagen and cuticulin-based cuticle molting cycle [GO:0042338]; defense response [GO:0006952]; defense response to fungus [GO:0050832]; defense response to Gram-positive bacterium [GO:0050830]; hydrogen peroxide biosynthetic process [GO:0050665]; hydrogen peroxide catabolic process [GO:0042744]; nemato…	NADPH oxidase complex [GO:0043020]; plasma membrane [GO:0005886]	calcium ion binding [GO:0005509]; heme binding [GO:0020037]; NAD(P)H oxidase activity [GO:0016174]; peroxidase activity [GO:0004601]; superoxide-generating NADPH oxidase activity [GO:0016175]
TRINITY_DN5933_c0_g2_i5--LEN=2123	4.8	Q6P3S1	XP_003141391.1	Loa loa (Eye worm) (Filaria loa)	7209	DENND1B C1orf218 FAM31B	DENN domain-containing protein 1B (Connecdenn 2) (Protein FAM31B)	endocytic recycling [GO:0032456]; endocytosis [GO:0006897]; positive regulation of GTPase activity [GO:0043547]; protein transport [GO:0015031]; regulation of immune response [GO:0050776]; T cell receptor signaling pathway [GO:0050852]; T-helper 2 cell cytokine production [GO:0035745]	clathrin-coated vesicle [GO:0030136]; cytosol [GO:0005829]; intracellular membrane-bounded organelle [GO:0043231]; nuclear speck [GO:0016607]	phosphatidylinositol phosphate binding [GO:1901981]; Rab GTPase binding [GO:0017137]; Rab guanyl-nucleotide exchange factor activity [GO:0017112]
TRINITY_DN7231_c0_g1_i8--LEN=1865	4.79	Q9U3D6		Caenorhabditis elegans	6239	ADR1 At1g33560 F10C21.19 T1E4.6	Disease resistance protein ADR1 (Activated disease resistance protein 1)	defense response to bacterium [GO:0042742]; plant-type hypersensitive response [GO:0009626]; response to karrikin [GO:0080167]; response to other organism [GO:0051707]; response to water deprivation [GO:0009414]	-	ADP binding [GO:0043531]; ATP binding [GO:0005524]; kinase activity [GO:0016301]
TRINITY_DN6839_c0_g4_i3--LEN=2802	4.79					PPME1 ARATH9 At1g69940 T17F3.3	Pectinesterase PPME1 (AtPPME1) (PE PPME1) (EC 3.1.1.11) (Pectin methylesterase 9) (AtPME9) (Pectin methylesterase PPME1) (Protein POLLEN SPECIFIC PME 1)	cell wall modification [GO:0042545]; defense response to Gram-negative bacterium [GO:0050829]; pectin catabolic process [GO:0045490]; pollen tube growth [GO:0009860]	endoplasmic reticulum [GO:0005783]; extracellular region [GO:0005576]; Golgi apparatus [GO:0005794]; plant-type cell wall [GO:0009505]; pollen tube [GO:0090406]	aspartyl esterase activity [GO:0045330]; pectinesterase activity [GO:0030599]
TRINITY_DN7887_c0_g5_i1--LEN=2170	4.75	P34713	XP_013301237.1	Necator americanus (Human hookworm)	51031	pgp-3 ZK455.7	Multidrug resistance protein pgp-3 (EC 7.6.2.2) (P-glycoprotein C) (P-glycoprotein-related protein 3)	defense response to Gram-negative bacterium [GO:0050829]; innate immune response [GO:0045087]; response to metal ion [GO:0010038]; stress response to cadmium ion [GO:1990170]; transmembrane transport [GO:0055085]	apical plasma membrane [GO:0016324]; integral component of membrane [GO:0016021]	ATPase activity [GO:0016887]; ATPase-coupled transmembrane transporter activity [GO:0042626]; ATPase-coupled xenobiotic transmembrane transporter activity [GO:0008559]; ATP binding [GO:0005524]; efflux transmembrane transporter activity [GO:0015562]
TRINITY_DN1976_c0_g1_i1--LEN=1263	4.71	Q66IL0		Xenopus tropicalis (Western clawed frog) (Silurana tropicalis)	8364	CHID1	Chitinase domain-containing protein 1	carbohydrate metabolic process [GO:0005975]; innate immune response [GO:0045087]	extracellular region [GO:0005576]; lysosome [GO:0005764]	chitin binding [GO:0008061]; oligosaccharide binding [GO:0070492]
TRINITY_DN5749_c0_g1_i29--LEN=3385	4.71					MALT1 MLT	Mucosa-associated lymphoid tissue lymphoma translocation protein 1 (EC 3.4.22.-) (MALT lymphoma-associated translocation) (Paracaspase)	activation of NF-kappaB-inducing kinase activity [GO:0007250]; B-1 B cell differentiation [GO:0001923]; B cell activation [GO:0042113]; defense response [GO:0006952]; Fc-epsilon receptor signaling pathway [GO:0038095]; innate immune response [GO:0045087]; lipopolysaccharide-mediated signaling pathway [GO:0031663]; negative regulation of apoptotic process [GO:0043066]; nuclear export [GO:0051168];…	CBM complex [GO:0032449]; cytoplasm [GO:0005737]; cytosol [GO:0005829]; fibrillar center [GO:0001650]; nucleus [GO:0005634]; perinuclear region of cytoplasm [GO:0048471]; protein-containing complex [GO:0032991]	cysteine-type endopeptidase activity [GO:0004197]; identical protein binding [GO:0042802]; peptidase activity [GO:0008233]; protease binding [GO:0002020]; protein self-association [GO:0043621]; ubiquitin-protein transferase activity [GO:0004842]
TRINITY_DN6055_c0_g1_i3--LEN=4351	4.67	A0A131MBU3	XP_003117701.1	Caenorhabditis remanei (Caenorhabditis vulgaris)	31234	irg-7 drd-2 upr-1 F40F4.6	Protein irg-7 (Infection response protein 7)	innate immune response [GO:0045087]	extracellular region [GO:0005576]	carbohydrate binding [GO:0030246]
TRINITY_DN5285_c0_g2_i4--LEN=2856	4.66					fat-3 W08D2.4	Delta(6)-fatty-acid desaturase fat-3 (EC 1.14.19.-) (Fatty acid desaturase 3)	acetylcholine secretion, neurotransmission [GO:0014055]; collagen and cuticulin-based cuticle development [GO:0040002]; defecation [GO:0030421]; endocytic recycling [GO:0032456]; locomotion [GO:0040011]; multicellular organism growth [GO:0035264]; muscle contraction [GO:0006936]; oviposition [GO:0018991]; pharyngeal pumping [GO:0043050]; protein localization [GO:0008104]; regulation of innate imm…	integral component of membrane [GO:0016021]; presynapse [GO:0098793]	stearoyl-CoA 9-desaturase activity [GO:0004768]
TRINITY_DN7345_c0_g1_i3--LEN=1337	4.65	A8XQD5	XP_013305166.1	Necator americanus (Human hookworm)	51031	dkf-2 CBG17105	Serine/threonine-protein kinase dkf-2 (EC 2.7.11.13) (D kinase family-2)	innate immune response [GO:0045087]; protein kinase D signaling [GO:0089700]	cytoplasm [GO:0005737]; membrane [GO:0016020]	ATP binding [GO:0005524]; metal ion binding [GO:0046872]; protein kinase C activity [GO:0004697]
TRINITY_DN4447_c0_g1_i5--LEN=564	4.55	Q8R0V5		Mus musculus (Mouse)	10090	IDO2 INDOL1	Indoleamine 2,3-dioxygenase 2 (IDO-2) (EC 1.13.11.-) (Indoleamine 2,3-dioxygenase-like protein 1) (Indoleamine-pyrrole 2,3-dioxygenase-like protein 1)	'de novo' NAD biosynthetic process from tryptophan [GO:0034354]; immune system process [GO:0002376]; tryptophan catabolic process [GO:0006569]; tryptophan catabolic process to kynurenine [GO:0019441]	cytoplasm [GO:0005737]; cytosol [GO:0005829]	heme binding [GO:0020037]; indoleamine 2,3-dioxygenase activity [GO:0033754]; metal ion binding [GO:0046872]; tryptophan 2,3-dioxygenase activity [GO:0004833]
TRINITY_DN8208_c0_g1_i1--LEN=1885	4.53					ROS1 DML1 At2g36490 F1O11.12	DNA glycosylase/AP lyase ROS1 (EC 4.2.99.18) (DEMETER-like protein 1) (Protein REPRESSOR OF SILENCING 1) (Protein ROS1)	base-excision repair [GO:0006284]; chromatin silencing [GO:0006342]; defense response to fungus [GO:0050832]; DNA demethylation [GO:0080111]; DNA methylation [GO:0006306]; DNA repair [GO:0006281]; negative regulation of chromatin silencing [GO:0031936]	nucleolus [GO:0005730]; nucleus [GO:0005634]	4 iron, 4 sulfur cluster binding [GO:0051539]; class I DNA-(apurinic or apyrimidinic site) endonuclease activity [GO:0140078]; DNA-(apurinic or apyrimidinic site) endonuclease activity [GO:0003906]; DNA binding [GO:0003677]; DNA N-glycosylase activity [GO:0019104]; metal ion binding [GO:0046872]
TRINITY_DN4648_c0_g1_i4--LEN=1490	4.53	Q01085	XP_013303220.1	Necator americanus (Human hookworm)	51031	TIAL1	Nucleolysin TIAR (TIA-1-related protein)	apoptotic process [GO:0006915]; defense response [GO:0006952]; fibroblast growth factor receptor signaling pathway [GO:0008543]; germ cell development [GO:0007281]; positive regulation of cell population proliferation [GO:0008284]; regulation of transcription by RNA polymerase II [GO:0006357]; stem cell division [GO:0017145]	cytoplasm [GO:0005737]; cytoplasmic stress granule [GO:0010494]; lysosome [GO:0005764]; nucleoplasm [GO:0005654]; nucleus [GO:0005634]; ribonucleoprotein complex [GO:1990904]	DNA binding [GO:0003677]; mRNA 3'-UTR AU-rich region binding [GO:0035925]; RNA binding [GO:0003723]
TRINITY_DN7254_c0_g1_i10--LEN=3948	4.52					mlk-1 K11D12.10	Mitogen-activated protein kinase kinase kinase mlk-1 (EC 2.7.11.25) (Mixed lineage kinase homolog 1)	activation of MAPK activity [GO:0000187]; axon regeneration [GO:0031103]; defense response to Gram-negative bacterium [GO:0050829]; determination of adult lifespan [GO:0008340]; p38MAPK cascade [GO:0038066]; positive regulation of axon extension involved in regeneration [GO:0048691]; positive regulation of axon regeneration [GO:0048680]; positive regulation of protein phosphorylation [GO:0001934]…	-	ATP binding [GO:0005524]; MAP kinase kinase kinase activity [GO:0004709]; metal ion binding [GO:0046872]; protein kinase binding [GO:0019901]; protein kinase C binding [GO:0005080]; receptor tyrosine kinase binding [GO:0030971]; scaffold protein binding [GO:0097110]
TRINITY_DN4851_c0_g2_i8--LEN=3289	4.52					SLC17A5	Sialin (H(+)/nitrate cotransporter) (H(+)/sialic acid cotransporter) (AST) (Membrane glycoprotein HP59) (Solute carrier family 17 member 5) (Vesicular H(+)/Aspartate-glutamate cotransporter)	amino acid transport [GO:0006865]; anion transport [GO:0006820]; ion transport [GO:0006811]; response to bacterium [GO:0009617]; sialic acid transport [GO:0015739]	cell junction [GO:0030054]; cytosol [GO:0005829]; integral component of membrane [GO:0016021]; integral component of plasma membrane [GO:0005887]; lysosomal membrane [GO:0005765]; lysosome [GO:0005764]; membrane [GO:0016020]; plasma membrane [GO:0005886]; synaptic vesicle membrane [GO:0030672]	carbohydrate:proton symporter activity [GO:0005351]; sialic acid:proton symporter activity [GO:0015538]; sialic acid transmembrane transporter activity [GO:0015136]
TRINITY_DN7431_c0_g2_i4--LEN=2495	4.45	Q7Z3E2	XP_013296109.1	Necator americanus (Human hookworm)	51031	CCDC186 C10orf118	Coiled-coil domain-containing protein 186 (CTCL tumor antigen HD-CL-01/L14-2)	response to bacterium [GO:0009617]	-	-
TRINITY_DN3545_c0_g1_i1--LEN=4996	4.4					irg-7 drd-2 upr-1 F40F4.6	Protein irg-7 (Infection response protein 7)	innate immune response [GO:0045087]	extracellular region [GO:0005576]	carbohydrate binding [GO:0030246]
TRINITY_DN6395_c0_g1_i6--LEN=2699	4.35	Q9M2T2	NP_492588.1	Caenorhabditis elegans	6239	PP16-1 FIERG2 At3g55470 T22E16.130	16 kDa phloem protein 1 (AtPP16-1) (Phloem protein 16-1) (Elicitor-responsive protein FIERG2)	defense response [GO:0006952]	-	RNA binding [GO:0003723]
TRINITY_DN7565_c0_g3_i5--LEN=2171	4.34	Q20977	XP_003104408.1	Caenorhabditis remanei (Caenorhabditis vulgaris)	31234	sta-2 stat-b F58E6.1	Signal transducer and activator of transcription b (Zinc finger protein STAT-B)	defense response [GO:0006952]; multicellular organism development [GO:0007275]; positive regulation of antifungal peptide production [GO:0002804]; positive regulation of antimicrobial peptide production [GO:0002225]; positive regulation of response to wounding [GO:1903036]; positive regulation of transcription by RNA polymerase II [GO:0045944]; positive regulation of transcription from RNA polyme…	apical part of cell [GO:0045177]; cytosol [GO:0005829]; endocytic vesicle [GO:0030139]; hemidesmosome [GO:0030056]; hemidesmosome associated protein complex [GO:0098733]; nucleus [GO:0005634]	DNA-binding transcription activator activity, RNA polymerase II-specific [GO:0001228]; RNA polymerase II proximal promoter sequence-specific DNA binding [GO:0000978]
TRINITY_DN6803_c0_g2_i1--LEN=678	4.3	P34713	XP_013306514.1	Necator americanus (Human hookworm)	51031	pgp-3 ZK455.7	Multidrug resistance protein pgp-3 (EC 7.6.2.2) (P-glycoprotein C) (P-glycoprotein-related protein 3)	defense response to Gram-negative bacterium [GO:0050829]; innate immune response [GO:0045087]; response to metal ion [GO:0010038]; stress response to cadmium ion [GO:1990170]; transmembrane transport [GO:0055085]	apical plasma membrane [GO:0016324]; integral component of membrane [GO:0016021]	ATPase activity [GO:0016887]; ATPase-coupled transmembrane transporter activity [GO:0042626]; ATPase-coupled xenobiotic transmembrane transporter activity [GO:0008559]; ATP binding [GO:0005524]; efflux transmembrane transporter activity [GO:0015562]
TRINITY_DN7495_c0_g2_i2--LEN=2715	4.28	Q9C5E5	XP_013300465.1	Necator americanus (Human hookworm)	51031	DGK5 At2g20900 F5H14.13	Diacylglycerol kinase 5 (AtDGK5) (DAG kinase 5) (EC 2.7.1.107) (Diglyceride kinase 5) (DGK 5)	defense response [GO:0006952]; protein kinase C-activating G protein-coupled receptor signaling pathway [GO:0007205]	-	ATP binding [GO:0005524]; diacylglycerol kinase activity [GO:0004143]; NAD+ kinase activity [GO:0003951]
TRINITY_DN4773_c1_g1_i9--LEN=2155	4.2					-	Antimicrobial protein Ace-AMP1	defense response to bacterium [GO:0042742]; defense response to fungus [GO:0050832]; killing of cells of other organism [GO:0031640]	-	-
TRINITY_DN5285_c0_g2_i3--LEN=1824	4.2	Q23221	NP_001255426.1	Caenorhabditis elegans	6239	fat-3 W08D2.4	Delta(6)-fatty-acid desaturase fat-3 (EC 1.14.19.-) (Fatty acid desaturase 3)	acetylcholine secretion, neurotransmission [GO:0014055]; collagen and cuticulin-based cuticle development [GO:0040002]; defecation [GO:0030421]; endocytic recycling [GO:0032456]; locomotion [GO:0040011]; multicellular organism growth [GO:0035264]; muscle contraction [GO:0006936]; oviposition [GO:0018991]; pharyngeal pumping [GO:0043050]; protein localization [GO:0008104]; regulation of innate imm…	integral component of membrane [GO:0016021]; presynapse [GO:0098793]	stearoyl-CoA 9-desaturase activity [GO:0004768]
TRINITY_DN8262_c0_g1_i34--LEN=8369	4.18					VIP1 BZIP51 SUE3 At1g43700 F2J6.6	Transcription factor VIP1 (Protein SULPHATE UTILIZATION EFFICIENCY 3) (VirE2-interacting protein 1) (AtVIP1) (bZIP transcription factor 51) (AtbZIP51) (bZIP protein 51)	cellular response to sulfate starvation [GO:0009970]; defense response [GO:0006952]; DNA mediated transformation [GO:0009294]; import into nucleus [GO:0051170]; negative regulation of cell differentiation [GO:0045596]; osmosensory signaling pathway [GO:0007231]; response to osmotic stress [GO:0006970]; sulfate transport [GO:0008272]; thigmotropism [GO:0009652]	cytosol [GO:0005829]; nucleus [GO:0005634]	chromatin binding [GO:0003682]; DNA-binding transcription factor activity [GO:0003700]; mitogen-activated protein kinase binding [GO:0051019]; nucleic acid binding [GO:0003676]; protein self-association [GO:0043621]; sequence-specific DNA binding [GO:0043565]
TRINITY_DN8064_c0_g2_i12--LEN=5267	4.1	Q17DK2	NP_498494.2	Caenorhabditis elegans	6239	psidin AAEL004142	Phagocyte signaling-impaired protein (N-terminal acetyltransferase B complex subunit MDM20 homolog) (N-terminal acetyltransferase B complex subunit NAA25 homolog)	immune response [GO:0006955]; innate immune response [GO:0045087]; phagocytosis, engulfment [GO:0006911]	lysosome [GO:0005764]	-
TRINITY_DN7259_c0_g1_i17--LEN=3809	4.08	A8XMW6	XP_003114753.1	Caenorhabditis remanei (Caenorhabditis vulgaris)	31234	ced-1 CBG15845	Cell death abnormality protein 1	actin cytoskeleton reorganization [GO:0031532]; apoptotic process [GO:0006915]; cellular response to unfolded protein [GO:0034620]; defense response to bacterium [GO:0042742]; engulfment of apoptotic cell [GO:0043652]; establishment of protein localization [GO:0045184]; phagolysosome assembly [GO:0001845]; programmed cell death [GO:0012501]	cell surface [GO:0009986]; integral component of membrane [GO:0016021]; phagocytic vesicle membrane [GO:0030670]; plasma membrane [GO:0005886]	-
TRINITY_DN7382_c1_g1_i2--LEN=584	4.01	Q9SRN0	XP_013296588.1	Necator americanus (Human hookworm)	51031	NHL1 At3g11660 T19F11.6	NDR1/HIN1-like protein 1	defense response to virus [GO:0051607]	anchored component of plasma membrane [GO:0046658]; integral component of membrane [GO:0016021]; plasmodesma [GO:0009506]	-
TRINITY_DN5108_c0_g1_i3--LEN=1848	4	Q03567		Caenorhabditis elegans	6239	SLC17A5	Sialin (H(+)/nitrate cotransporter) (H(+)/sialic acid cotransporter) (AST) (Membrane glycoprotein HP59) (Solute carrier family 17 member 5) (Vesicular H(+)/Aspartate-glutamate cotransporter)	amino acid transport [GO:0006865]; anion transport [GO:0006820]; ion transport [GO:0006811]; response to bacterium [GO:0009617]; sialic acid transport [GO:0015739]	cell junction [GO:0030054]; cytosol [GO:0005829]; integral component of membrane [GO:0016021]; integral component of plasma membrane [GO:0005887]; lysosomal membrane [GO:0005765]; lysosome [GO:0005764]; membrane [GO:0016020]; plasma membrane [GO:0005886]; synaptic vesicle membrane [GO:0030672]	carbohydrate:proton symporter activity [GO:0005351]; sialic acid:proton symporter activity [GO:0015538]; sialic acid transmembrane transporter activity [GO:0015136]
TRINITY_DN2725_c0_g1_i4--LEN=829	3.99					HmgZ CG17921	High mobility group protein Z (HMG-Z)	DNA recombination [GO:0006310]; positive regulation of innate immune response [GO:0045089]; positive regulation of transcription by RNA polymerase II [GO:0045944]; regulation of transcription by RNA polymerase II [GO:0006357]	cytoplasm [GO:0005737]; nuclear chromatin [GO:0000790]	DNA binding, bending [GO:0008301]; transcription factor binding [GO:0008134]
TRINITY_DN6313_c1_g1_i4--LEN=1858	3.91					F56F10.1	Putative serine protease F56F10.1 (EC 3.4.-.-)	innate immune response [GO:0045087]; proteolysis [GO:0006508]	endosome [GO:0005768]; lysosome [GO:0005764]; membrane raft [GO:0045121]	dipeptidyl-peptidase activity [GO:0008239]; serine-type peptidase activity [GO:0008236]
TRINITY_DN7254_c0_g1_i38--LEN=3829	3.89	A0A0K3AV08	XP_013301187.1	Necator americanus (Human hookworm)	51031	mlk-1 K11D12.10	Mitogen-activated protein kinase kinase kinase mlk-1 (EC 2.7.11.25) (Mixed lineage kinase homolog 1)	activation of MAPK activity [GO:0000187]; axon regeneration [GO:0031103]; defense response to Gram-negative bacterium [GO:0050829]; determination of adult lifespan [GO:0008340]; p38MAPK cascade [GO:0038066]; positive regulation of axon extension involved in regeneration [GO:0048691]; positive regulation of axon regeneration [GO:0048680]; positive regulation of protein phosphorylation [GO:0001934]…	-	ATP binding [GO:0005524]; MAP kinase kinase kinase activity [GO:0004709]; metal ion binding [GO:0046872]; protein kinase binding [GO:0019901]; protein kinase C binding [GO:0005080]; receptor tyrosine kinase binding [GO:0030971]; scaffold protein binding [GO:0097110]
TRINITY_DN7359_c0_g1_i14--LEN=873	3.86	Q60Z52	XP_013293399.1	Necator americanus (Human hookworm)	51031	ced-4 CBG17963	Cell death protein 4	actin filament depolymerization [GO:0030042]; activation of cysteine-type endopeptidase activity [GO:0097202]; apoptotic process [GO:0006915]; apoptotic process involved in development [GO:1902742]; defense response to Gram-negative bacterium [GO:0050829]; embryo development ending in birth or egg hatching [GO:0009792]; embryonic morphogenesis [GO:0048598]; muscle cell cellular homeostasis [GO:00…	caspase complex [GO:0008303]; cell [GO:0005623]; cytosol [GO:0005829]; membrane [GO:0016020]; mitochondrion [GO:0005739]; nucleus [GO:0005634]; perinuclear region of cytoplasm [GO:0048471]	ADP binding [GO:0043531]; ATP binding [GO:0005524]; BH1 domain binding [GO:0051432]; BH3 domain binding [GO:0051434]; caspase binding [GO:0089720]; cysteine-type endopeptidase activator activity involved in apoptotic process [GO:0008656]; endopeptidase activator activity [GO:0061133]; metal ion binding [GO:0046872]
TRINITY_DN8130_c0_g2_i1--LEN=950	3.86	Q96RW7		Homo sapiens (Human)	9606	HMCN1 FIBL6	Hemicentin-1 (Fibulin-6) (FIBL-6)	cell cycle [GO:0007049]; cell division [GO:0051301]; heterophilic cell-cell adhesion via plasma membrane cell adhesion molecules [GO:0007157]; homophilic cell adhesion via plasma membrane adhesion molecules [GO:0007156]; response to bacterium [GO:0009617]; visual perception [GO:0007601]	basement membrane [GO:0005604]; cell-cell adherens junction [GO:0005913]; cell cortex [GO:0005938]; cleavage furrow [GO:0032154]; collagen-containing extracellular matrix [GO:0062023]; extracellular exosome [GO:0070062]	calcium ion binding [GO:0005509]; cell adhesion molecule binding [GO:0050839]; extracellular matrix structural constituent [GO:0005201]; protein homodimerization activity [GO:0042803]; signaling receptor activity [GO:0038023]
TRINITY_DN6328_c1_g2_i1--LEN=913	3.81	Q09596	XP_013303152.1	Necator americanus (Human hookworm)	51031	gst-5 R03D7.6	Probable glutathione S-transferase 5 (EC 2.5.1.18) (GST class-sigma)	glutathione metabolic process [GO:0006749]; innate immune response [GO:0045087]	-	glutathione transferase activity [GO:0004364]
TRINITY_DN6405_c0_g2_i3--LEN=633	3.8					WASL	Neural Wiskott-Aldrich syndrome protein (N-WASP)	actin cortical patch assembly [GO:0000147]; actin cortical patch localization [GO:0051666]; actin filament-based movement [GO:0030048]; actin filament polymerization [GO:0030041]; cell division [GO:0051301]; cellular protein-containing complex localization [GO:0034629]; dendritic spine morphogenesis [GO:0060997]; endocytosis [GO:0006897]; negative regulation of lymphocyte migration [GO:2000402]; …	actin cap [GO:0030478]; actin cortical patch [GO:0030479]; actin filament [GO:0005884]; cytosol [GO:0005829]; lamellipodium [GO:0030027]; nucleus [GO:0005634]	actin filament binding [GO:0051015]; identical protein binding [GO:0042802]
TRINITY_DN7201_c1_g3_i1--LEN=1506	3.77	Q9MBA3	XP_013300763.1	Necator americanus (Human hookworm)	51031	RAD17 At5g66130 K2A18.21	Cell cycle checkpoint protein RAD17 (AtRAD17) (Radiation-sensitive protein 17)	defense response [GO:0006952]; DNA damage checkpoint [GO:0000077]; DNA repair [GO:0006281]; mitotic DNA replication checkpoint [GO:0033314]; regulation of defense response [GO:0031347]; regulation of DNA repair [GO:0006282]	nuclear chromatin [GO:0000790]	ATP binding [GO:0005524]; chromatin binding [GO:0003682]
TRINITY_DN4447_c0_g1_i9--LEN=1903	3.76					IDO2 INDOL1	Indoleamine 2,3-dioxygenase 2 (IDO-2) (EC 1.13.11.-) (Indoleamine 2,3-dioxygenase-like protein 1) (Indoleamine-pyrrole 2,3-dioxygenase-like protein 1)	'de novo' NAD biosynthetic process from tryptophan [GO:0034354]; immune system process [GO:0002376]; tryptophan catabolic process [GO:0006569]; tryptophan catabolic process to kynurenine [GO:0019441]	cytoplasm [GO:0005737]; cytosol [GO:0005829]	heme binding [GO:0020037]; indoleamine 2,3-dioxygenase activity [GO:0033754]; metal ion binding [GO:0046872]; tryptophan 2,3-dioxygenase activity [GO:0004833]
TRINITY_DN6489_c0_g1_i4--LEN=1758	3.74	P45896	XP_013297203.1	Necator americanus (Human hookworm)	51031	sma-3 cem-2 R13F6.9	Dwarfin sma-3 (MAD protein homolog 2)	BMP signaling pathway [GO:0030509]; defense response to fungus [GO:0050832]; innate immune response [GO:0045087]; nematode larval development [GO:0002119]; nematode male tail tip morphogenesis [GO:0045138]; pharynx development [GO:0060465]; positive regulation of cell size [GO:0045793]; positive regulation of multicellular organism growth [GO:0040018]; positive regulation of nematode male tail ti…	cytoplasm [GO:0005737]; nucleus [GO:0005634]; transcription factor complex [GO:0005667]	DNA binding [GO:0003677]; DNA-binding transcription factor activity [GO:0003700]; metal ion binding [GO:0046872]; transforming growth factor beta receptor, pathway-specific cytoplasmic mediator activity [GO:0030618]
TRINITY_DN7418_c0_g1_i4--LEN=2939	3.7					fat-2 W02A2.1	Delta(12) fatty acid desaturase fat-2 (EC 1.14.19.-) (Fatty acid desaturase 2)	collagen and cuticulin-based cuticle development [GO:0040002]; fatty acid elongation [GO:0030497]; innate immune response [GO:0045087]; reproduction [GO:0000003]; unsaturated fatty acid biosynthetic process [GO:0006636]	integral component of membrane [GO:0016021]	delta12-fatty acid dehydrogenase activity [GO:0016720]; stearoyl-CoA 9-desaturase activity [GO:0004768]
TRINITY_DN7259_c0_g1_i27--LEN=2471	3.69	A8XMW6		Caenorhabditis briggsae	6238	ced-1 CBG15845	Cell death abnormality protein 1	actin cytoskeleton reorganization [GO:0031532]; apoptotic process [GO:0006915]; cellular response to unfolded protein [GO:0034620]; defense response to bacterium [GO:0042742]; engulfment of apoptotic cell [GO:0043652]; establishment of protein localization [GO:0045184]; phagolysosome assembly [GO:0001845]; programmed cell death [GO:0012501]	cell surface [GO:0009986]; integral component of membrane [GO:0016021]; phagocytic vesicle membrane [GO:0030670]; plasma membrane [GO:0005886]	-
TRINITY_DN7565_c0_g3_i1--LEN=1493	3.65	Q20977		Caenorhabditis elegans	6239	sta-2 stat-b F58E6.1	Signal transducer and activator of transcription b (Zinc finger protein STAT-B)	defense response [GO:0006952]; multicellular organism development [GO:0007275]; positive regulation of antifungal peptide production [GO:0002804]; positive regulation of antimicrobial peptide production [GO:0002225]; positive regulation of response to wounding [GO:1903036]; positive regulation of transcription by RNA polymerase II [GO:0045944]; positive regulation of transcription from RNA polyme…	apical part of cell [GO:0045177]; cytosol [GO:0005829]; endocytic vesicle [GO:0030139]; hemidesmosome [GO:0030056]; hemidesmosome associated protein complex [GO:0098733]; nucleus [GO:0005634]	DNA-binding transcription activator activity, RNA polymerase II-specific [GO:0001228]; RNA polymerase II proximal promoter sequence-specific DNA binding [GO:0000978]
TRINITY_DN8255_c0_g3_i7--LEN=1964	3.61	O82656	XP_003112941.1	Caenorhabditis remanei (Caenorhabditis vulgaris)	31234	PTP1 At1g71860 F14O23.24	Protein-tyrosine-phosphatase PTP1 (EC 3.1.3.48) (Protein tyrosine phosphatase 1) (AtPTP1)	defense response [GO:0006952]; intracellular signal transduction [GO:0035556]; negative regulation of defense response [GO:0031348]; protein dephosphorylation [GO:0006470]	cytoplasm [GO:0005737]; nucleus [GO:0005634]; plasma membrane [GO:0005886]	kinase binding [GO:0019900]; MAP kinase tyrosine phosphatase activity [GO:0033550]; protein tyrosine phosphatase activity [GO:0004725]
TRINITY_DN7613_c0_g1_i11--LEN=1164	3.57	O61213		Caenorhabditis elegans	6239	bli-3 F56C11.1	Dual oxidase 1 (DUOX1) (EC 1.11.1.-) (EC 1.6.3.1) (Blistered cuticle protein 3) (NADPH thyroid oxidase 1)	collagen and cuticulin-based cuticle development [GO:0040002]; cuticle development involved in collagen and cuticulin-based cuticle molting cycle [GO:0042338]; defense response [GO:0006952]; defense response to fungus [GO:0050832]; defense response to Gram-positive bacterium [GO:0050830]; hydrogen peroxide biosynthetic process [GO:0050665]; hydrogen peroxide catabolic process [GO:0042744]; nemato…	NADPH oxidase complex [GO:0043020]; plasma membrane [GO:0005886]	calcium ion binding [GO:0005509]; heme binding [GO:0020037]; NAD(P)H oxidase activity [GO:0016174]; peroxidase activity [GO:0004601]; superoxide-generating NADPH oxidase activity [GO:0016175]
TRINITY_DN6632_c1_g1_i13--LEN=4156	3.56					DHX9 DDX9 NDH2	ATP-dependent RNA helicase A (EC 3.6.4.13) (DEAH box protein 9) (Nuclear DNA helicase II) (NDH II)	alternative mRNA splicing, via spliceosome [GO:0000380]; cellular response to exogenous dsRNA [GO:0071360]; cellular response to tumor necrosis factor [GO:0071356]; CRD-mediated mRNA stabilization [GO:0070934]; DNA duplex unwinding [GO:0032508]; DNA replication [GO:0006260]; DNA-templated transcription, termination [GO:0006353]; DNA-templated viral transcription [GO:0039695]; G-quadruplex DNA unw…	actin cytoskeleton [GO:0015629]; centrosome [GO:0005813]; CRD-mediated mRNA stability complex [GO:0070937]; cytoplasm [GO:0005737]; cytoplasmic ribonucleoprotein granule [GO:0036464]; nuclear body [GO:0016604]; nuclear stress granule [GO:0097165]; nucleolus [GO:0005730]; nucleoplasm [GO:0005654]; nucleus [GO:0005634]; perichromatin fibrils [GO:0005726]; polysomal ribosome [GO:0042788]; polysome […	3'-5' DNA/RNA helicase activity [GO:0033679]; 3'-5' DNA helicase activity [GO:0043138]; 3'-5' RNA helicase activity [GO:0034458]; ATPase activity [GO:0016887]; ATP binding [GO:0005524]; chromatin DNA binding [GO:0031490]; DNA binding [GO:0003677]; DNA replication origin binding [GO:0003688]; double-stranded DNA binding [GO:0003690]; double-stranded RNA binding [GO:0003725]; importin-alpha family …
TRINITY_DN5445_c0_g2_i1--LEN=1466	3.47	P78325	XP_013291266.1	Necator americanus (Human hookworm)	51031	ADAM8 MS2	Disintegrin and metalloproteinase domain-containing protein 8 (ADAM 8) (EC 3.4.24.-) (Cell surface antigen MS2) (CD antigen CD156a)	angiogenesis [GO:0001525]; cell-cell adhesion [GO:0098609]; cell morphogenesis [GO:0000902]; cellular response to hypoxia [GO:0071456]; extracellular matrix disassembly [GO:0022617]; inflammatory response [GO:0006954]; leukocyte migration involved in inflammatory response [GO:0002523]; lymphocyte chemotaxis [GO:0048247]; negative regulation of neuron apoptotic process [GO:0043524]; neutrophil deg…	alpha9-beta1 integrin-ADAM8 complex [GO:0071133]; cell surface [GO:0009986]; cytoplasm [GO:0005737]; dense core granule membrane [GO:0032127]; ficolin-1-rich granule membrane [GO:0101003]; integral component of plasma membrane [GO:0005887]; phagolysosome [GO:0032010]; plasma membrane [GO:0005886]; podosome [GO:0002102]; specific granule [GO:0042581]; specific granule membrane [GO:0035579]; tertia…	calcium ion binding [GO:0005509]; cell adhesion molecule binding [GO:0050839]; metalloendopeptidase activity [GO:0004222]; metallopeptidase activity [GO:0008237]; protein self-association [GO:0043621]; serine-type endopeptidase activity [GO:0004252]; zinc ion binding [GO:0008270]
TRINITY_DN7168_c2_g5_i1--LEN=832	3.47	Q9UGM3	XP_013299838.1	Necator americanus (Human hookworm)	51031	DMBT1 GP340	Deleted in malignant brain tumors 1 protein (Glycoprotein 340) (Gp-340) (Hensin) (Salivary agglutinin) (SAG) (Surfactant pulmonary-associated D-binding protein)	antimicrobial humoral immune response mediated by antimicrobial peptide [GO:0061844]; cellular protein metabolic process [GO:0044267]; defense response to Gram-negative bacterium [GO:0050829]; defense response to Gram-positive bacterium [GO:0050830]; defense response to virus [GO:0051607]; epithelial cell differentiation [GO:0030855]; induction of bacterial agglutination [GO:0043152]; innate immu…	cytoplasm [GO:0005737]; external side of plasma membrane [GO:0009897]; extracellular exosome [GO:0070062]; extracellular matrix [GO:0031012]; extracellular region [GO:0005576]; extracellular space [GO:0005615]; extrinsic component of membrane [GO:0019898]; phagocytic vesicle membrane [GO:0030670]; zymogen granule membrane [GO:0042589]	calcium-dependent protein binding [GO:0048306]; DNA binding [GO:0003677]; heparan sulfate binding [GO:1904399]; lipopolysaccharide binding [GO:0001530]; lipoteichoic acid binding [GO:0070891]; pattern recognition receptor activity [GO:0038187]; scavenger receptor activity [GO:0005044]; signaling pattern recognition receptor activity [GO:0008329]; zymogen binding [GO:0035375]
TRINITY_DN7573_c1_g2_i1--LEN=2193	3.45	P90754		Caenorhabditis elegans	6239	ENPP2	Ectonucleotide pyrophosphatase/phosphodiesterase family member 2 (E-NPP 2) (EC 3.1.4.39) (Autotaxin) (Extracellular lysophospholipase D) (LysoPLD)	chemotaxis [GO:0006935]; estrous cycle [GO:0044849]; immune response [GO:0006955]; phosphatidylcholine catabolic process [GO:0034638]; phospholipid catabolic process [GO:0009395]; positive regulation of epithelial cell migration [GO:0010634]; positive regulation of lamellipodium morphogenesis [GO:2000394]; positive regulation of peptidyl-tyrosine phosphorylation [GO:0050731]; regulation of angiog…	extracellular space [GO:0005615]	alkylglycerophosphoethanolamine phosphodiesterase activity [GO:0047391]; calcium ion binding [GO:0005509]; lysophospholipase activity [GO:0004622]; nucleic acid binding [GO:0003676]; nucleotide diphosphatase activity [GO:0004551]; phosphodiesterase I activity [GO:0004528]; polysaccharide binding [GO:0030247]; scavenger receptor activity [GO:0005044]; zinc ion binding [GO:0008270]
TRINITY_DN5710_c0_g2_i9--LEN=580	3.45	A0A131MBU3	NP_508551.1	Caenorhabditis elegans	6239	irg-7 drd-2 upr-1 F40F4.6	Protein irg-7 (Infection response protein 7)	innate immune response [GO:0045087]	extracellular region [GO:0005576]	carbohydrate binding [GO:0030246]
TRINITY_DN2969_c0_g2_i1--LEN=963	3.43	Q20480	XP_013299262.1	Necator americanus (Human hookworm)	51031	sir-2.2 F46G10.7	NAD-dependent protein deacylase sir-2.2 (EC 2.3.1.286) (Regulatory protein SIR2 homolog 2)	innate immune response [GO:0045087]; protein ADP-ribosylation [GO:0006471]	mitochondrial matrix [GO:0005759]; mitochondrion [GO:0005739]	NAD+ binding [GO:0070403]; NAD-dependent protein deacetylase activity [GO:0034979]; transferase activity [GO:0016740]; zinc ion binding [GO:0008270]
TRINITY_DN5826_c0_g1_i2--LEN=2240	3.41					SLC17A5	Sialin (H(+)/nitrate cotransporter) (H(+)/sialic acid cotransporter) (AST) (Membrane glycoprotein HP59) (Solute carrier family 17 member 5) (Vesicular H(+)/Aspartate-glutamate cotransporter)	amino acid transport [GO:0006865]; anion transport [GO:0006820]; ion transport [GO:0006811]; response to bacterium [GO:0009617]; sialic acid transport [GO:0015739]	cell junction [GO:0030054]; cytosol [GO:0005829]; integral component of membrane [GO:0016021]; integral component of plasma membrane [GO:0005887]; lysosomal membrane [GO:0005765]; lysosome [GO:0005764]; membrane [GO:0016020]; plasma membrane [GO:0005886]; synaptic vesicle membrane [GO:0030672]	carbohydrate:proton symporter activity [GO:0005351]; sialic acid:proton symporter activity [GO:0015538]; sialic acid transmembrane transporter activity [GO:0015136]
TRINITY_DN4942_c0_g2_i3--LEN=3202	3.4					PLA2G6 PLPLA9	85/88 kDa calcium-independent phospholipase A2 (CaI-PLA2) (EC 3.1.1.4) (Group VI phospholipase A2) (GVI PLA2) (Intracellular membrane-associated calcium-independent phospholipase A2 beta) (iPLA2-beta) (Patatin-like phospholipase domain-containing protein 9) (PNPLA9)	antibacterial humoral response [GO:0019731]; cardiolipin biosynthetic process [GO:0032049]; chemotaxis [GO:0006935]; Fc-gamma receptor signaling pathway involved in phagocytosis [GO:0038096]; lipid catabolic process [GO:0016042]; maternal process involved in female pregnancy [GO:0060135]; memory [GO:0007613]; negative regulation of synaptic transmission, glutamatergic [GO:0051967]; phosphatidylch…	cell [GO:0005623]; centriolar satellite [GO:0034451]; cytosol [GO:0005829]; extracellular space [GO:0005615]; membrane [GO:0016020]; mitochondrion [GO:0005739]	ATP-dependent protein binding [GO:0043008]; calcium-independent phospholipase A2 activity [GO:0047499]; calmodulin binding [GO:0005516]; hydrolase activity [GO:0016787]; phospholipase A2 activity [GO:0004623]; phospholipase A2 activity (consuming 1,2-dipalmitoylphosphatidylcholine) [GO:0102567]; phospholipase A2 activity consuming 1,2-dioleoylphosphatidylethanolamine) [GO:0102568]; protein kinase…
TRINITY_DN7102_c0_g2_i28--LEN=1658	3.38	Q84WM7	NP_499084.1	Caenorhabditis elegans	6239	PPME1 ARATH9 At1g69940 T17F3.3	Pectinesterase PPME1 (AtPPME1) (PE PPME1) (EC 3.1.1.11) (Pectin methylesterase 9) (AtPME9) (Pectin methylesterase PPME1) (Protein POLLEN SPECIFIC PME 1)	cell wall modification [GO:0042545]; defense response to Gram-negative bacterium [GO:0050829]; pectin catabolic process [GO:0045490]; pollen tube growth [GO:0009860]	endoplasmic reticulum [GO:0005783]; extracellular region [GO:0005576]; Golgi apparatus [GO:0005794]; plant-type cell wall [GO:0009505]; pollen tube [GO:0090406]	aspartyl esterase activity [GO:0045330]; pectinesterase activity [GO:0030599]
TRINITY_DN5483_c0_g1_i3--LEN=1784	3.37	Q2TBI0		Bos taurus (Bovine)	9913	LBP	Lipopolysaccharide-binding protein (LBP)	acute-phase response [GO:0006953]; cellular response to lipopolysaccharide [GO:0071222]; defense response to Gram-negative bacterium [GO:0050829]; defense response to Gram-positive bacterium [GO:0050830]; innate immune response [GO:0045087]; lipid transport [GO:0006869]; lipopolysaccharide-mediated signaling pathway [GO:0031663]; macrophage activation involved in immune response [GO:0002281]; pos…	extracellular space [GO:0005615]; membrane [GO:0016020]	lipopolysaccharide binding [GO:0001530]
TRINITY_DN5774_c0_g2_i2--LEN=2550	3.3	Q9VAF5	NP_001294026.1	Caenorhabditis elegans	6239	Cad99C CG31009	Cadherin-99C	apical protein localization [GO:0045176]; calcium-dependent cell-cell adhesion via plasma membrane cell adhesion molecules [GO:0016339]; calcium-mediated signaling [GO:0019722]; cell-cell adhesion [GO:0098609]; cell-cell adhesion mediated by cadherin [GO:0044331]; chorion-containing eggshell formation [GO:0007304]; follicle cell microvillus organization [GO:0032529]; homophilic cell adhesion via …	apical plasma membrane [GO:0016324]; endosome membrane [GO:0010008]; integral component of plasma membrane [GO:0005887]; microvillus [GO:0005902]; microvillus membrane [GO:0031528]	calcium ion binding [GO:0005509]; myosin binding [GO:0017022]
TRINITY_DN8195_c0_g1_i17--LEN=3172	3.29	Q61AP6	NP_001040915.1	Caenorhabditis elegans	6239	sta-1 CBG13675	Signal transducer and activator of transcription 1	defense response [GO:0006952]; multicellular organism development [GO:0007275]; positive regulation of transcription by RNA polymerase II [GO:0045944]; receptor signaling pathway via JAK-STAT [GO:0007259]; regulation of cell population proliferation [GO:0042127]	cytosol [GO:0005829]; nucleus [GO:0005634]	DNA-binding transcription activator activity, RNA polymerase II-specific [GO:0001228]; RNA polymerase II proximal promoter sequence-specific DNA binding [GO:0000978]
TRINITY_DN7631_c0_g3_i8--LEN=569	3.27	Q9UMR7	XP_003095271.1	Caenorhabditis remanei (Caenorhabditis vulgaris)	31234	CLEC4A CLECSF6 DCIR LLIR HDCGC13P	C-type lectin domain family 4 member A (C-type lectin DDB27) (C-type lectin superfamily member 6) (Dendritic cell immunoreceptor) (Lectin-like immunoreceptor) (CD antigen CD367)	adaptive immune response [GO:0002250]; antigen processing and presentation of exogenous peptide antigen via MHC class I [GO:0042590]; CD8-positive, alpha-beta T cell activation [GO:0036037]; cell adhesion [GO:0007155]; cell surface receptor signaling pathway [GO:0007166]; innate immune response [GO:0045087]; negative regulation of cytokine production [GO:0001818]; negative regulation of tumor nec…	integral component of plasma membrane [GO:0005887]; plasma membrane [GO:0005886]	calcium ion binding [GO:0005509]; carbohydrate binding [GO:0030246]; mannose binding [GO:0005537]; transmembrane signaling receptor activity [GO:0004888]
TRINITY_DN8262_c0_g1_i21--LEN=8284	3.25					VIP1 BZIP51 SUE3 At1g43700 F2J6.6	Transcription factor VIP1 (Protein SULPHATE UTILIZATION EFFICIENCY 3) (VirE2-interacting protein 1) (AtVIP1) (bZIP transcription factor 51) (AtbZIP51) (bZIP protein 51)	cellular response to sulfate starvation [GO:0009970]; defense response [GO:0006952]; DNA mediated transformation [GO:0009294]; import into nucleus [GO:0051170]; negative regulation of cell differentiation [GO:0045596]; osmosensory signaling pathway [GO:0007231]; response to osmotic stress [GO:0006970]; sulfate transport [GO:0008272]; thigmotropism [GO:0009652]	cytosol [GO:0005829]; nucleus [GO:0005634]	chromatin binding [GO:0003682]; DNA-binding transcription factor activity [GO:0003700]; mitogen-activated protein kinase binding [GO:0051019]; nucleic acid binding [GO:0003676]; protein self-association [GO:0043621]; sequence-specific DNA binding [GO:0043565]
TRINITY_DN6884_c0_g5_i1--LEN=1151	3.24	Q7K3D8	NP_740945.1	Caenorhabditis elegans	6239	DMAP1 CG11132	DNA methyltransferase 1-associated protein 1	DNA repair [GO:0006281]; histone acetylation [GO:0016573]; histone exchange [GO:0043486]; histone H2A acetylation [GO:0043968]; histone H4 acetylation [GO:0043967]; immune system process [GO:0002376]; negative regulation of transcription by RNA polymerase II [GO:0000122]; positive regulation of antimicrobial peptide production [GO:0002225]; positive regulation of innate immune response [GO:004508…	cytoplasm [GO:0005737]; NuA4 histone acetyltransferase complex [GO:0035267]; nucleus [GO:0005634]; Swr1 complex [GO:0000812]	transcription corepressor activity [GO:0003714]
TRINITY_DN8254_c0_g2_i32--LEN=5949	3.22	G5EFI8		Caenorhabditis elegans	6239	plc-1 F31B12.1	1-phosphatidylinositol 4,5-bisphosphate phosphodiesterase epsilon-1 (EC 3.1.4.11) (Phosphoinositide phospholipase C-epsilon plc-1) (Phosphoinositide-specific phospholipase PLC210) (Phospholipase C-epsilon plc-1) (PLC-epsilon plc-1)	1-phosphatidyl-1D-myo-inositol 4,5-bisphosphate catabolic process [GO:1902634]; activation of immune response [GO:0002253]; defense response to Gram-positive bacterium [GO:0050830]; determination of adult lifespan [GO:0008340]; inositol trisphosphate biosynthetic process [GO:0032959]; phosphatidylinositol-mediated signaling [GO:0048015]; positive regulation of protein import into nucleus [GO:0042…	cell [GO:0005623]	GTPase inhibitor activity [GO:0005095]; guanyl-nucleotide exchange factor activity [GO:0005085]; metal ion binding [GO:0046872]; phosphatidylinositol phospholipase C activity [GO:0004435]; Ras GTPase binding [GO:0017016]
TRINITY_DN8098_c1_g1_i22--LEN=1307	3.16					RIOK3	Serine/threonine-protein kinase RIO3 (EC 2.7.11.1) (RIO kinase 3)	cellular response to dsDNA [GO:1990786]; cellular response to dsRNA [GO:0071359]; cellular response to virus [GO:0098586]; defense response to virus [GO:0051607]; innate immune response [GO:0045087]; maturation of SSU-rRNA [GO:0030490]; negative regulation of I-kappaB kinase/NF-kappaB signaling [GO:0043124]; negative regulation of MDA-5 signaling pathway [GO:0039534]; negative regulation of prote…	cytosol [GO:0005829]; preribosome, small subunit precursor [GO:0030688]	ATP binding [GO:0005524]; caspase binding [GO:0089720]; metal ion binding [GO:0046872]; protein serine/threonine kinase activity [GO:0004674]
TRINITY_DN3736_c0_g2_i1--LEN=968	3.15	P17453	XP_003149129.1	Loa loa (Eye worm) (Filaria loa)	7209	BPI	Bactericidal permeability-increasing protein (BPI)	defense response to Gram-negative bacterium [GO:0050829]; innate immune response [GO:0045087]; lipopolysaccharide-mediated signaling pathway [GO:0031663]; negative regulation of interleukin-6 production [GO:0032715]; negative regulation of interleukin-8 production [GO:0032717]; negative regulation of macrophage activation [GO:0043031]; negative regulation of tumor necrosis factor production [GO:0…	cytoplasm [GO:0005737]; extracellular space [GO:0005615]; membrane [GO:0016020]	lipopolysaccharide binding [GO:0001530]
TRINITY_DN7019_c1_g1_i12--LEN=867	3.11	O96539		Drosophila melanogaster (Fruit fly)	7227	ATE1 DLS1 At5g05700 MJJ3.10	Arginyl-tRNA--protein transferase 1 (Arginyltransferase 1) (R-transferase 1) (EC 2.3.2.8) (Arginine-tRNA--protein transferase 1) (AtATE1) (Protein DELAYED-LEAF-SENESCENCE 1)	defense response to fungus [GO:0050832]; leaf senescence [GO:0010150]; protein arginylation [GO:0016598]; regulation of lipid catabolic process [GO:0050994]; regulation of seed germination [GO:0010029]; response to abscisic acid [GO:0009737]	cytoplasm [GO:0005737]	arginyltransferase activity [GO:0004057]
TRINITY_DN6906_c1_g1_i3--LEN=1683	3.07					F26E4.3	Uncharacterized peptidase C1-like protein F26E4.3	cell adhesion [GO:0007155]; immune response [GO:0006955]	extracellular space [GO:0005615]	cysteine-type peptidase activity [GO:0008234]; polysaccharide binding [GO:0030247]; scavenger receptor activity [GO:0005044]
TRINITY_DN7445_c0_g2_i10--LEN=1935	3.06	Q61AP6	XP_013302638.1	Necator americanus (Human hookworm)	51031	sta-1 CBG13675	Signal transducer and activator of transcription 1	defense response [GO:0006952]; multicellular organism development [GO:0007275]; positive regulation of transcription by RNA polymerase II [GO:0045944]; receptor signaling pathway via JAK-STAT [GO:0007259]; regulation of cell population proliferation [GO:0042127]	cytosol [GO:0005829]; nucleus [GO:0005634]	DNA-binding transcription activator activity, RNA polymerase II-specific [GO:0001228]; RNA polymerase II proximal promoter sequence-specific DNA binding [GO:0000978]
TRINITY_DN7481_c1_g1_i1--LEN=890	3.02	P42346		Rattus norvegicus (Rat)	10116	TOR At1g50030 F2J10.19	Serine/threonine-protein kinase TOR (EC 2.7.11.1) (Protein TARGET OF RAPAMYCIN) (AtTOR)	abscisic acid biosynthetic process [GO:0009688]; auxin-activated signaling pathway [GO:0009734]; brassinosteroid mediated signaling pathway [GO:0009742]; defense response [GO:0006952]; dephosphorylation [GO:0016311]; embryo development ending in seed dormancy [GO:0009793]; gravitropism [GO:0009630]; negative regulation of autophagy [GO:0010507]; negative regulation of defense response to virus [G…	cytoplasm [GO:0005737]; nucleus [GO:0005634]; polysome [GO:0005844]; TORC1 complex [GO:0031931]; TORC2 complex [GO:0031932]	1-phosphatidylinositol-3-kinase activity [GO:0016303]; ATP binding [GO:0005524]; identical protein binding [GO:0042802]; protein-containing complex binding [GO:0044877]; protein kinase activity [GO:0004672]; protein self-association [GO:0043621]; protein serine/threonine kinase activity [GO:0004674]; transcription regulatory region DNA binding [GO:0044212]
TRINITY_DN4852_c0_g1_i2--LEN=914	2.98	A6QLQ8	NP_492590.1	Caenorhabditis elegans	6239	ENDOU	Poly(U)-specific endoribonuclease (EC 3.1.-.-) (Protein endoU) (Uridylate-specific endoribonuclease)	immune response [GO:0006955]	extracellular region [GO:0005576]	endoribonuclease activity [GO:0004521]; metal ion binding [GO:0046872]; polysaccharide binding [GO:0030247]; RNA binding [GO:0003723]; scavenger receptor activity [GO:0005044]
TRINITY_DN7462_c0_g2_i38--LEN=3854	2.97					AGO1 At1g48410 F11A17.3 T1N15.2	Protein argonaute 1	adaxial/abaxial pattern specification [GO:0009955]; adventitious root development [GO:0048830]; auxin metabolic process [GO:0009850]; cell differentiation [GO:0030154]; defense response to virus [GO:0051607]; gene silencing by miRNA [GO:0035195]; innate immune response [GO:0045087]; leaf morphogenesis [GO:0009965]; leaf proximal/distal pattern formation [GO:0010589]; leaf vascular tissue pattern …	cytoplasm [GO:0005737]; cytosol [GO:0005829]; nucleus [GO:0005634]	endoribonuclease activity [GO:0004521]; metal ion binding [GO:0046872]; miRNA binding [GO:0035198]; mRNA binding [GO:0003729]
TRINITY_DN8007_c0_g2_i1--LEN=698	2.96	Q13309	NP_741136.1	Caenorhabditis elegans	6239	SKP2 FBXL1	S-phase kinase-associated protein 2 (Cyclin-A/CDK2-associated protein p45) (F-box protein Skp2) (F-box/LRR-repeat protein 1) (p45skp2)	cellular response to cell-matrix adhesion [GO:0071460]; defense response to virus [GO:0051607]; G1/S transition of mitotic cell cycle [GO:0000082]; G2/M transition of mitotic cell cycle [GO:0000086]; innate immune response [GO:0045087]; positive regulation of intracellular estrogen receptor signaling pathway [GO:0033148]; positive regulation of protein polyubiquitination [GO:1902916]; positive re…	cytosol [GO:0005829]; nucleolus [GO:0005730]; nucleoplasm [GO:0005654]; nucleus [GO:0005634]; SCF ubiquitin ligase complex [GO:0019005]	identical protein binding [GO:0042802]; ubiquitin protein ligase activity [GO:0061630]
TRINITY_DN7233_c0_g3_i1--LEN=1494	2.92	P20749	XP_003109145.1	Caenorhabditis remanei (Caenorhabditis vulgaris)	31234	BCL3 BCL4 D19S37	B-cell lymphoma 3 protein (BCL-3) (Proto-oncogene BCL3)	antimicrobial humoral response [GO:0019730]; cellular response to DNA damage stimulus [GO:0006974]; defense response to bacterium [GO:0042742]; defense response to protozoan [GO:0042832]; DNA damage response, signal transduction by p53 class mediator [GO:0030330]; extracellular matrix organization [GO:0030198]; follicular dendritic cell differentiation [GO:0002268]; germinal center formation [GO:…	Bcl3/NF-kappaB2 complex [GO:0033257]; Bcl3-Bcl10 complex [GO:0032996]; cytoplasm [GO:0005737]; cytosol [GO:0005829]; intracellular membrane-bounded organelle [GO:0043231]; midbody [GO:0030496]; nucleoplasm [GO:0005654]; nucleus [GO:0005634]; perinuclear region of cytoplasm [GO:0048471]; plasma membrane [GO:0005886]; protein-containing complex [GO:0032991]	DNA binding [GO:0003677]; DNA-binding transcription factor activity [GO:0003700]; protein binding, bridging [GO:0030674]; transcription factor binding [GO:0008134]
TRINITY_DN5924_c0_g6_i8--LEN=939	2.92					gst-5 R03D7.6	Probable glutathione S-transferase 5 (EC 2.5.1.18) (GST class-sigma)	glutathione metabolic process [GO:0006749]; innate immune response [GO:0045087]	-	glutathione transferase activity [GO:0004364]
TRINITY_DN5032_c0_g2_i2--LEN=1362	2.89	O60733	NP_501821.2	Caenorhabditis elegans	6239	PLA2G6 PLPLA9	85/88 kDa calcium-independent phospholipase A2 (CaI-PLA2) (EC 3.1.1.4) (Group VI phospholipase A2) (GVI PLA2) (Intracellular membrane-associated calcium-independent phospholipase A2 beta) (iPLA2-beta) (Patatin-like phospholipase domain-containing protein 9) (PNPLA9)	antibacterial humoral response [GO:0019731]; cardiolipin biosynthetic process [GO:0032049]; chemotaxis [GO:0006935]; Fc-gamma receptor signaling pathway involved in phagocytosis [GO:0038096]; lipid catabolic process [GO:0016042]; maternal process involved in female pregnancy [GO:0060135]; memory [GO:0007613]; negative regulation of synaptic transmission, glutamatergic [GO:0051967]; phosphatidylch…	cell [GO:0005623]; centriolar satellite [GO:0034451]; cytosol [GO:0005829]; extracellular space [GO:0005615]; membrane [GO:0016020]; mitochondrion [GO:0005739]	ATP-dependent protein binding [GO:0043008]; calcium-independent phospholipase A2 activity [GO:0047499]; calmodulin binding [GO:0005516]; hydrolase activity [GO:0016787]; phospholipase A2 activity [GO:0004623]; phospholipase A2 activity (consuming 1,2-dipalmitoylphosphatidylcholine) [GO:0102567]; phospholipase A2 activity consuming 1,2-dioleoylphosphatidylethanolamine) [GO:0102568]; protein kinase…
TRINITY_DN5392_c0_g1_i2--LEN=1246	2.84	P92172	NP_497265.1	Caenorhabditis elegans	6239	daf-7 B0412.2	Dauer larva development regulatory growth factor daf-7 (Abnormal dauer formation protein 7)	BMP signaling pathway [GO:0030509]; cell development [GO:0048468]; cellular response to cGMP [GO:0071321]; cellular response to pheromone [GO:0071444]; dauer entry [GO:0043053]; dauer larval development [GO:0040024]; defense response to Gram-negative bacterium [GO:0050829]; detection of bacterium [GO:0016045]; detection of molecule of bacterial origin [GO:0032490]; determination of adult lifespan…	extracellular space [GO:0005615]	cytokine activity [GO:0005125]; growth factor activity [GO:0008083]; transforming growth factor beta receptor binding [GO:0005160]
TRINITY_DN5875_c2_g2_i10--LEN=4413	2.84					PLA2G6 PLPLA9	85/88 kDa calcium-independent phospholipase A2 (CaI-PLA2) (EC 3.1.1.4) (Group VI phospholipase A2) (GVI PLA2) (Intracellular membrane-associated calcium-independent phospholipase A2 beta) (iPLA2-beta) (Patatin-like phospholipase domain-containing protein 9) (PNPLA9)	antibacterial humoral response [GO:0019731]; cardiolipin biosynthetic process [GO:0032049]; chemotaxis [GO:0006935]; Fc-gamma receptor signaling pathway involved in phagocytosis [GO:0038096]; lipid catabolic process [GO:0016042]; maternal process involved in female pregnancy [GO:0060135]; memory [GO:0007613]; negative regulation of synaptic transmission, glutamatergic [GO:0051967]; phosphatidylch…	cell [GO:0005623]; centriolar satellite [GO:0034451]; cytosol [GO:0005829]; extracellular space [GO:0005615]; membrane [GO:0016020]; mitochondrion [GO:0005739]	ATP-dependent protein binding [GO:0043008]; calcium-independent phospholipase A2 activity [GO:0047499]; calmodulin binding [GO:0005516]; hydrolase activity [GO:0016787]; phospholipase A2 activity [GO:0004623]; phospholipase A2 activity (consuming 1,2-dipalmitoylphosphatidylcholine) [GO:0102567]; phospholipase A2 activity consuming 1,2-dioleoylphosphatidylethanolamine) [GO:0102568]; protein kinase…
TRINITY_DN6594_c0_g4_i2--LEN=1228	2.75	Q93VM9	XP_013303974.1	Necator americanus (Human hookworm)	51031	THO1 EMU HPR1 At5g09860 MYH9.7	THO complex subunit 1 (AtTHO1) (HPR1 homolog) (AtHPR1)	defense response to fungus [GO:0050832]; ethylene-activated signaling pathway [GO:0009873]; gene silencing by RNA [GO:0031047]; mRNA export from nucleus [GO:0006406]; mRNA processing [GO:0006397]; production of ta-siRNAs involved in RNA interference [GO:0010267]; regulation of DNA-templated transcription, elongation [GO:0032784]; RNA splicing [GO:0008380]	nucleus [GO:0005634]; THO complex [GO:0000347]; THO complex part of transcription export complex [GO:0000445]	RNA binding [GO:0003723]
TRINITY_DN7906_c0_g2_i7--LEN=5617	2.71					pkc-3 CBG02381	Protein kinase C-like 3 (EC 2.7.11.13) (Atypical protein kinase C-3) (aPKC3)	cell differentiation [GO:0030154]; defense response to fungus [GO:0050832]; embryo development ending in birth or egg hatching [GO:0009792]; establishment or maintenance of cell polarity [GO:0007163]; gastrulation [GO:0007369]; gonadal mesoderm development [GO:0007506]; gonad development [GO:0008406]; intracellular signal transduction [GO:0035556]; peptidyl-serine phosphorylation [GO:0018105]; pr…	apical plasma membrane [GO:0016324]; cortical actin cytoskeleton [GO:0030864]; cytosol [GO:0005829]; plasma membrane [GO:0005886]	ATP binding [GO:0005524]; metal ion binding [GO:0046872]; protein domain specific binding [GO:0019904]; protein kinase C activity [GO:0004697]; protein serine/threonine kinase activity [GO:0004674]
TRINITY_DN6035_c0_g5_i1--LEN=1677	2.7	Q9S7Z3	NP_001122616.1	Caenorhabditis elegans	6239	PCS1 ARA8 CAD1 At5g44070 MRH10.11 MRH10_18	Glutathione gamma-glutamylcysteinyltransferase 1 (EC 2.3.2.15) (Cadmium tolerance protein) (Phytochelatin synthase 1) (AtPCS1)	arsenite transport [GO:0015700]; cellular detoxification of cadmium ion [GO:0098849]; defense response by callose deposition in cell wall [GO:0052544]; defense response to bacterium [GO:0042742]; detoxification of copper ion [GO:0010273]; indole glucosinolate catabolic process [GO:0042344]; phytochelatin biosynthetic process [GO:0046938]; response to arsenic-containing substance [GO:0046685]; res…	cytosol [GO:0005829]; plastid [GO:0009536]	ATPase-coupled arsenite transmembrane transporter activity [GO:0015446]; cadmium ion binding [GO:0046870]; copper ion binding [GO:0005507]; glutathione gamma-glutamylcysteinyltransferase activity [GO:0016756]
TRINITY_DN7732_c0_g6_i1--LEN=516	2.7	Q9NWF9	XP_003109890.1	Caenorhabditis remanei (Caenorhabditis vulgaris)	31234	RNF216 TRIAD3 UBCE7IP1 ZIN	E3 ubiquitin-protein ligase RNF216 (EC 2.3.2.27) (RING finger protein 216) (RING-type E3 ubiquitin transferase RNF216) (Triad domain-containing protein 3) (Ubiquitin-conjugating enzyme 7-interacting protein 1) (Zinc finger protein inhibiting NF-kappa-B)	apoptotic process [GO:0006915]; negative regulation of type I interferon production [GO:0032480]; proteasome-mediated ubiquitin-dependent protein catabolic process [GO:0043161]; protein catabolic process, modulating synaptic transmission [GO:0099546]; protein K48-linked ubiquitination [GO:0070936]; regulation of defense response to virus by host [GO:0050691]; regulation of interferon-beta product…	cytosol [GO:0005829]; glutamatergic synapse [GO:0098978]; nucleoplasm [GO:0005654]; nucleus [GO:0005634]; postsynaptic endocytic zone [GO:0098843]; Schaffer collateral - CA1 synapse [GO:0098685]	metal ion binding [GO:0046872]; ubiquitin protein ligase activity [GO:0061630]
TRINITY_DN7359_c0_g1_i9--LEN=1738	2.69	Q60Z52	NP_001021202.1	Caenorhabditis elegans	6239	ced-4 CBG17963	Cell death protein 4	actin filament depolymerization [GO:0030042]; activation of cysteine-type endopeptidase activity [GO:0097202]; apoptotic process [GO:0006915]; apoptotic process involved in development [GO:1902742]; defense response to Gram-negative bacterium [GO:0050829]; embryo development ending in birth or egg hatching [GO:0009792]; embryonic morphogenesis [GO:0048598]; muscle cell cellular homeostasis [GO:00…	caspase complex [GO:0008303]; cell [GO:0005623]; cytosol [GO:0005829]; membrane [GO:0016020]; mitochondrion [GO:0005739]; nucleus [GO:0005634]; perinuclear region of cytoplasm [GO:0048471]	ADP binding [GO:0043531]; ATP binding [GO:0005524]; BH1 domain binding [GO:0051432]; BH3 domain binding [GO:0051434]; caspase binding [GO:0089720]; cysteine-type endopeptidase activator activity involved in apoptotic process [GO:0008656]; endopeptidase activator activity [GO:0061133]; metal ion binding [GO:0046872]
TRINITY_DN6906_c1_g1_i13--LEN=665	2.66					F26E4.3	Uncharacterized peptidase C1-like protein F26E4.3	cell adhesion [GO:0007155]; immune response [GO:0006955]	extracellular space [GO:0005615]	cysteine-type peptidase activity [GO:0008234]; polysaccharide binding [GO:0030247]; scavenger receptor activity [GO:0005044]
TRINITY_DN6209_c0_g1_i2--LEN=3352	2.64	Q08DN7	XP_001894233.1	Brugia malayi (Filarial nematode worm)	6279	VAV1	Proto-oncogene vav	G protein-coupled receptor signaling pathway [GO:0007186]; immune response [GO:0006955]; integrin-mediated signaling pathway [GO:0007229]; neutrophil chemotaxis [GO:0030593]; phagocytosis [GO:0006909]; positive regulation of cell adhesion [GO:0045785]; positive regulation of GTPase activity [GO:0043547]; positive regulation of natural killer cell mediated cytotoxicity [GO:0045954]; reactive oxyge…	cell-cell junction [GO:0005911]	metal ion binding [GO:0046872]; phosphotyrosine residue binding [GO:0001784]; Rac guanyl-nucleotide exchange factor activity [GO:0030676]
TRINITY_DN4773_c1_g1_i6--LEN=2079	2.63	Q41258	NP_001023056.1	Caenorhabditis elegans	6239	-	Antimicrobial protein Ace-AMP1	defense response to bacterium [GO:0042742]; defense response to fungus [GO:0050832]; killing of cells of other organism [GO:0031640]	-	-
TRINITY_DN5119_c0_g3_i1--LEN=872	2.59					ced-3 C48D1.2	Cell death protein 3 (EC 3.4.22.60) (Caspase ced-3) [Cleaved into: Cell death protein 3 subunit p17; Cell death protein 3 subunit p15; Cell death protein 3 subunit p13]	actin filament depolymerization [GO:0030042]; activation of cysteine-type endopeptidase activity [GO:0097202]; activation of cysteine-type endopeptidase activity involved in apoptotic process [GO:0006919]; apoptotic process [GO:0006915]; apoptotic process involved in development [GO:1902742]; defense response to Gram-negative bacterium [GO:0050829]; embryo development ending in birth or egg hatch…	caspase complex [GO:0008303]; cell [GO:0005623]; cell junction [GO:0030054]; cytoplasm [GO:0005737]; membrane [GO:0016020]; mitochondrion [GO:0005739]; neuronal cell body [GO:0043025]; nuclear membrane [GO:0031965]; perikaryon [GO:0043204]; perinuclear region of cytoplasm [GO:0048471]; presynapse [GO:0098793]	cysteine-type endopeptidase activator activity involved in apoptotic process [GO:0008656]; cysteine-type endopeptidase activity [GO:0004197]; cysteine-type endopeptidase activity involved in apoptotic process [GO:0097153]; cysteine-type endopeptidase activity involved in execution phase of apoptosis [GO:0097200]; endopeptidase activity [GO:0004175]; identical protein binding [GO:0042802]
TRINITY_DN4173_c0_g2_i1--LEN=1815	2.57	Q24JJ8	XP_003109581.1	Caenorhabditis remanei (Caenorhabditis vulgaris)	31234	GLO3 At3g14150 MAG2.11	Peroxisomal (S)-2-hydroxy-acid oxidase GLO3 (EC 1.1.3.15) (Glycolate oxidase 3) (AtGLO3) (GOX 3) (Short chain alpha-hydroxy acid oxidase GLO3)	defense response signaling pathway, resistance gene-independent [GO:0010204]; defense response to bacterium [GO:0042742]; hydrogen peroxide biosynthetic process [GO:0050665]; lactate oxidation [GO:0019516]; oxidative photosynthetic carbon pathway [GO:0009854]	peroxisome [GO:0005777]	FMN binding [GO:0010181]; L-lactate dehydrogenase activity [GO:0004459]; long-chain-(S)-2-hydroxy-long-chain-acid oxidase activity [GO:0052853]; medium-chain-(S)-2-hydroxy-acid oxidase activity [GO:0052854]; very-long-chain-(S)-2-hydroxy-acid oxidase activity [GO:0052852]
TRINITY_DN5875_c2_g2_i3--LEN=2739	2.56	O60733	XP_013302640.1	Necator americanus (Human hookworm)	51031	PLA2G6 PLPLA9	85/88 kDa calcium-independent phospholipase A2 (CaI-PLA2) (EC 3.1.1.4) (Group VI phospholipase A2) (GVI PLA2) (Intracellular membrane-associated calcium-independent phospholipase A2 beta) (iPLA2-beta) (Patatin-like phospholipase domain-containing protein 9) (PNPLA9)	antibacterial humoral response [GO:0019731]; cardiolipin biosynthetic process [GO:0032049]; chemotaxis [GO:0006935]; Fc-gamma receptor signaling pathway involved in phagocytosis [GO:0038096]; lipid catabolic process [GO:0016042]; maternal process involved in female pregnancy [GO:0060135]; memory [GO:0007613]; negative regulation of synaptic transmission, glutamatergic [GO:0051967]; phosphatidylch…	cell [GO:0005623]; centriolar satellite [GO:0034451]; cytosol [GO:0005829]; extracellular space [GO:0005615]; membrane [GO:0016020]; mitochondrion [GO:0005739]	ATP-dependent protein binding [GO:0043008]; calcium-independent phospholipase A2 activity [GO:0047499]; calmodulin binding [GO:0005516]; hydrolase activity [GO:0016787]; phospholipase A2 activity [GO:0004623]; phospholipase A2 activity (consuming 1,2-dipalmitoylphosphatidylcholine) [GO:0102567]; phospholipase A2 activity consuming 1,2-dioleoylphosphatidylethanolamine) [GO:0102568]; protein kinase…
TRINITY_DN5826_c0_g1_i5--LEN=1243	2.56	Q03567		Caenorhabditis elegans	6239	SLC17A5	Sialin (H(+)/nitrate cotransporter) (H(+)/sialic acid cotransporter) (AST) (Membrane glycoprotein HP59) (Solute carrier family 17 member 5) (Vesicular H(+)/Aspartate-glutamate cotransporter)	amino acid transport [GO:0006865]; anion transport [GO:0006820]; ion transport [GO:0006811]; response to bacterium [GO:0009617]; sialic acid transport [GO:0015739]	cell junction [GO:0030054]; cytosol [GO:0005829]; integral component of membrane [GO:0016021]; integral component of plasma membrane [GO:0005887]; lysosomal membrane [GO:0005765]; lysosome [GO:0005764]; membrane [GO:0016020]; plasma membrane [GO:0005886]; synaptic vesicle membrane [GO:0030672]	carbohydrate:proton symporter activity [GO:0005351]; sialic acid:proton symporter activity [GO:0015538]; sialic acid transmembrane transporter activity [GO:0015136]
TRINITY_DN6683_c0_g1_i17--LEN=5161	2.55					MR1	Major histocompatibility complex class I-related gene protein (MHC class I-related gene protein) (Class I histocompatibility antigen-like protein)	antigen processing and presentation of peptide antigen via MHC class I [GO:0002474]; innate immune response [GO:0045087]	endoplasmic reticulum [GO:0005783]; external side of plasma membrane [GO:0009897]; extracellular space [GO:0005615]; integral component of membrane [GO:0016021]; MHC class I protein complex [GO:0042612]; plasma membrane [GO:0005886]	-
TRINITY_DN6978_c0_g3_i1--LEN=719	2.54	Q20616	XP_002630234.1	Caenorhabditis briggsae	6238	skpo-1 F49E12.1	Peroxidase skpo-1 (EC 1.11.1.7) (ShKT and peroxidase domain-containing protein 1)	defense response to Gram-positive bacterium [GO:0050830]; determination of adult lifespan [GO:0008340]; innate immune response [GO:0045087]; negative regulation of gene expression [GO:0010629]; response to oxidative stress [GO:0006979]	extracellular space [GO:0005615]	heme binding [GO:0020037]; metal ion binding [GO:0046872]; peroxidase activity [GO:0004601]
TRINITY_DN6164_c0_g1_i10--LEN=1640	2.48					AQP3	Aquaporin-3 (AQP-3) (Aquaglyceroporin-3)	cellular response to hypoxia [GO:0071456]; cellular response to oxygen-glucose deprivation [GO:0090650]; glycerol transport [GO:0015793]; odontogenesis [GO:0042476]; positive regulation of immune system process [GO:0002684]; renal water absorption [GO:0070295]; response to retinoic acid [GO:0032526]; water transport [GO:0006833]	basolateral plasma membrane [GO:0016323]; cell-cell junction [GO:0005911]; cytoplasm [GO:0005737]; integral component of membrane [GO:0016021]; nucleus [GO:0005634]	glycerol channel activity [GO:0015254]; urea transmembrane transporter activity [GO:0015204]; water channel activity [GO:0015250]
TRINITY_DN6428_c0_g1_i2--LEN=1661	2.47					ARP6 ESD1 SUF3 At3g33520 T4P3.8	Actin-related protein 6 (Protein EARLY IN SHORT DAYS 1) (Protein SUPPRESSOR OF FRIGIDA 3)	actin filament-based process [GO:0030029]; cell division [GO:0051301]; chromatin remodeling [GO:0006338]; defense response [GO:0006952]; histone exchange [GO:0043486]; negative regulation of flower development [GO:0009910]; regulation of transcription, DNA-templated [GO:0006355]; response to osmotic stress [GO:0006970]; response to temperature stimulus [GO:0009266]; seed germination [GO:0009845]	cytoplasm [GO:0005737]; nucleus [GO:0005634]; Swr1 complex [GO:0000812]	nucleosome binding [GO:0031491]; structural constituent of cytoskeleton [GO:0005200]
TRINITY_DN7459_c0_g2_i8--LEN=2687	2.47					fos-1 evl-5 F29G9.4	Transcription factor fos-1	anatomical structure morphogenesis [GO:0009653]; basement membrane disassembly [GO:0034769]; cell fate specification [GO:0001708]; determination of adult lifespan [GO:0008340]; innate immune response [GO:0045087]; negative regulation of stress response to copper ion [GO:1903854]; negative regulation of transcription by RNA polymerase II [GO:0000122]; positive regulation of gene expression [GO:001…	nucleus [GO:0005634]; RNA polymerase II transcription factor complex [GO:0090575]	chromatin binding [GO:0003682]; DNA-binding transcription factor activity [GO:0003700]; histone deacetylase binding [GO:0042826]; identical protein binding [GO:0042802]; mitogen-activated protein kinase binding [GO:0051019]; RNA polymerase II proximal promoter sequence-specific DNA binding [GO:0000978]; RNA polymerase II regulatory region sequence-specific DNA binding [GO:0000977]; sequence-speci…
TRINITY_DN7508_c0_g3_i1--LEN=1091	2.47	P34713	XP_013309418.1	Necator americanus (Human hookworm)	51031	pgp-3 ZK455.7	Multidrug resistance protein pgp-3 (EC 7.6.2.2) (P-glycoprotein C) (P-glycoprotein-related protein 3)	defense response to Gram-negative bacterium [GO:0050829]; innate immune response [GO:0045087]; response to metal ion [GO:0010038]; stress response to cadmium ion [GO:1990170]; transmembrane transport [GO:0055085]	apical plasma membrane [GO:0016324]; integral component of membrane [GO:0016021]	ATPase activity [GO:0016887]; ATPase-coupled transmembrane transporter activity [GO:0042626]; ATPase-coupled xenobiotic transmembrane transporter activity [GO:0008559]; ATP binding [GO:0005524]; efflux transmembrane transporter activity [GO:0015562]
TRINITY_DN6209_c0_g1_i1--LEN=3404	2.46					VAV1	Proto-oncogene vav	G protein-coupled receptor signaling pathway [GO:0007186]; immune response [GO:0006955]; integrin-mediated signaling pathway [GO:0007229]; neutrophil chemotaxis [GO:0030593]; phagocytosis [GO:0006909]; positive regulation of cell adhesion [GO:0045785]; positive regulation of GTPase activity [GO:0043547]; positive regulation of natural killer cell mediated cytotoxicity [GO:0045954]; reactive oxyge…	cell-cell junction [GO:0005911]	metal ion binding [GO:0046872]; phosphotyrosine residue binding [GO:0001784]; Rac guanyl-nucleotide exchange factor activity [GO:0030676]
TRINITY_DN7261_c0_g1_i2--LEN=611	2.43					PQBP1	Polyglutamine-binding protein 1 (PQBP-1) (Polyglutamine tract-binding protein 1)	activation of innate immune response [GO:0002218]; alternative mRNA splicing, via spliceosome [GO:0000380]; cellular response to exogenous dsRNA [GO:0071360]; defense response to virus [GO:0051607]; innate immune response [GO:0045087]; neuron projection development [GO:0031175]; positive regulation of defense response to virus by host [GO:0002230]; positive regulation of type I interferon product…	cytoplasmic stress granule [GO:0010494]; cytosol [GO:0005829]; neuronal ribonucleoprotein granule [GO:0071598]; nuclear speck [GO:0016607]	double-stranded DNA binding [GO:0003690]; ribonucleoprotein complex binding [GO:0043021]
TRINITY_DN8255_c0_g3_i5--LEN=3172	2.43	P28191		Caenorhabditis elegans	6239	PTP1 At1g71860 F14O23.24	Protein-tyrosine-phosphatase PTP1 (EC 3.1.3.48) (Protein tyrosine phosphatase 1) (AtPTP1)	defense response [GO:0006952]; intracellular signal transduction [GO:0035556]; negative regulation of defense response [GO:0031348]; protein dephosphorylation [GO:0006470]	cytoplasm [GO:0005737]; nucleus [GO:0005634]; plasma membrane [GO:0005886]	kinase binding [GO:0019900]; MAP kinase tyrosine phosphatase activity [GO:0033550]; protein tyrosine phosphatase activity [GO:0004725]
TRINITY_DN6795_c1_g2_i1--LEN=1263	2.42	Q2UVX4	NP_001263969.1	Caenorhabditis elegans	6239	C3	Complement C3 [Cleaved into: Complement C3 beta chain; Complement C3 alpha chain; C3a anaphylatoxin; C3-beta-c (C3bc); Acylation stimulating protein (ASP) (C3adesArg); Complement C3b alpha' chain; Complement C3c alpha' chain fragment 1; Complement C3dg fragment; Complement C3g fragment; Complement C3d fragment; Complement C3f fragment; Complement C3c alpha' chain fragment 2]	amyloid-beta clearance [GO:0097242]; cell surface receptor signaling pathway involved in cell-cell signaling [GO:1905114]; complement activation [GO:0006956]; complement activation, alternative pathway [GO:0006957]; complement activation, classical pathway [GO:0006958]; complement-dependent cytotoxicity [GO:0097278]; complement-mediated synapse pruning [GO:0150062]; fatty acid metabolic process […	cell surface [GO:0009986]; extracellular space [GO:0005615]; protein-containing complex [GO:0032991]	C5L2 anaphylatoxin chemotactic receptor binding [GO:0031715]; endopeptidase inhibitor activity [GO:0004866]
TRINITY_DN8152_c2_g1_i3--LEN=635	2.36					faf CG1945	Probable ubiquitin carboxyl-terminal hydrolase FAF (EC 3.4.19.12) (Protein fat facets) (Ubiquitin thioesterase FAF) (Ubiquitin-specific-processing protease FAF) (Deubiquitinating enzyme FAF)	cellularization [GO:0007349]; defense response to Gram-negative bacterium [GO:0050829]; dorsal/ventral axis specification [GO:0009950]; endocytosis [GO:0006897]; germ cell migration [GO:0008354]; mystery cell differentiation [GO:0008583]; negative regulation of innate immune response [GO:0045824]; negative regulation of proteolysis [GO:0045861]; nuclear cortical migration [GO:0035192]; oogenesis …	cytoplasm [GO:0005737]	cysteine-type endopeptidase activity [GO:0004197]; thiol-dependent ubiquitin-specific protease activity [GO:0004843]
TRINITY_DN5706_c0_g2_i2--LEN=1412	2.35					EXOSC4 RRP41	Exosome complex component RRP41 (Exosome component 4) (Ribosomal RNA-processing protein 41)	defense response to virus [GO:0051607]; DNA deamination [GO:0045006]; histone mRNA catabolic process [GO:0071044]; maturation of 5.8S rRNA [GO:0000460]; nuclear mRNA surveillance [GO:0071028]; nuclear-transcribed mRNA catabolic process, exonucleolytic, 3'-5' [GO:0034427]; polyadenylation-dependent snoRNA 3'-end processing [GO:0071051]; positive regulation of cell growth [GO:0030307]; rRNA catabol…	cytoplasmic exosome (RNase complex) [GO:0000177]; cytosol [GO:0005829]; exosome (RNase complex) [GO:0000178]; intermediate filament cytoskeleton [GO:0045111]; nuclear exosome (RNase complex) [GO:0000176]; nucleolus [GO:0005730]; transcriptionally active chromatin [GO:0035327]	exonuclease activity [GO:0004527]; mRNA 3'-UTR AU-rich region binding [GO:0035925]
TRINITY_DN6506_c2_g3_i3--LEN=1739	2.34	Q3ZC01	XP_013296983.1	Necator americanus (Human hookworm)	51031	CNOT7 CAF1	CCR4-NOT transcription complex subunit 7 (EC 3.1.13.4) (CCR4-associated factor 1) (CAF-1)	cytoplasmic mRNA processing body assembly [GO:0033962]; deadenylation-dependent decapping of nuclear-transcribed mRNA [GO:0000290]; defense response to virus [GO:0051607]; exonucleolytic catabolism of deadenylated mRNA [GO:0043928]; gene silencing by RNA [GO:0031047]; negative regulation of cell population proliferation [GO:0008285]; negative regulation of transcription by RNA polymerase II [GO:0…	CCR4-NOT complex [GO:0030014]; CCR4-NOT core complex [GO:0030015]; host cell PML body [GO:0075341]; nuclear speck [GO:0016607]; P-body [GO:0000932]	3'-5'-exoribonuclease activity [GO:0000175]; exoribonuclease activity [GO:0004532]; metal ion binding [GO:0046872]; poly(A)-specific ribonuclease activity [GO:0004535]; RNA binding [GO:0003723]; transcription corepressor activity [GO:0003714]; transcription factor binding [GO:0008134]
TRINITY_DN7077_c0_g2_i1--LEN=2236	2.33					ACD11 At2g34690 T29F13.10	Accelerated cell death 11 (Ceramide-1-phosphate transfer protein ACD11) (Glycolipid transfer protein domain-containing protein ACD11)	cell death [GO:0008219]; ceramide transport [GO:0035627]; defense response to bacterium, incompatible interaction [GO:0009816]; intermembrane lipid transfer [GO:0120009]; response to salicylic acid [GO:0009751]	cytosol [GO:0005829]	ceramide 1-phosphate binding [GO:1902387]; ceramide 1-phosphate transfer activity [GO:1902388]; lipid binding [GO:0008289]
TRINITY_DN7613_c0_g1_i17--LEN=995	2.33	O61213	XP_003111102.1	Caenorhabditis remanei (Caenorhabditis vulgaris)	31234	bli-3 F56C11.1	Dual oxidase 1 (DUOX1) (EC 1.11.1.-) (EC 1.6.3.1) (Blistered cuticle protein 3) (NADPH thyroid oxidase 1)	collagen and cuticulin-based cuticle development [GO:0040002]; cuticle development involved in collagen and cuticulin-based cuticle molting cycle [GO:0042338]; defense response [GO:0006952]; defense response to fungus [GO:0050832]; defense response to Gram-positive bacterium [GO:0050830]; hydrogen peroxide biosynthetic process [GO:0050665]; hydrogen peroxide catabolic process [GO:0042744]; nemato…	NADPH oxidase complex [GO:0043020]; plasma membrane [GO:0005886]	calcium ion binding [GO:0005509]; heme binding [GO:0020037]; NAD(P)H oxidase activity [GO:0016174]; peroxidase activity [GO:0004601]; superoxide-generating NADPH oxidase activity [GO:0016175]
TRINITY_DN3863_c0_g1_i12--LEN=1360	2.33	Q9VYS4	XP_002640105.1	Caenorhabditis briggsae	6238	wisp CG15737	Poly(A) RNA polymerase gld-2 homolog B (EC 2.7.7.19) (Protein wispy)	egg activation [GO:0007343]; intracellular mRNA localization [GO:0008298]; mitotic spindle organization [GO:0007052]; mRNA polyadenylation [GO:0006378]; oocyte maturation [GO:0001556]; oogenesis [GO:0048477]; positive regulation of antibacterial peptide biosynthetic process [GO:0006963]; pronuclear fusion [GO:0007344]; pronuclear migration [GO:0035046]; RNA polyadenylation [GO:0043631]; sperm ast…	cytoplasm [GO:0005737]	ATP binding [GO:0005524]; metal ion binding [GO:0046872]; polynucleotide adenylyltransferase activity [GO:0004652]; RNA binding [GO:0003723]
TRINITY_DN6884_c0_g5_i3--LEN=3245	2.32					DMAP1 CG11132	DNA methyltransferase 1-associated protein 1	DNA repair [GO:0006281]; histone acetylation [GO:0016573]; histone exchange [GO:0043486]; histone H2A acetylation [GO:0043968]; histone H4 acetylation [GO:0043967]; immune system process [GO:0002376]; negative regulation of transcription by RNA polymerase II [GO:0000122]; positive regulation of antimicrobial peptide production [GO:0002225]; positive regulation of innate immune response [GO:004508…	cytoplasm [GO:0005737]; NuA4 histone acetyltransferase complex [GO:0035267]; nucleus [GO:0005634]; Swr1 complex [GO:0000812]	transcription corepressor activity [GO:0003714]
TRINITY_DN8141_c1_g1_i9--LEN=3647	2.32					TFEB BHLHE35	Transcription factor EB (Class E basic helix-loop-helix protein 35) (bHLHe35)	adaptive immune response [GO:0002250]; autophagy [GO:0006914]; embryonic placenta development [GO:0001892]; humoral immune response [GO:0006959]; lysosome localization [GO:0032418]; lysosome organization [GO:0007040]; positive regulation of autophagy [GO:0010508]; positive regulation of transcription, DNA-templated [GO:0045893]; positive regulation of transcription by RNA polymerase II [GO:004594…	cytoplasm [GO:0005737]; nuclear chromatin [GO:0000790]; nucleus [GO:0005634]	DNA-binding transcription factor activity [GO:0003700]; DNA-binding transcription factor activity, RNA polymerase II-specific [GO:0000981]; protein dimerization activity [GO:0046983]; transcription regulatory region DNA binding [GO:0044212]
TRINITY_DN7201_c1_g2_i1--LEN=522	2.31	Q9MBA3	XP_013300763.1	Necator americanus (Human hookworm)	51031	RAD17 At5g66130 K2A18.21	Cell cycle checkpoint protein RAD17 (AtRAD17) (Radiation-sensitive protein 17)	defense response [GO:0006952]; DNA damage checkpoint [GO:0000077]; DNA repair [GO:0006281]; mitotic DNA replication checkpoint [GO:0033314]; regulation of defense response [GO:0031347]; regulation of DNA repair [GO:0006282]	nuclear chromatin [GO:0000790]	ATP binding [GO:0005524]; chromatin binding [GO:0003682]
TRINITY_DN7546_c0_g1_i15--LEN=4806	2.27					hpx-2 F09F3.5	Heme peroxidase 2 (EC 1.11.1.7) [Cleaved into: Heme peroxidase 2 light chain; Heme peroxidase 2 heavy chain]	defense response to Gram-positive bacterium [GO:0050830]; response to oxidative stress [GO:0006979]	extracellular region [GO:0005576]	heme binding [GO:0020037]; metal ion binding [GO:0046872]; peroxidase activity [GO:0004601]
TRINITY_DN7626_c0_g3_i3--LEN=798	2.25	Q09369	XP_013297628.1	Necator americanus (Human hookworm)	51031	aqp-10 ZK1321.3	Putative aquaporin-10	innate immune response [GO:0045087]	cytoplasm [GO:0005737]; integral component of membrane [GO:0016021]	channel activity [GO:0015267]
TRINITY_DN7095_c0_g2_i11--LEN=2109	2.23					ksr-1 F13B9.5	Kinase suppressor of Ras A (EC 2.7.11.1)	cell fate specification [GO:0001708]; defense response to Gram-positive bacterium [GO:0050830]; meiotic cell cycle [GO:0051321]; myoblast migration [GO:0051451]; nematode larval development [GO:0002119]; positive regulation of Ras protein signal transduction [GO:0046579]; positive regulation of vulval development [GO:0040026]; protein phosphorylation [GO:0006468]; Ras protein signal transduction …	-	ATP binding [GO:0005524]; metal ion binding [GO:0046872]; mitogen-activated protein kinase kinase binding [GO:0031434]; protein kinase activity [GO:0004672]; protein serine/threonine kinase activity [GO:0004674]; protein tyrosine kinase activity [GO:0004713]
TRINITY_DN4287_c0_g1_i4--LEN=1069	2.18					POLR3F	DNA-directed RNA polymerase III subunit RPC6 (RNA polymerase III subunit C6) (DNA-directed RNA polymerase III subunit F)	defense response to virus [GO:0051607]; innate immune response [GO:0045087]; positive regulation of innate immune response [GO:0045089]; positive regulation of interferon-beta production [GO:0032728]; transcription by RNA polymerase III [GO:0006383]	RNA polymerase III complex [GO:0005666]	DNA-directed 5'-3' RNA polymerase activity [GO:0003899]; double-stranded DNA binding [GO:0003690]
TRINITY_DN5826_c0_g1_i6--LEN=2379	2.17					SLC17A5	Sialin (H(+)/nitrate cotransporter) (H(+)/sialic acid cotransporter) (AST) (Membrane glycoprotein HP59) (Solute carrier family 17 member 5) (Vesicular H(+)/Aspartate-glutamate cotransporter)	amino acid transport [GO:0006865]; anion transport [GO:0006820]; ion transport [GO:0006811]; response to bacterium [GO:0009617]; sialic acid transport [GO:0015739]	cell junction [GO:0030054]; cytosol [GO:0005829]; integral component of membrane [GO:0016021]; integral component of plasma membrane [GO:0005887]; lysosomal membrane [GO:0005765]; lysosome [GO:0005764]; membrane [GO:0016020]; plasma membrane [GO:0005886]; synaptic vesicle membrane [GO:0030672]	carbohydrate:proton symporter activity [GO:0005351]; sialic acid:proton symporter activity [GO:0015538]; sialic acid transmembrane transporter activity [GO:0015136]
TRINITY_DN5119_c0_g4_i1--LEN=522	2.15	P42573	XP_013298369.1	Necator americanus (Human hookworm)	51031	ced-3 C48D1.2	Cell death protein 3 (EC 3.4.22.60) (Caspase ced-3) [Cleaved into: Cell death protein 3 subunit p17; Cell death protein 3 subunit p15; Cell death protein 3 subunit p13]	actin filament depolymerization [GO:0030042]; activation of cysteine-type endopeptidase activity [GO:0097202]; activation of cysteine-type endopeptidase activity involved in apoptotic process [GO:0006919]; apoptotic process [GO:0006915]; apoptotic process involved in development [GO:1902742]; defense response to Gram-negative bacterium [GO:0050829]; embryo development ending in birth or egg hatch…	caspase complex [GO:0008303]; cell [GO:0005623]; cell junction [GO:0030054]; cytoplasm [GO:0005737]; membrane [GO:0016020]; mitochondrion [GO:0005739]; neuronal cell body [GO:0043025]; nuclear membrane [GO:0031965]; perikaryon [GO:0043204]; perinuclear region of cytoplasm [GO:0048471]; presynapse [GO:0098793]	cysteine-type endopeptidase activator activity involved in apoptotic process [GO:0008656]; cysteine-type endopeptidase activity [GO:0004197]; cysteine-type endopeptidase activity involved in apoptotic process [GO:0097153]; cysteine-type endopeptidase activity involved in execution phase of apoptosis [GO:0097200]; endopeptidase activity [GO:0004175]; identical protein binding [GO:0042802]
TRINITY_DN8254_c0_g2_i23--LEN=3548	2.11	G5EFI8		Caenorhabditis elegans	6239	plc-1 F31B12.1	1-phosphatidylinositol 4,5-bisphosphate phosphodiesterase epsilon-1 (EC 3.1.4.11) (Phosphoinositide phospholipase C-epsilon plc-1) (Phosphoinositide-specific phospholipase PLC210) (Phospholipase C-epsilon plc-1) (PLC-epsilon plc-1)	1-phosphatidyl-1D-myo-inositol 4,5-bisphosphate catabolic process [GO:1902634]; activation of immune response [GO:0002253]; defense response to Gram-positive bacterium [GO:0050830]; determination of adult lifespan [GO:0008340]; inositol trisphosphate biosynthetic process [GO:0032959]; phosphatidylinositol-mediated signaling [GO:0048015]; positive regulation of protein import into nucleus [GO:0042…	cell [GO:0005623]	GTPase inhibitor activity [GO:0005095]; guanyl-nucleotide exchange factor activity [GO:0005085]; metal ion binding [GO:0046872]; phosphatidylinositol phospholipase C activity [GO:0004435]; Ras GTPase binding [GO:0017016]
TRINITY_DN1393_c0_g1_i1--LEN=843	2.09	Q8S8S9	XP_003106617.1	Caenorhabditis remanei (Caenorhabditis vulgaris)	31234	MES1 At2g23620 F26B6.27	Methylesterase 1 (AtMES1) (EC 3.1.1.-)	defense response to fungus, incompatible interaction [GO:0009817]; jasmonic acid metabolic process [GO:0009694]; salicylic acid metabolic process [GO:0009696]; systemic acquired resistance [GO:0009627]	-	hydrolase activity, acting on ester bonds [GO:0016788]; methyl indole-3-acetate esterase activity [GO:0080030]; methyl jasmonate esterase activity [GO:0080032]; methyl salicylate esterase activity [GO:0080031]
TRINITY_DN4406_c0_g1_i1--LEN=558	2.08					RAB14 RCJMB04_9b24	Ras-related protein Rab-14	defense response to bacterium [GO:0042742]; endocytic recycling [GO:0032456]; fibroblast growth factor receptor signaling pathway [GO:0008543]; Golgi to endosome transport [GO:0006895]; intracellular protein transport [GO:0006886]; phagolysosome assembly involved in apoptotic cell clearance [GO:0090387]; Rab protein signal transduction [GO:0032482]; regulation of embryonic development [GO:0045995…	cytosol [GO:0005829]; early endosome [GO:0005769]; early endosome membrane [GO:0031901]; Golgi membrane [GO:0000139]; phagocytic vesicle [GO:0045335]; recycling endosome [GO:0055037]; trans-Golgi network [GO:0005802]	GDP binding [GO:0019003]; GTPase activity [GO:0003924]; GTP binding [GO:0005525]; myosin V binding [GO:0031489]
TRINITY_DN7335_c0_g3_i4--LEN=2639	2.07	Q9LQV2	NP_492132.1	Caenorhabditis elegans	6239	RDR1 RDRP1 At1g14790 F10B6.19	RNA-dependent RNA polymerase 1 (AtRDRP1) (EC 2.7.7.48) (RNA-directed RNA polymerase 1)	defense response [GO:0006952]; positive regulation of posttranscriptional gene silencing [GO:0060148]; production of siRNA involved in chromatin silencing by small RNA [GO:0070919]; production of siRNA involved in RNA interference [GO:0030422]; response to salicylic acid [GO:0009751]; response to virus [GO:0009615]; wax biosynthetic process [GO:0010025]	nuclear RNA-directed RNA polymerase complex [GO:0031380]; nucleus [GO:0005634]	RNA binding [GO:0003723]; RNA-directed 5'-3' RNA polymerase activity [GO:0003968]
TRINITY_DN8255_c0_g3_i6--LEN=1974	2.06	P28191		Caenorhabditis elegans	6239	PTP1 At1g71860 F14O23.24	Protein-tyrosine-phosphatase PTP1 (EC 3.1.3.48) (Protein tyrosine phosphatase 1) (AtPTP1)	defense response [GO:0006952]; intracellular signal transduction [GO:0035556]; negative regulation of defense response [GO:0031348]; protein dephosphorylation [GO:0006470]	cytoplasm [GO:0005737]; nucleus [GO:0005634]; plasma membrane [GO:0005886]	kinase binding [GO:0019900]; MAP kinase tyrosine phosphatase activity [GO:0033550]; protein tyrosine phosphatase activity [GO:0004725]
TRINITY_DN7462_c0_g2_i34--LEN=5363	2.01					AGO2 At1g31280 T19E23.7	Protein argonaute 2	defense response to bacterium [GO:0042742]; defense response to virus [GO:0051607]; gene silencing by RNA [GO:0031047]; modulation by virus of host morphology or physiology [GO:0019048]; regulation of translation [GO:0006417]	cytosol [GO:0005829]; nucleus [GO:0005634]	mRNA binding [GO:0003729]; siRNA binding [GO:0035197]
TRINITY_DN7005_c0_g2_i3--LEN=635	2.01	O16262	XP_003115465.1	Caenorhabditis remanei (Caenorhabditis vulgaris)	31234	nipi-4 F40A3.5	Protein nipi-4 (No induction of peptide after drechmeria infection protein 4)	positive regulation of antimicrobial peptide production [GO:0002225]; positive regulation of response to wounding [GO:1903036]; positive regulation of transcription from RNA polymerase II promoter in response to stress [GO:0036003]; positive regulation of transcription from RNA polymerase II promoter involved in defense response to fungus [GO:1901244]; regulation of defense response to fungus [GO…	dendritic spine [GO:0043197]; focal adhesion [GO:0005925]; integral component of membrane [GO:0016021]	ATP binding [GO:0005524]; protein kinase activity [GO:0004672]
TRINITY_DN4851_c0_g2_i5--LEN=3401	1.97					SLC17A5	Sialin (H(+)/nitrate cotransporter) (H(+)/sialic acid cotransporter) (AST) (Membrane glycoprotein HP59) (Solute carrier family 17 member 5) (Vesicular H(+)/Aspartate-glutamate cotransporter)	amino acid transport [GO:0006865]; anion transport [GO:0006820]; ion transport [GO:0006811]; response to bacterium [GO:0009617]; sialic acid transport [GO:0015739]	cell junction [GO:0030054]; cytosol [GO:0005829]; integral component of membrane [GO:0016021]; integral component of plasma membrane [GO:0005887]; lysosomal membrane [GO:0005765]; lysosome [GO:0005764]; membrane [GO:0016020]; plasma membrane [GO:0005886]; synaptic vesicle membrane [GO:0030672]	carbohydrate:proton symporter activity [GO:0005351]; sialic acid:proton symporter activity [GO:0015538]; sialic acid transmembrane transporter activity [GO:0015136]
TRINITY_DN8214_c1_g3_i1--LEN=2379	1.87	D3YXG0		Mus musculus (Mouse)	10090	HMCN1 FIBL6	Hemicentin-1 (Fibulin-6) (FIBL-6)	cell cycle [GO:0007049]; cell division [GO:0051301]; heterophilic cell-cell adhesion via plasma membrane cell adhesion molecules [GO:0007157]; homophilic cell adhesion via plasma membrane adhesion molecules [GO:0007156]; response to bacterium [GO:0009617]; visual perception [GO:0007601]	basement membrane [GO:0005604]; cell-cell adherens junction [GO:0005913]; cell cortex [GO:0005938]; cleavage furrow [GO:0032154]; collagen-containing extracellular matrix [GO:0062023]; extracellular exosome [GO:0070062]	calcium ion binding [GO:0005509]; cell adhesion molecule binding [GO:0050839]; extracellular matrix structural constituent [GO:0005201]; protein homodimerization activity [GO:0042803]; signaling receptor activity [GO:0038023]
TRINITY_DN7462_c0_g2_i4--LEN=1077	1.84					AGO3 At1g31290 T19E23.8	Protein argonaute 3	defense response to virus [GO:0051607]; gene silencing by RNA [GO:0031047]; regulation of translation [GO:0006417]	-	RNA binding [GO:0003723]
TRINITY_DN6977_c0_g2_i6--LEN=1458	1.83					ilys-2 C45G7.2	Invertebrate-type lysozyme 2 (EC 3.2.1.17) (1,4-beta-N-acetylmuramidase)	cytolysis [GO:0019835]; defense response to bacterium [GO:0042742]; defense response to Gram-positive bacterium [GO:0050830]; metabolic process [GO:0008152]	-	lysozyme activity [GO:0003796]
TRINITY_DN2773_c0_g1_i2--LEN=1193	1.78	Q6IMN8	XP_002637089.1	Caenorhabditis briggsae	6238	alrA DDB_G0293850	Aldose reductase A (ARA) (EC 1.1.1.21) (Aldehyde reductase A)	cell motility [GO:0048870]; glucose homeostasis [GO:0042593]; negative regulation of aggregate size involved in sorocarp development [GO:0031158]; response to bacterium [GO:0009617]; response to oxidative stress [GO:0006979]	cytosol [GO:0005829]; phagocytic vesicle [GO:0045335]	alcohol dehydrogenase (NADP+) activity [GO:0008106]; alditol:NADP+ 1-oxidoreductase activity [GO:0004032]; oxidoreductase activity [GO:0016491]
TRINITY_DN2773_c0_g1_i5--LEN=1138	1.74					alrA DDB_G0293850	Aldose reductase A (ARA) (EC 1.1.1.21) (Aldehyde reductase A)	cell motility [GO:0048870]; glucose homeostasis [GO:0042593]; negative regulation of aggregate size involved in sorocarp development [GO:0031158]; response to bacterium [GO:0009617]; response to oxidative stress [GO:0006979]	cytosol [GO:0005829]; phagocytic vesicle [GO:0045335]	alcohol dehydrogenase (NADP+) activity [GO:0008106]; alditol:NADP+ 1-oxidoreductase activity [GO:0004032]; oxidoreductase activity [GO:0016491]
TRINITY_DN8152_c1_g1_i2--LEN=1919	1.7					sma-6 C32D5.2	Serine/threonine-protein kinase sma-6 (EC 2.7.11.30)	BMP signaling pathway [GO:0030509]; cellular response to growth factor stimulus [GO:0071363]; dauer larval development [GO:0040024]; defense response to fungus [GO:0050832]; defense response to Gram-positive bacterium [GO:0050830]; dorsal/ventral pattern formation [GO:0009953]; innate immune response [GO:0045087]; maintenance of protein location in nucleus [GO:0051457]; nematode male tail tip mor…	integral component of membrane [GO:0016021]; nucleus [GO:0005634]; plasma membrane [GO:0005886]; receptor complex [GO:0043235]	ATP binding [GO:0005524]; BMP binding [GO:0036122]; protein serine/threonine kinase activity [GO:0004674]; SMAD binding [GO:0046332]; transforming growth factor beta receptor activity, type I [GO:0005025]
TRINITY_DN7713_c0_g1_i19--LEN=2638	1.69					vhp-1 F08B1.1	Tyrosine-protein phosphatase vhp-1 (EC 3.1.3.48) (Vh1 dual specificity phosphatase family protein 1)	activation of MAPK activity [GO:0000187]; determination of adult lifespan [GO:0008340]; inactivation of MAPK activity [GO:0000188]; negative regulation of axon extension involved in regeneration [GO:0048692]; negative regulation of defense response to bacterium [GO:1900425]; negative regulation of JNK cascade [GO:0046329]; negative regulation of protein localization to nucleus [GO:1900181]; negat…	cytoplasm [GO:0005737]; nucleus [GO:0005634]	JUN kinase phosphatase activity [GO:0008579]; MAP kinase tyrosine/serine/threonine phosphatase activity [GO:0017017]; mitogen-activated protein kinase binding [GO:0051019]; protein tyrosine/serine/threonine phosphatase activity [GO:0008138]; protein tyrosine phosphatase activity [GO:0004725]
TRINITY_DN4673_c0_g2_i4--LEN=942	1.68	Q3SX05	XP_013292125.1	Necator americanus (Human hookworm)	51031	ECSIT	Evolutionarily conserved signaling intermediate in Toll pathway, mitochondrial	innate immune response [GO:0045087]; regulation of oxidoreductase activity [GO:0051341]	cytoplasm [GO:0005737]; cytosol [GO:0005829]; mitochondrion [GO:0005739]; nucleoplasm [GO:0005654]; nucleus [GO:0005634]	oxidoreductase activity, acting on NAD(P)H [GO:0016651]
TRINITY_DN7382_c1_g1_i7--LEN=1195	1.67	Q9SRN0	NP_001309582.1	Caenorhabditis elegans	6239	NHL1 At3g11660 T19F11.6	NDR1/HIN1-like protein 1	defense response to virus [GO:0051607]	anchored component of plasma membrane [GO:0046658]; integral component of membrane [GO:0016021]; plasmodesma [GO:0009506]	-
TRINITY_DN7431_c0_g2_i3--LEN=2557	1.64					CCDC186 C10orf118	Coiled-coil domain-containing protein 186 (CTCL tumor antigen HD-CL-01/L14-2)	response to bacterium [GO:0009617]	-	-
TRINITY_DN7261_c0_g1_i3--LEN=1344	1.59					PQBP1	Polyglutamine-binding protein 1 (PQBP-1) (Polyglutamine tract-binding protein 1)	activation of innate immune response [GO:0002218]; alternative mRNA splicing, via spliceosome [GO:0000380]; cellular response to exogenous dsRNA [GO:0071360]; defense response to virus [GO:0051607]; innate immune response [GO:0045087]; neuron projection development [GO:0031175]; positive regulation of defense response to virus by host [GO:0002230]; positive regulation of type I interferon product…	cytoplasmic stress granule [GO:0010494]; cytosol [GO:0005829]; neuronal ribonucleoprotein granule [GO:0071598]; nuclear speck [GO:0016607]	double-stranded DNA binding [GO:0003690]; ribonucleoprotein complex binding [GO:0043021]
TRINITY_DN7359_c0_g1_i13--LEN=1985	1.58					ced-4 CBG17963	Cell death protein 4	actin filament depolymerization [GO:0030042]; activation of cysteine-type endopeptidase activity [GO:0097202]; apoptotic process [GO:0006915]; apoptotic process involved in development [GO:1902742]; defense response to Gram-negative bacterium [GO:0050829]; embryo development ending in birth or egg hatching [GO:0009792]; embryonic morphogenesis [GO:0048598]; muscle cell cellular homeostasis [GO:00…	caspase complex [GO:0008303]; cell [GO:0005623]; cytosol [GO:0005829]; membrane [GO:0016020]; mitochondrion [GO:0005739]; nucleus [GO:0005634]; perinuclear region of cytoplasm [GO:0048471]	ADP binding [GO:0043531]; ATP binding [GO:0005524]; BH1 domain binding [GO:0051432]; BH3 domain binding [GO:0051434]; caspase binding [GO:0089720]; cysteine-type endopeptidase activator activity involved in apoptotic process [GO:0008656]; endopeptidase activator activity [GO:0061133]; metal ion binding [GO:0046872]
TRINITY_DN5508_c0_g3_i1--LEN=1330	1.58					MARCH1 RNF171	E3 ubiquitin-protein ligase MARCH1 (EC 2.3.2.27) (Membrane-associated RING finger protein 1) (Membrane-associated RING-CH protein I) (MARCH-I) (RING finger protein 171) (RING-type E3 ubiquitin transferase MARCH1)	antigen processing and presentation of peptide antigen via MHC class II [GO:0002495]; immune response [GO:0006955]; protein polyubiquitination [GO:0000209]	cytoplasmic vesicle membrane [GO:0030659]; early endosome membrane [GO:0031901]; endoplasmic reticulum membrane [GO:0005789]; endosome [GO:0005768]; integral component of membrane [GO:0016021]; late endosome membrane [GO:0031902]; lysosomal membrane [GO:0005765]; lysosome [GO:0005764]; plasma membrane [GO:0005886]; trans-Golgi network membrane [GO:0032588]	MHC protein binding [GO:0042287]; ubiquitin protein ligase activity [GO:0061630]; ubiquitin-protein transferase activity [GO:0004842]; zinc ion binding [GO:0008270]
TRINITY_DN4323_c0_g1_i3--LEN=1584	1.58					YchF1 At1g30580 T5I8.3	Obg-like ATPase 1 (Ribosome-binding ATPase YchF) (AtYchF1)	defense response [GO:0006952]; negative regulation of defense response to bacterium [GO:1900425]; negative regulation of response to salt stress [GO:1901001]; response to cadmium ion [GO:0046686]; response to salt stress [GO:0009651]	cytoplasm [GO:0005737]; cytosol [GO:0005829]; nucleus [GO:0005634]; plasmodesma [GO:0009506]	ATPase activity [GO:0016887]; ATP binding [GO:0005524]; GTPase activity [GO:0003924]; GTP binding [GO:0005525]; metal ion binding [GO:0046872]; ribosomal large subunit binding [GO:0043023]; ribosome binding [GO:0043022]
TRINITY_DN7359_c0_g1_i10--LEN=717	1.57	Q60Z52	NP_001021202.1	Caenorhabditis elegans	6239	ced-4 CBG17963	Cell death protein 4	actin filament depolymerization [GO:0030042]; activation of cysteine-type endopeptidase activity [GO:0097202]; apoptotic process [GO:0006915]; apoptotic process involved in development [GO:1902742]; defense response to Gram-negative bacterium [GO:0050829]; embryo development ending in birth or egg hatching [GO:0009792]; embryonic morphogenesis [GO:0048598]; muscle cell cellular homeostasis [GO:00…	caspase complex [GO:0008303]; cell [GO:0005623]; cytosol [GO:0005829]; membrane [GO:0016020]; mitochondrion [GO:0005739]; nucleus [GO:0005634]; perinuclear region of cytoplasm [GO:0048471]	ADP binding [GO:0043531]; ATP binding [GO:0005524]; BH1 domain binding [GO:0051432]; BH3 domain binding [GO:0051434]; caspase binding [GO:0089720]; cysteine-type endopeptidase activator activity involved in apoptotic process [GO:0008656]; endopeptidase activator activity [GO:0061133]; metal ion binding [GO:0046872]
TRINITY_DN5181_c1_g1_i2--LEN=619	1.57	O44408	NP_499922.1	Caenorhabditis elegans	6239	kgb-1 T07A9.3	GLH-binding kinase 1 (EC 2.7.11.24)	activation of MAPK activity [GO:0000187]; cellular response to arsenite ion [GO:1903843]; cellular response to toxic substance [GO:0097237]; defense response to Gram-negative bacterium [GO:0050829]; determination of adult lifespan [GO:0008340]; intracellular signal transduction [GO:0035556]; JNK cascade [GO:0007254]; JUN phosphorylation [GO:0007258]; male meiotic nuclear division [GO:0007140]; ne…	cytoplasm [GO:0005737]; nucleus [GO:0005634]	ATP binding [GO:0005524]; DEAD/H-box RNA helicase binding [GO:0017151]; JUN kinase activity [GO:0004705]; MAP kinase activity [GO:0004707]; protein C-terminus binding [GO:0008022]; protein kinase activity [GO:0004672]; protein serine/threonine kinase activity [GO:0004674]; RNA polymerase II repressing transcription factor binding [GO:0001103]
TRINITY_DN7254_c0_g1_i17--LEN=3025	1.57	A0A0K3AV08	XP_013301187.1	Necator americanus (Human hookworm)	51031	mlk-1 K11D12.10	Mitogen-activated protein kinase kinase kinase mlk-1 (EC 2.7.11.25) (Mixed lineage kinase homolog 1)	activation of MAPK activity [GO:0000187]; axon regeneration [GO:0031103]; defense response to Gram-negative bacterium [GO:0050829]; determination of adult lifespan [GO:0008340]; p38MAPK cascade [GO:0038066]; positive regulation of axon extension involved in regeneration [GO:0048691]; positive regulation of axon regeneration [GO:0048680]; positive regulation of protein phosphorylation [GO:0001934]…	-	ATP binding [GO:0005524]; MAP kinase kinase kinase activity [GO:0004709]; metal ion binding [GO:0046872]; protein kinase binding [GO:0019901]; protein kinase C binding [GO:0005080]; receptor tyrosine kinase binding [GO:0030971]; scaffold protein binding [GO:0097110]
TRINITY_DN4323_c0_g1_i4--LEN=2402	1.56					YchF1 At1g30580 T5I8.3	Obg-like ATPase 1 (Ribosome-binding ATPase YchF) (AtYchF1)	defense response [GO:0006952]; negative regulation of defense response to bacterium [GO:1900425]; negative regulation of response to salt stress [GO:1901001]; response to cadmium ion [GO:0046686]; response to salt stress [GO:0009651]	cytoplasm [GO:0005737]; cytosol [GO:0005829]; nucleus [GO:0005634]; plasmodesma [GO:0009506]	ATPase activity [GO:0016887]; ATP binding [GO:0005524]; GTPase activity [GO:0003924]; GTP binding [GO:0005525]; metal ion binding [GO:0046872]; ribosomal large subunit binding [GO:0043023]; ribosome binding [GO:0043022]
TRINITY_DN4538_c0_g1_i7--LEN=1759	1.55					-	Venom serine protease inhibitor (AcVSPI) (VSPI) (Allergen Api m 6-like peptide)	defense response to bacterium [GO:0042742]; defense response to fungus [GO:0050832]; killing of cells of other organism [GO:0031640]	extracellular region [GO:0005576]	serine-type endopeptidase inhibitor activity [GO:0004867]
TRINITY_DN7792_c0_g1_i2--LEN=2913	1.49					daf-16 R13H8.1	Forkhead box protein O (FOXO) (Abnormal dauer formation protein 16)	aging [GO:0007568]; cellular response to DNA damage stimulus [GO:0006974]; cellular response to heat [GO:0034605]; cellular response to oxidative stress [GO:0034599]; dauer larval development [GO:0040024]; defense response to Gram-negative bacterium [GO:0050829]; defense response to Gram-positive bacterium [GO:0050830]; determination of adult lifespan [GO:0008340]; glucose homeostasis [GO:0042593…	cytoplasm [GO:0005737]; cytosol [GO:0005829]; nucleus [GO:0005634]	14-3-3 protein binding [GO:0071889]; activating transcription factor binding [GO:0033613]; beta-catenin binding [GO:0008013]; DEAD/H-box RNA helicase binding [GO:0017151]; DNA-binding transcription factor activity [GO:0003700]; DNA-binding transcription factor activity, RNA polymerase II-specific [GO:0000981]; enzyme binding [GO:0019899]; RNA polymerase II regulatory region sequence-specific DNA …
TRINITY_DN4029_c0_g1_i8--LEN=1249	1.44					CA3	Carbonic anhydrase 3 (EC 4.2.1.1) (Carbonate dehydratase III) (Carbonic anhydrase III) (CA-III)	response to bacterium [GO:0009617]	cytosol [GO:0005829]	carbonate dehydratase activity [GO:0004089]; nickel cation binding [GO:0016151]; zinc ion binding [GO:0008270]
TRINITY_DN8262_c0_g1_i24--LEN=8542	1.42					VIP1 BZIP51 SUE3 At1g43700 F2J6.6	Transcription factor VIP1 (Protein SULPHATE UTILIZATION EFFICIENCY 3) (VirE2-interacting protein 1) (AtVIP1) (bZIP transcription factor 51) (AtbZIP51) (bZIP protein 51)	cellular response to sulfate starvation [GO:0009970]; defense response [GO:0006952]; DNA mediated transformation [GO:0009294]; import into nucleus [GO:0051170]; negative regulation of cell differentiation [GO:0045596]; osmosensory signaling pathway [GO:0007231]; response to osmotic stress [GO:0006970]; sulfate transport [GO:0008272]; thigmotropism [GO:0009652]	cytosol [GO:0005829]; nucleus [GO:0005634]	chromatin binding [GO:0003682]; DNA-binding transcription factor activity [GO:0003700]; mitogen-activated protein kinase binding [GO:0051019]; nucleic acid binding [GO:0003676]; protein self-association [GO:0043621]; sequence-specific DNA binding [GO:0043565]
TRINITY_DN6164_c0_g1_i7--LEN=1148	1.41	Q08DE6	NP_001309613.1	Caenorhabditis elegans	6239	AQP3	Aquaporin-3 (AQP-3) (Aquaglyceroporin-3)	cellular response to hypoxia [GO:0071456]; cellular response to oxygen-glucose deprivation [GO:0090650]; glycerol transport [GO:0015793]; odontogenesis [GO:0042476]; positive regulation of immune system process [GO:0002684]; renal water absorption [GO:0070295]; response to retinoic acid [GO:0032526]; water transport [GO:0006833]	basolateral plasma membrane [GO:0016323]; cell-cell junction [GO:0005911]; cytoplasm [GO:0005737]; integral component of membrane [GO:0016021]; nucleus [GO:0005634]	glycerol channel activity [GO:0015254]; urea transmembrane transporter activity [GO:0015204]; water channel activity [GO:0015250]
TRINITY_DN7219_c0_g1_i22--LEN=3761	1.4					sta-1 CBG13675	Signal transducer and activator of transcription 1	defense response [GO:0006952]; multicellular organism development [GO:0007275]; positive regulation of transcription by RNA polymerase II [GO:0045944]; receptor signaling pathway via JAK-STAT [GO:0007259]; regulation of cell population proliferation [GO:0042127]	cytosol [GO:0005829]; nucleus [GO:0005634]	DNA-binding transcription activator activity, RNA polymerase II-specific [GO:0001228]; RNA polymerase II proximal promoter sequence-specific DNA binding [GO:0000978]
TRINITY_DN7382_c1_g1_i3--LEN=771	1.39	Q9SRN0	XP_002642408.1	Caenorhabditis briggsae	6238	NHL1 At3g11660 T19F11.6	NDR1/HIN1-like protein 1	defense response to virus [GO:0051607]	anchored component of plasma membrane [GO:0046658]; integral component of membrane [GO:0016021]; plasmodesma [GO:0009506]	-
TRINITY_DN7760_c0_g1_i9--LEN=1991	1.37	F4IUX6	XP_013297875.1	Necator americanus (Human hookworm)	51031	UPF2 At2g39260 T16B24.10	Regulator of nonsense transcripts UPF2 (Nonsense mRNA reducing factor UPF2) (Up-frameshift suppressor 2 homolog) (AtUpf2)	defense response to bacterium [GO:0042742]; jasmonic acid mediated signaling pathway [GO:0009867]; long-day photoperiodism [GO:0048571]; nuclear-transcribed mRNA catabolic process, nonsense-mediated decay [GO:0000184]; response to wounding [GO:0009611]; salicylic acid mediated signaling pathway [GO:0009863]	cytoplasm [GO:0005737]; exon-exon junction complex [GO:0035145]; nucleolus [GO:0005730]; perinuclear region of cytoplasm [GO:0048471]; polysome [GO:0005844]	mRNA binding [GO:0003729]
TRINITY_DN7254_c0_g1_i5--LEN=4108	1.34	A0A0K3AV08	XP_013301187.1	Necator americanus (Human hookworm)	51031	mlk-1 K11D12.10	Mitogen-activated protein kinase kinase kinase mlk-1 (EC 2.7.11.25) (Mixed lineage kinase homolog 1)	activation of MAPK activity [GO:0000187]; axon regeneration [GO:0031103]; defense response to Gram-negative bacterium [GO:0050829]; determination of adult lifespan [GO:0008340]; p38MAPK cascade [GO:0038066]; positive regulation of axon extension involved in regeneration [GO:0048691]; positive regulation of axon regeneration [GO:0048680]; positive regulation of protein phosphorylation [GO:0001934]…	-	ATP binding [GO:0005524]; MAP kinase kinase kinase activity [GO:0004709]; metal ion binding [GO:0046872]; protein kinase binding [GO:0019901]; protein kinase C binding [GO:0005080]; receptor tyrosine kinase binding [GO:0030971]; scaffold protein binding [GO:0097110]
TRINITY_DN7830_c0_g1_i9--LEN=952	1.33					PSPC1	Paraspeckle component 1	activation of innate immune response [GO:0002218]; innate immune response [GO:0045087]; negative regulation of transcription, DNA-templated [GO:0045892]; regulation of circadian rhythm [GO:0042752]; rhythmic process [GO:0048511]	cytoplasm [GO:0005737]; fibrillar center [GO:0001650]; nuclear matrix [GO:0016363]; nuclear speck [GO:0016607]; nucleus [GO:0005634]; paraspeckles [GO:0042382]	E-box binding [GO:0070888]; RNA binding [GO:0003723]; transcription regulatory region sequence-specific DNA binding [GO:0000976]
TRINITY_DN7233_c0_g3_i2--LEN=1929	1.24	P20749	NP_492575.1	Caenorhabditis elegans	6239	BCL3 BCL4 D19S37	B-cell lymphoma 3 protein (BCL-3) (Proto-oncogene BCL3)	antimicrobial humoral response [GO:0019730]; cellular response to DNA damage stimulus [GO:0006974]; defense response to bacterium [GO:0042742]; defense response to protozoan [GO:0042832]; DNA damage response, signal transduction by p53 class mediator [GO:0030330]; extracellular matrix organization [GO:0030198]; follicular dendritic cell differentiation [GO:0002268]; germinal center formation [GO:…	Bcl3/NF-kappaB2 complex [GO:0033257]; Bcl3-Bcl10 complex [GO:0032996]; cytoplasm [GO:0005737]; cytosol [GO:0005829]; intracellular membrane-bounded organelle [GO:0043231]; midbody [GO:0030496]; nucleoplasm [GO:0005654]; nucleus [GO:0005634]; perinuclear region of cytoplasm [GO:0048471]; plasma membrane [GO:0005886]; protein-containing complex [GO:0032991]	DNA binding [GO:0003677]; DNA-binding transcription factor activity [GO:0003700]; protein binding, bridging [GO:0030674]; transcription factor binding [GO:0008134]
TRINITY_DN5387_c1_g2_i1--LEN=3153	1.24	Q5F383	NP_001021024.1	Caenorhabditis elegans	6239	SPPL2B RCJMB04_29c5	Signal peptide peptidase-like 2B (SPP-like 2B) (SPPL2b) (EC 3.4.23.-)	membrane protein ectodomain proteolysis [GO:0006509]; membrane protein intracellular domain proteolysis [GO:0031293]; membrane protein proteolysis [GO:0033619]; regulation of immune response [GO:0050776]	endosome membrane [GO:0010008]; Golgi-associated vesicle membrane [GO:0030660]; Golgi membrane [GO:0000139]; integral component of cytoplasmic side of endoplasmic reticulum membrane [GO:0071458]; integral component of lumenal side of endoplasmic reticulum membrane [GO:0071556]; lysosomal membrane [GO:0005765]; plasma membrane [GO:0005886]	aspartic endopeptidase activity, intramembrane cleaving [GO:0042500]; protein homodimerization activity [GO:0042803]
TRINITY_DN8112_c0_g1_i14--LEN=630	1.21	Q09406	XP_003113915.1	Caenorhabditis remanei (Caenorhabditis vulgaris)	31234	atg-16.2 K06A1.5	Autophagic-related protein 16.2	aggrephagy [GO:0035973]; autophagosome assembly [GO:0000045]; defense response to Gram-positive bacterium [GO:0050830]; germ cell proliferation [GO:0036093]; germ-line stem cell division [GO:0042078]	autophagosome membrane [GO:0000421]; cytoplasm [GO:0005737]; plasma membrane [GO:0005886]	-
TRINITY_DN6235_c0_g1_i3--LEN=806	1.19	P03949	XP_013308192.1	Necator americanus (Human hookworm)	51031	abl-1 M79.1	Tyrosine-protein kinase abl-1 (EC 2.7.10.2)	defense response to fungus [GO:0050832]; defense response to Gram-negative bacterium [GO:0050829]; DNA damage checkpoint [GO:0000077]; negative regulation of apoptotic process [GO:0043066]; negative regulation of cell migration [GO:0030336]; negative regulation of DNA damage response, signal transduction by p53 class mediator [GO:0043518]; negative regulation of engulfment of apoptotic cell [GO:1…	cytoplasm [GO:0005737]; plasma membrane [GO:0005886]	ATP binding [GO:0005524]; non-membrane spanning protein tyrosine kinase activity [GO:0004715]
TRINITY_DN7102_c0_g2_i20--LEN=1255	1.18					PPME1 ARATH9 At1g69940 T17F3.3	Pectinesterase PPME1 (AtPPME1) (PE PPME1) (EC 3.1.1.11) (Pectin methylesterase 9) (AtPME9) (Pectin methylesterase PPME1) (Protein POLLEN SPECIFIC PME 1)	cell wall modification [GO:0042545]; defense response to Gram-negative bacterium [GO:0050829]; pectin catabolic process [GO:0045490]; pollen tube growth [GO:0009860]	endoplasmic reticulum [GO:0005783]; extracellular region [GO:0005576]; Golgi apparatus [GO:0005794]; plant-type cell wall [GO:0009505]; pollen tube [GO:0090406]	aspartyl esterase activity [GO:0045330]; pectinesterase activity [GO:0030599]
TRINITY_DN7261_c0_g1_i5--LEN=1430	1.17	Q2HJC9	XP_013299141.1	Necator americanus (Human hookworm)	51031	PQBP1	Polyglutamine-binding protein 1 (PQBP-1) (Polyglutamine tract-binding protein 1)	activation of innate immune response [GO:0002218]; alternative mRNA splicing, via spliceosome [GO:0000380]; cellular response to exogenous dsRNA [GO:0071360]; defense response to virus [GO:0051607]; innate immune response [GO:0045087]; neuron projection development [GO:0031175]; positive regulation of defense response to virus by host [GO:0002230]; positive regulation of type I interferon product…	cytoplasmic stress granule [GO:0010494]; cytosol [GO:0005829]; neuronal ribonucleoprotein granule [GO:0071598]; nuclear speck [GO:0016607]	double-stranded DNA binding [GO:0003690]; ribonucleoprotein complex binding [GO:0043021]
TRINITY_DN5917_c0_g2_i5--LEN=1178	1.06					SQSTM1 ORCA OSIL	Sequestosome-1 (EBI3-associated protein of 60 kDa) (EBIAP) (p60) (Phosphotyrosine-independent ligand for the Lck SH2 domain of 62 kDa) (Ubiquitin-binding protein p62)	aggrephagy [GO:0035973]; apoptotic process [GO:0006915]; autophagy [GO:0006914]; autophagy of mitochondrion [GO:0000422]; cell differentiation [GO:0030154]; endosomal transport [GO:0016197]; endosome organization [GO:0007032]; immune system process [GO:0002376]; interleukin-1-mediated signaling pathway [GO:0070498]; intracellular signal transduction [GO:0035556]; macroautophagy [GO:0016236]; mito…	aggresome [GO:0016235]; amphisome [GO:0044753]; autolysosome [GO:0044754]; autophagosome [GO:0005776]; cytoplasm [GO:0005737]; cytosol [GO:0005829]; endoplasmic reticulum [GO:0005783]; extracellular exosome [GO:0070062]; inclusion body [GO:0016234]; intracellular membrane-bounded organelle [GO:0043231]; late endosome [GO:0005770]; Lewy body [GO:0097413]; mitochondrion [GO:0005739]; nucleoplasm [G…	enzyme binding [GO:0019899]; identical protein binding [GO:0042802]; ionotropic glutamate receptor binding [GO:0035255]; K63-linked polyubiquitin modification-dependent protein binding [GO:0070530]; protein homodimerization activity [GO:0042803]; protein kinase binding [GO:0019901]; protein kinase C binding [GO:0005080]; protein serine/threonine kinase activity [GO:0004674]; receptor tyrosine kin…
TRINITY_DN6632_c1_g1_i20--LEN=778	1.05	Q28141	XP_003116811.1	Caenorhabditis remanei (Caenorhabditis vulgaris)	31234	DHX9 DDX9 NDH2	ATP-dependent RNA helicase A (EC 3.6.4.13) (DEAH box protein 9) (Nuclear DNA helicase II) (NDH II)	alternative mRNA splicing, via spliceosome [GO:0000380]; cellular response to exogenous dsRNA [GO:0071360]; cellular response to tumor necrosis factor [GO:0071356]; CRD-mediated mRNA stabilization [GO:0070934]; DNA duplex unwinding [GO:0032508]; DNA replication [GO:0006260]; DNA-templated transcription, termination [GO:0006353]; DNA-templated viral transcription [GO:0039695]; G-quadruplex DNA unw…	actin cytoskeleton [GO:0015629]; centrosome [GO:0005813]; CRD-mediated mRNA stability complex [GO:0070937]; cytoplasm [GO:0005737]; cytoplasmic ribonucleoprotein granule [GO:0036464]; nuclear body [GO:0016604]; nuclear stress granule [GO:0097165]; nucleolus [GO:0005730]; nucleoplasm [GO:0005654]; nucleus [GO:0005634]; perichromatin fibrils [GO:0005726]; polysomal ribosome [GO:0042788]; polysome […	3'-5' DNA/RNA helicase activity [GO:0033679]; 3'-5' DNA helicase activity [GO:0043138]; 3'-5' RNA helicase activity [GO:0034458]; ATPase activity [GO:0016887]; ATP binding [GO:0005524]; chromatin DNA binding [GO:0031490]; DNA binding [GO:0003677]; DNA replication origin binding [GO:0003688]; double-stranded DNA binding [GO:0003690]; double-stranded RNA binding [GO:0003725]; importin-alpha family …
TRINITY_DN1976_c0_g1_i2--LEN=1325	1.04					CHID1	Chitinase domain-containing protein 1	carbohydrate metabolic process [GO:0005975]; innate immune response [GO:0045087]	extracellular region [GO:0005576]; lysosome [GO:0005764]	chitin binding [GO:0008061]; oligosaccharide binding [GO:0070492]
TRINITY_DN7906_c0_g2_i9--LEN=1808	1.02					pkc-3 CBG02381	Protein kinase C-like 3 (EC 2.7.11.13) (Atypical protein kinase C-3) (aPKC3)	cell differentiation [GO:0030154]; defense response to fungus [GO:0050832]; embryo development ending in birth or egg hatching [GO:0009792]; establishment or maintenance of cell polarity [GO:0007163]; gastrulation [GO:0007369]; gonadal mesoderm development [GO:0007506]; gonad development [GO:0008406]; intracellular signal transduction [GO:0035556]; peptidyl-serine phosphorylation [GO:0018105]; pr…	apical plasma membrane [GO:0016324]; cortical actin cytoskeleton [GO:0030864]; cytosol [GO:0005829]; plasma membrane [GO:0005886]	ATP binding [GO:0005524]; metal ion binding [GO:0046872]; protein domain specific binding [GO:0019904]; protein kinase C activity [GO:0004697]; protein serine/threonine kinase activity [GO:0004674]
TRINITY_DN4061_c0_g2_i1--LEN=610	1.01					akir-1 E01A2.6	Akirin homolog	innate immune response [GO:0045087]; meiotic cell cycle [GO:0051321]	nucleus [GO:0005634]	DNA binding [GO:0003677]
